# Supplementary material for: Improved resilience and proteostasis mediate longevity upon DAF-2 degradation in old age
Source: GeroScience. 2024 Jun 20;46(5):5015–36. doi: 10.1007/s11357-024-01232-x (PMC11335714; doi:10.1007/s11357-024-01232-x)
Supplement: Supplementary file 2 — Supplementary file2 (XLSX 1203 KB) [file 11357_2024_1232_MOESM2_ESM.xlsx]

## Sheet: Manuscript information
Article title:	Improved resilience and proteostasis mediate longevity upon DAF-2 degradation in old age
Journal name:	GeroScience
Authors:	Adrian Molière, Ji Young Cecilia Park, Anita Goyala, Elena M. Vayndorf, Bruce Zhang, Kuei Ching Hsiung, Yoonji Jung, Sujeong Kwon, Cyril Statzer, David Meyer, Richard Nguyen, Joseph Chadwick, Maximilian A. Thompson, Björn Schumacher, Seung-Jae V. Lee, Clara L. Essmann, Michael R. MacArthur, Matt Kaeberlein, Della David, David Gems, Collin Y. Ewald
Corresponding author:	Colliln Y. Ewald, collin-ewald@ethz.ch

## Sheet: Fig1_Senescent_pathologies
Trial	DMSO/Auxin	Treatment day	Measurement day	Pharyngeal score	Gonad atrophy score	Uterine tumour score	Yolk coverage (% of body)	Intestinal mass (% of body width)
Jerry	DMSO	10	10	3	2	4	0.280215	0.535533
Jerry	DMSO	10	10	2	1	3	0.472381	0.591407
Jerry	DMSO	10	10	2	4	4	0.349897	0.609057
Jerry	DMSO	10	10	2	5	3	0.581174	0.495198
Jerry	DMSO	10	10	2	4	5	0.235588	0.513996
Jerry	DMSO	10	10	2	4	3	0.358636	0.483999
Jerry	DMSO	10	10	2	4	4	0.581741	0.629493
Jerry	DMSO	10	10	1	3	3	0.373329	0.511808
Jerry	Auxin	10	12	4	3	4	0.698531	0.597421
Jerry	Auxin	10	12	3	4	3	0.319994	0.542871
Jerry	Auxin	10	12	4	4	3	0.314884	0.552525
Jerry	Auxin	10	12	5	4	3	0.411676	0.660016
Jerry	Auxin	10	12	3	3	3	0.217184	0.615471
Jerry	Auxin	10	12	5	5	4	0.379525	0.622692
Jerry	Auxin	10	12	2	2	3	0.336103	0.637859
Jerry	Auxin	10	12	2	2	3	0.288102	0.609688
Jerry	DMSO	10	12	3	5	2	0.552016	0.43739
Jerry	DMSO	10	12	3	4	3	0.463931	0.48976
Jerry	DMSO	10	12	3	2	3	0.326681	0.567039
Jerry	DMSO	10	12	4	5	4	0.382003	0.646306
Jerry	DMSO	10	12	4	4	3	0.430406	0.630201
Jerry	DMSO	10	12	1	4	5	0.455481	0.665469
Jerry	DMSO	10	12	2	1	4	0.276832	0.576002
Jerry	DMSO	10	12	2	5	3	0.228038	0.398664
Jerry	DMSO	14	14	4	5	4	0.637918	0.547396
Jerry	DMSO	14	14	4	4	3	0.505329	0.526593
Jerry	DMSO	14	14	3	4	3	0.45251	0.675644
Jerry	DMSO	14	14	4	4	4	0.602277	0.443561
Jerry	DMSO	14	14	3	4	5	0.482625	0.611347
Jerry	DMSO	14	14	3	5	4	0.567416	0.488082
Jerry	DMSO	14	14	5	5	5	0.445802	0.610118
Jerry	DMSO	14	14	3	5	4	0.564903	0.670883
Jerry	Auxin	14	16	2	2	2	0.582294	0.609388
Jerry	Auxin	14	16	3	3	2	0.200561	0.501191
Jerry	Auxin	14	16	3	5	3	0.333153	0.622872
Jerry	Auxin	14	16	4	4	4	0.546891	0.664904
Jerry	Auxin	14	16	3	5	3	0.216316	0.572255
Jerry	Auxin	14	16	1	4	3	0.445637	0.688488
Jerry	Auxin	14	16	2	5	4	0.646169	0.640789
Jerry	Auxin	14	16	2	2	5	0.421424	0.589412
Jerry	DMSO	14	16	3	5	5	0.366929	0.603621
Jerry	DMSO	14	16	3	4	3		0.560134
Jerry	DMSO	14	16	2	5	4	0.602854	0.240309
Jerry	DMSO	14	16	4	4	5	0.430761	0.477194
Jerry	DMSO	14	16	3	5	4	0.517572	0.502097
Jerry	DMSO	14	16	3	3	4	0.338648	0.37247
Jerry	DMSO	14	16	3	4	3	0.454832	0.695633
Jerry	DMSO	14	16	4	3	5	0.3471	0.571804
Xiaoya	DMSO	20	20	3	3	3	0.64964	0.214435
Xiaoya	DMSO	20	20	4	4	4	0.635437	0.249861
Xiaoya	DMSO	20	20	3	3	3	0.73464	0.295156
Xiaoya	DMSO	20	20	3	4	3	0.730662	0.336351
Xiaoya	DMSO	20	20	3	3	5		0.199345
Xiaoya	DMSO	20	20	4	3	3
Xiaoya	DMSO	20	20	4	3	3
Xiaoya	DMSO	20	20	4	4	3
Xiaoya	DMSO	20	20	4	4	5
Xiaoya	DMSO	20	20	4	3	4
Xiaoya	DMSO	20	20	3	3	4	0.432334	0.14302
Xiaoya	DMSO	20	20	4	4	4	0.610222	0.25854
Xiaoya	DMSO	20	20	3	4	5	0.423624	0.310107
Xiaoya	DMSO	20	20	4	4	4		0.282937
Xiaoya	DMSO	20	20	4	4	4		0.238439
Xiaoya	DMSO	20	20	4	3	3
Xiaoya	DMSO	20	20	3	4	3		0.202626
Xiaoya	DMSO	20	20	4	3	4
Xiaoya	DMSO	20	20	4	4	4
Xiaoya	DMSO	20	20	5	4	3
Xiaoya	DMSO	20	20	4	3	5
Xiaoya	DMSO	20	20	4	3	4	0.667512	0.287258
Xiaoya	DMSO	20	20	3	3	4	0.561311
Xiaoya	DMSO	20	20	4	3	4	0.686327	0.133986
Xiaoya	DMSO	20	20	4	5	4
Xiaoya	DMSO	20	20	4	3	5	0.716627	0.228289
Xiaoya	DMSO	20	20	4	4	5		0.147439
Xiaoya	DMSO	20	20	4	4	5
Xiaoya	DMSO	20	20	3	4	3		0.213841
Xiaoya	DMSO	20	20	5	4	3
Xiaoya	DMSO	20	20	3	3	3
Xiaoya	DMSO	20	21	5	3	4	0.68244	0.202096
Xiaoya	DMSO	20	21	4	4	3	0.591619	0.342871
Xiaoya	DMSO	20	21	5	4	3	0.688782	0.20021
Xiaoya	DMSO	20	21	3	4	3	0.559836	0.361008
Xiaoya	DMSO	20	21	4	4	2	0.648387	0.290851
Xiaoya	DMSO	20	21	5	3	4	0.299893	0.385941
Xiaoya	DMSO	20	21	5	4	3		0.542771
Xiaoya	DMSO	20	21	3	4	3
Xiaoya	DMSO	20	21	4	4	2	0.438431	0.335143
Xiaoya	DMSO	20	21	4	3	3	0.553231	0.234641
Xiaoya	DMSO	20	21	4	4	4	0.696302	0.334701
Xiaoya	DMSO	20	21	4	4	3
Xiaoya	DMSO	20	21	5	5	3	0.6866	0.105134
Xiaoya	DMSO	20	21	5	4	4
Xiaoya	DMSO	20	21	5	3	3
Xiaoya	Auxin	20	21	4	4	2	0.474912	0.273396
Xiaoya	Auxin	20	21	4	3	2		0.0931001
Xiaoya	Auxin	20	21	3	3	3	0.687242	0.170283
Xiaoya	Auxin	20	21	3	4	3	0.58681	0.334831
Xiaoya	Auxin	20	21	4	4	4	0.701561	0.182857
Xiaoya	Auxin	20	21	4	3	3
Xiaoya	Auxin	20	21	4		5	0.369817	0.248296
Xiaoya	Auxin	20	21	5	4	3	0.636932	0.212003
Xiaoya	Auxin	20	21	4	4	4	0.606239	0.0645793
Xiaoya	Auxin	20	21	4	3	4
Xiaoya	Auxin	20	21	5	4	5
Xiaoya	Auxin	20	21	4	4	4	0.676183	0.239562
Xiaoya	Auxin	20	21	4	3	3
Xiaoya	Auxin	20	21	4	4	3
Xiaoya	Auxin	20	21	5	5	4	0.461132	0.406177
Xiaoya	DMSO	20	24	3	3	3	0.63675	0.258056
Xiaoya	DMSO	20	24	3	4	4	0.599657	0.207837
Xiaoya	DMSO	20	24	4	3	4	0.621061	0.333823
Xiaoya	DMSO	20	24	5	5	5	0.510218	0.415832
Xiaoya	DMSO	20	24	4	4	3	0.491279	0.350746
Xiaoya	DMSO	20	24	4	4	4	0.620533	0.213733
Xiaoya	DMSO	20	24	4	4	3	0.390681	0.303884
Xiaoya	DMSO	20	24	5	4	4	0.591716	0.228799
Xiaoya	DMSO	20	24	4	4	4	0.452063	0.258381
Xiaoya	Auxin	20	24	3	3	3	0.340292	0.310023
Xiaoya	Auxin	20	24	4	3	4	0.417297	0.137239
Xiaoya	Auxin	20	24	4	4	4	0.635509	0.377258
Xiaoya	Auxin	20	24	4	4	3	0.457262	0.205498
Xiaoya	Auxin	20	24	4	3	2	0.518174	0.296975
Xiaoya	Auxin	20	24	5	4	2	0.462484	0.194039
Xiaoya	Auxin	20	24	5	4	4	0.405662	0.222787
Xiaoya	Auxin	20	24	3	5	3
Xiaoya	Auxin	20	24	5	4	3	0.611526	0.1687
Xiaoya	Auxin	20	24	5	3	3	0.57359	0.209189
Xiaoya	DMSO	20	28	5	4	4
Xiaoya	DMSO	20	28	4	4	4
Xiaoya	DMSO	20	28	5	4	4		0.234096
Xiaoya	DMSO	20	28	5	4	3		0.244927
Xiaoya	DMSO	20	28	5	4	4		0.24911
Xiaoya	DMSO	20	28	5	4	3		0.291967
Xiaoya	DMSO	20	28	4	4	4		0.314212
Xiaoya	DMSO	20	28	5	3	3		0.197718
Xiaoya	DMSO	20	28	5	3	3		0.160555
Xiaoya	DMSO	20	28	4	4	4		0.4294
Xiaoya	DMSO	20	28	5	4	4		0.208897
Xiaoya	DMSO	20	28	5	4	4		0.222949
Xiaoya	DMSO	20	28	5	4	4
Xiaoya	DMSO	20	28	5	5	4
Xiaoya	Auxin	20	28	5	3	5		0.395458
Xiaoya	Auxin	20	28	5	4	3		0.273707
Xiaoya	Auxin	20	28	4	3	4		0.351278
Xiaoya	Auxin	20	28	4	3	3		0.263265
Xiaoya	Auxin	20	28	5	4	4		0.332752
Xiaoya	Auxin	20	28	3	3	3
Xiaoya	Auxin	20	28	4	5	4		0.169448
Xiaoya	Auxin	20	28	5	3	3		0.209923
Xiaoya	Auxin	20	28	5	4	3		0.236555
Xiaoya	Auxin	20	28	4	3	3
Xiaoya	Auxin	20	28	4	3	3		0.239817
Xiaoya	Auxin	20	28	5	4	4
Xiaoya	Auxin	20	28	5	4	4		0.2402
Xiaoya	Auxin	20	28	0	4	5

## Sheet: SFig_3_Pumping_R1
20C, OP50, FUDR from L4, worms were transferred to auxin (1mM) or DMSO containing plates on D12.
Raw data of the pumping rate (pharyngeal pumping per 30 seconds) of randomly selected worms at different time points:
Pharyngeal pumping / 30 s
D9	D12	D14 DMSO	D14 Auxin	D17 DMSO	D17 Auxin
9	12	0	2	0	2
74	47	2	8	0	0
69	0	0	2	0	0
97	0	1	0	0	0
100	0	0	0	0	8
44	64	0	0	5	9
35	73	0	0	0	4
99	0	0	0	0	9
87	19	20	16	20	43
99	76	0	2	0	0
85	0	37	17	0	5
53	72	2	1	0	0
46	0	0	0	0	2
42	0	0	0	46	0
23	66	0	0	0	0
82	64
	91
	69
	39
	44
	0
	0
	69
	0
	90
	49

## Sheet: SFig_3_Pumping_R2
20C, OP50, FUDR from L4, worms were transferred to auxin (1mM) or DMSO containing plates on day 12. Auxin (1mM) from day 1 was also included as a control.
Raw data of the pumping rate (pharyngeal pumping per 30 seconds) of randomly selected worms at different time points:
Pharyngeal pumping / 30 s
D1	D7	D10	D12	D14 DMSO	D14 Auxin	D17 DMSO	D17 Auxin	D21 DMSO	D21 Auxin	D7 Auxin (D1)	D10 Auxin (D1)	D12 Auxin (D1)	D14 Auxin (D1)	D17 Auxin (D1)	D21 Auxin (D1)
143	90	29	89	53	88	0	48	0	0	58	29	78	19	9	3
150	49	82	113	6	0	0	43	0	0	72	82	45	125	74	26
145	99	54	1	28	0	0	6	0	0	28	54	99	13	90	0
145	93	21	66	2	0	0	0	0	0	80	21	36	6	9	0
155	90	67	84	0	0	0	0	0	0	3	67	15	101	27	0
149	99	74	37	0	0	0	0	0	0	100	74	88	116	83	0
160	101	112	86	0	0	0	0	0	0	65	112	85	54	33	0
152	104	40	41	0	0	0	0	0	0	92	40	5	113	89	0
160	88	8	13	0	0	0	0	0	0	19	8	110	6	124	0
148	101	74	106	0	0	0	0	0	0	104	74	114	5	3	0
152	88	50	6	0	0	0	0	0	0	108	50	104	99	10	0
158	83	115	102	0	0	0	0	0	0	112	115	16	91	85	0
160	73	58	21	0	0	0	0	0	0	29	58	104	12	66	0
153	87	119	104	0	0	0	0	0	0	97	119	9	6	18	0
157	101	65	2	0	0	0	0	0	0	102	65	81	10	79	0

## Sheet: Fig1_Thrashing_R1
20C, OP50, FUDR from L4, worms were transferred to auxin (1mM) or DMSO containing plates on D12.
Raw data of the body thrashing rate (2 bends until original position is reached counted as one thrash) of randomly selected worms at different time points:
										Kruskal-Wallis test Multiple comparisons, Comparison between D12, D14 DMSO and D17 DMSO
D1	D5	D9	D12	D14 DMSO	D17 DMSO	D14 Auxin	D17 Auxin
56	38	27	28	12	23	33	30			Kruskal-Wallis test
60	41	20	26	0	0	4	5			P value	0.0003
60	34	29	19	21	5	28	0			Exact or approximate P value?	Approximate
51	32	28	33	4	0	11	26			P value summary	***
57	31	32	1	20	19	39	1			Do the medians vary signif. (P < 0.05)?	Yes
51	28	32	27	2	0	12	16			Number of groups	3
49	28	29	19	17	11	17	35			Kruskal-Wallis statistic	16.25
51	35	28	33	0	12	18	23
59	29	36	1	0	15	44	3			Data summary
55	31	29	20	6	19	26	14			Number of treatments (columns)	3
55	32	21	27	15	0	37	29			Number of values (total)	45
42	36	32	35	21	0	21	20
57	35	31	29	15	4	18	31			Number of families	1
59	34	28	28	3	5	17	2			Number of comparisons per family	2
60	36	34	17	0	0	1	21			Alpha	0.05
							0
										Dunn's multiple comparisons test	Mean rank diff,	Significant?	Summary	Adjusted P Value
										D12 vs. D14 DMSO	15.27	Yes	**	0.0027	D-E
										D12 vs. D17 DMSO	17.73	Yes	***	0.0004	D-F
										Test details	Mean rank 1	Mean rank 2	Mean rank diff,	n1	n2
										D12 vs. D14 DMSO	34	18.73	15.27	15	15
										D12 vs. D17 DMSO	34	16.27	17.73	15	15
										Kruskal-Wallis test Multiple comparisons, Comparison between D12, D14 Auxin and D17 Auxin
										Kruskal-Wallis test
										P value	0.3141
										Exact or approximate P value?	Approximate
										P value summary	ns
										Do the medians vary signif. (P < 0.05)?	No
										Number of groups	3
										Kruskal-Wallis statistic	2.316
										Data summary
										Number of treatments (columns)	3
										Number of values (total)	46
										Number of families	1
										Number of comparisons per family	2
										Alpha	0.05
										Dunn's multiple comparisons test	Mean rank diff,	Significant?	Summary	Adjusted P Value
										D12 vs. D14 Auxin	2.367	No	ns	>0,9999	D-G
										D12 vs. D17 Auxin	7.173	No	ns	0.2733	D-H
										Test details	Mean rank 1	Mean rank 2	Mean rank diff,	n1	n2
										D12 vs. D14 Auxin	26.77	24.4	2.367	15	15
										D12 vs. D17 Auxin	26.77	19.59	7.173	15	16
										Kruskal-Wallis test Multiple comparisons, Comparison between DMSO and Auxin at same timepoints
										Kruskal-Wallis test
										P value	0.0055
										Exact or approximate P value?	Approximate
										P value summary	**
										Do the medians vary signif. (P < 0.05)?	Yes
										Number of groups	4
										Kruskal-Wallis statistic	12.64
										Data summary
										Number of treatments (columns)	4
										Number of values (total)	61
										Number of families	1
										Number of comparisons per family	2
										Alpha	0.05
										Dunn's multiple comparisons test	Mean rank diff,	Significant?	Summary	Adjusted P Value
										D14 DMSO vs. D14 Auxin	-17.17	Yes	*	0.0156	E-G
										D17 DMSO vs. D17 Auxin	-13.42	No	ns	0.0692	F-H
										Test details	Mean rank 1	Mean rank 2	Mean rank diff,	n1	n2
										D14 DMSO vs. D14 Auxin	24.83	42	-17.17	15	15
										D17 DMSO vs. D17 Auxin	21.73	35.16	-13.42	15	16

## Sheet: Fig1_Thrashing_R2
20C, OP50, FUDR from L4, worms were transferred to auxin (1mM) or DMSO containing plates on D12. Auxin at day 1 was also included as a control.
Raw data of the body thrashing rate (2 bends until original position is reached counted as one thrash) of randomly selected worms at different time points:
Thrashing / 30 s																			Kruskal-Wallis test Multiple comparisons, Comparison between D12, D14 DMSO, D17 DMSO, and D21 DMSO
Before treatment				Auxin/ DMSO at D12						Auxin at D1
D1	D7	D10	D12	D14 DMSO	D14 Auxin	D17 DMSO	D17 Auxin	D21 DMSO	D21 Auxin	D7 Auxin (D1)	D10 Auxin (D1)	D12 Auxin (D1)	D14 Auxin (D1)	D17 Auxin (D1)	D21 Auxin (D1)				Kruskal-Wallis test
57	29	31	24	4	6	1	5	0	1	30	30	31	27	30	50				P value	<0,0001
60	25	22	5	10	15	0	15	6	11	19	20	37	30	9	40				Exact or approximate P value?	Approximate
62	24	29	20	5	11	1	28	0	9	26	15	32	16	36	35				P value summary	****
57	14	24	21	5	13	0	1	0	8	27	20	23	17	13	43				Do the medians vary signif. (P < 0.05)?	Yes
62	34	29	15	4	13	0	3	2	1	33	27	30	47	44	46				Number of groups	4
67	32	22	9	6	2	0	1	0	24	37	29	19	47	0	51				Kruskal-Wallis statistic	28.42
58	28	20	14	18	22	30	1	0	1	25	36	28	20	41	1
53	31	9	18	8	16	1	20	4	21	26	33	34	49	0	41				Data summary
61	32	21	10	5	10	1	0	8	9	50	31	33	31	43	60				Number of treatments (columns)	4
62	28	22	13	18	16	1	1	22	13	29	28	50	45	51	0				Number of values (total)	60
56	30	14	29	4	9	0	33	1	18	32	37	46	47	47	30
55	26	35	13	21	1	6	3	0	13	24	43	18	33	39	44				Number of families	1
66	31	16	23	13	17	5	26	0	10	37	31	37	46	43	40				Number of comparisons per family	3
51	32	23	4	2	2	3	0	0	0	28	22	44	29	49	49				Alpha	0.05
55	28	33	25	0	3	1	25	0	12	27	24	61	49	54	30
																			Dunn's multiple comparisons test	Mean rank diff,	Significant?	Summary	Adjusted P Value
																			D12 vs. D14 DMSO	12.2	No	ns	0.1604	D-E
																			D12 vs. D17 DMSO	27.07	Yes	****	<0,0001	D-G
																			D12 vs. D21 DMSO	29.4	Yes	****	<0,0001	D-I
																			Test details	Mean rank 1	Mean rank 2	Mean rank diff,	n1	n2
																			D12 vs. D14 DMSO	47.67	35.47	12.2	15	15
																			D12 vs. D17 DMSO	47.67	20.6	27.07	15	15
																			D12 vs. D21 DMSO	47.67	18.27	29.4	15	15
																			Kruskal-Wallis test Multiple comparisons, Comparison between D12, D14 Auxin, D17 Auxin, and D21 Auxin
																			Kruskal-Wallis test
																			P value	0.1228
																			Exact or approximate P value?	Approximate
																			P value summary	ns
																			Do the medians vary signif. (P < 0.05)?	No
																			Number of groups	4
																			Kruskal-Wallis statistic	5.781
																			Data summary
																			Number of treatments (columns)	4
																			Number of values (total)	60
																			Number of families	1
																			Number of comparisons per family	3
																			Alpha	0.05
																			Dunn's multiple comparisons test	Mean rank diff,	Significant?	Summary	Adjusted P Value
																			D12 vs. D14 Auxin	10.6	No	ns	0.2873	D-F
																			D12 vs. D17 Auxin	13	No	ns	0.1232	D-H
																			D12 vs. D21 Auxin	13.2	No	ns	0.1141	D-J
																			Test details	Mean rank 1	Mean rank 2	Mean rank diff,	n1	n2
																			D12 vs. D14 Auxin	39.7	29.1	10.6	15	15
																			D12 vs. D17 Auxin	39.7	26.7	13	15	15
																			D12 vs. D21 Auxin	39.7	26.5	13.2	15	15
																			Kruskal-Wallis test Multiple comparisons, Comparison between DMSO and Auxin at same timepoints
																			Kruskal-Wallis test
																			P value	0.0003
																			Exact or approximate P value?	Approximate
																			P value summary	***
																			Do the medians vary signif. (P < 0.05)?	Yes
																			Number of groups	6
																			Kruskal-Wallis statistic	23.64
																			Data summary
																			Number of treatments (columns)	6
																			Number of values (total)	90
																			Number of families	1
																			Number of comparisons per family	3
																			Alpha	0.05
																			Dunn's multiple comparisons test	Mean rank diff,	Significant?	Summary	Adjusted P Value
																			D14 DMSO vs. D14 Auxin	-6.467	No	ns	>0,9999	E-F
																			D17 DMSO vs. D17 Auxin	-21.4	No	ns	0.0717	G-H
																			D21 DMSO vs. D21 Auxin	-30.27	Yes	**	0.0042	I-J
																			Test details	Mean rank 1	Mean rank 2	Mean rank diff,	n1	n2
																			D14 DMSO vs. D14 Auxin	53.1	59.57	-6.467	15	15
																			D17 DMSO vs. D17 Auxin	28.83	50.23	-21.4	15	15
																			D21 DMSO vs. D21 Auxin	25.5	55.77	-30.27	15	15

## Sheet: Fig1_Thrashing_R3
20C, OP50, FUDR from L4, worms were transferred to auxin (1mM) or DMSO containing plates on D12.
Raw data of the body thrashing rate (2 bends until original position is reached counted as one thrash) of randomly selected worms at different time points:
D12 untreated	D17 DMSO	D17 Auxin			Number of families	1
18	20	29			Number of comparisons per family	3
10	0	22			Alpha	0.05
11	18	26
7	0	8			Uncorrected Dunn's test	Mean rank diff,	Significant?	Summary	Individual P Value
2	14	2			D12 untreated vs. D17 DMSO	14.33	Yes	**	0.0028	A-B
22	6	32			D12 untreated vs. D17 Auxin	2.567	No	ns	0.592	A-C
23	3	9			D17 DMSO vs. D17 Auxin	-11.77	Yes	*	0.014	B-C
22	10	33
21	1	1			Test details	Mean rank 1	Mean rank 2	Mean rank diff,	n1	n2
15	1	17			D12 untreated vs. D17 DMSO	28.63	14.3	14.33	15	15
33	9	23			D12 untreated vs. D17 Auxin	28.63	26.07	2.567	15	15
4	1	11			D17 DMSO vs. D17 Auxin	14.3	26.07	-11.77	15	15
24	3	2
16	3	3
12	4	10

## Sheet: Fig1_Stiffness_R1
LFSPN 1			RAF 2181 worms on FUDR at L4 for AFM, AID at D12
Strain: RAF 2118
Growth: bleaching eggs, M) at 20C over night, on OP50 for 2days at20C, pick L4 transferto FUDR plate at 20C
		auxin day 12																													DMSO day 12
plate		1			2			3			4			5			6			7			8			total					9			10			11			12			13			14			15
age	day	A	D	C	A	D	C	A	D	C	A	D	C	A	D	C	A	D	C	A	D	C	A	D	C	A	D	C			A	D	C	A	D	C	A	D	C	A	D	C	A	D	C	A	D	C	A
1	2023-01-17	50	0	0	52	0	0	55	0	0	45	0	0	52	0	0	50	0	0	55	0	0	48	0	0						47	0	0	50	0	0	48	0	0	45	0	0	48	0	0	52	0	0	55
2	2023-01-18	50	0	0	52	0	0	55	0	0	45	0	0	52	0	0	50	0	0	55	0	0	48	0	0						47	0	0	50	0	0	48	0	0	45	0	0	48	0	0	52	0	0	55
3	2023-01-19	50	0	0	52	0	0	55	0	0	45	0	0	52	0	0	50	0	0	55	0	0	48	0	0						47	0	0	50	0	0	48	0	0	45	0	0	48	0	0	52	0	0	55
4	2023-01-20	50	0	0	52	0	0	55	0	0	45	0	0	52	0	0	50	0	0	55	0	0	48	0	0						47	0	0	50	0	0	48	0	0	45	0	0	48	0	0	52	0	0	55
5	2023-01-21	50	0	0	50	0	2	55	0	0	45	0	0	52	0	0	50	0	0	55	0	0	48	0	0						47	0	0	50	0	0	48	0	0	45	0	0	48	0	0	52	0	0	55
6	2023-01-22	50	0	0	50	0	0	55	0	0	45	0	0	52	0	0	50	0	0	55	0	0	48	0	0						47	0	0	50	0	0	48	0	0	45	0	0	48	0	0	52	0	0	55
7	2023-01-23	50	0	0	49	0	1	55	0	0	45	52	0	52	0	0	50	0	0	55	0	0	48	0	0						47	0	0	50	0	0	48	0	0	45	0	0	48	0	0	52	0	0	55
8	2023-01-24	50	0	0	49	0	0	52	0	3	45	0	0	50	0	2	50	0	0	55	0	0	48	0	0						47	0	0	50	0	0	46	0	2	45	0	0	48	0	0	52	0	0	55
9	2023-01-25	49	0	1	48	0	1	52	0	0	43	0	2	50	0	0	49	0	1	50	0	5	48	0	0						47	0	0	47	0	3	46	0	0	45	0	0	47	0	1	47	0	5	53
10	2023-01-26	47	0	2	43	0	5	49	0	3	40	0	3	46	0	4	45	0	4	49	0	1	41	0	7						42	0	5	42	0	5	40	0	6	38	0	7	41	0	6	42	0	5	47
11	2023-01-27	44	2	1	39	4	0	46	1	2	38	1	1	44	0	2	44	1	0	47	2	0	37	4	0						40	2	0	39	2	1	39	1	0	37	0	1	40	1	0	39	3	0	46
12	2023-01-28	41	2	1	34	4	1	42	4	0	35		0	41	3	0	41	3	0	42	5	0	34	3	0						38	2	0	35	4	0	37	1	1	32	4	1	36	3	1	36	3	0	42
13	2023-01-29	36	5	0	31	3	0	36	6	0	32	3	0	35	6	0	37	4	0	38	4	0	30	4	0						33	5	0	31	4	0	34	3	0	28	4	0	30	6	0	30	5	1	37
14	2023-01-30	32	4	0	28	3	0	31	5	0	29	2	1	29	6	0	35	2	0	34	4	0	24	6	0						27	6	0	26	5	0	31	3	0	26	2	0	25	5	0	26	4	0	33
15	2023-01-31	27	5	0	23	5	0	23	5	3	24	5	0	25	4	0	31	4	0	30	4	0	22	2	0						23	4	0	20	6	0	30	1	0	22	4	0	19	5	1	17	5	4	28
16	2023-02-01	26	1	0	21	2	0	21	2	0	21	3	0	24	1	0	31	0	0	30	0	0	21	1	0						19	4	0	17	3	0	29	1	0	20	2	0	17	2	0	15	2	0	23
17	2023-02-02	24	2	0	20	1	0	20	1	0	19	2	0	23	1	0	30	1	0	28	2	0	21	0	0						15	4	0	14	3	0	27	2	0	17	3	0	13	4	0	13	2	0	22
18	2023-02-03	19	3	2	19	1	0	19	1	0	18	1	0	23	0	0	28	2	0	26	1	1	20	1	0						12	3	0	13	1	0	25	2	0	17	0	0	12	1	0	12	1	0	19
19	2023-02-04	AFM D18			18	1	0	*imaging D18			16	2	0	21	2	0	27	1	0	25	1	0	19	1	0						9	3	0	12	1	0	AFM D18			imaging D18			10	2	0	11	1	0	15
20	2023-02-05				16	2	0				14	2	0	20	1	0	26	1	0	24	1	0	18	1	0						7	2	0	10	2	0							8	2	0	9	2	0	13
21	2023-02-06				16	0	0				14	0	0	20	0	0	26	0	0	24	0	0	16	2	0						5	2	0	9	1	0							7	1	0	8	1	0	9
22	2023-02-07				14	2	0				14	0	0	20	0	0	26	0	0	23	1	0	16	0	0						3	2	0	7	2	0							5	2	0	6	2	0	7
23	2023-02-08				12	2	0				14	0	0	19	1	0	25	1	0	23	0	0	16	0	0						3	0	0	5	2	0							3	2	0	6	0	0	5
24	2023-02-09				11	1	0				13	1	0	18	1	0	25	0	0	23	0	0	15	1	0						3	0	0	4	1	0							AFM D24			AFM D24			AFM D24
25	2023-02-10				10	1	0				12	1	0	18	0	0	25	0	0	AFM D24			15	0	0						AFM D24			AFM D24
26	2023-02-11				9	1	0				11	1	0	18	0	0	25	0	0				15	0	0
27	2023-02-12				9	0	0				11	0	0	18	0	0	25	0	0				15	0	0
28	2023-02-13				9	0	0				10	1	0	18	0	0	25	0	0				14	1	0
29	2023-02-14				7	2	0				9	1	0	17	1	0	25	0	0				13	1	0
30	2023-02-15				7	0	0				9	0	0	16	1	0	24	1	0				11	2	0
31	2023-02-16				7	0	0				AFM D30			AFM D30			22	2	0				imaging D30
32	2023-02-17				6	1	0										21	1	0
33	2023-02-18				6	0	0										20	1	0
34	2023-02-19				6	0	0										20	0	0
35	2023-02-20				6	0	0										20	0	0
36	2023-02-21				6	0	0										20	0	0
					imaging D36												AFM D36
						* 4 worms were used for AFM D18, rest in PFA for imaging
[truncated: 8 more columns]

## Sheet: Fig1_Stiffness_R2
Strain: RAF 2118		AID at D12
Growth: bleaching eggs, M) at 20C over night, on OP50 for 2days at20C, pick L4 transferto FUDR plate at 20C
		auxin day 12																													DMSO day 12
plate		1			2			3			4			5			6			7			total			*					8			9			10			11			12			13			total
age	day	A	D	C	A	D	C	A	D	C	A	D	C	A	D	C	A	D	C	A	D	C	A	D	C	A	D	C			A	D	C	A	D	C	A	D	C	A	D	C	A	D	C	A	D	C	A
1	2023-01-21	39	0	0	45	0	0	47	0	0	45	0	0	44	0	0	43	0	0	49	0	0									44	0	0	43	0	0	44	0	0	46	0	0	41	0	0	39	0	0
2	2023-01-22	39	0	0	45	0	0	47	0	0	45	0	0	44	0	0	43	0	0	49	0	0									44	0	0	43	0	0	44	0	0	46	0	0	41	0	0	39	0	0
3	2023-01-23	39	0	0	45	0	0	47	0	0	45	0	0	44	0	0	43	0	0	49	0	0									44	0	0	43	0	0	44	0	0	46	0	0	41	0	0	39	0	0
4	2023-01-24	39	0	0	45	0	0	47	0	0	45	0	0	44	0	0	43	0	0	49	0	0									44	0	0	43	0	0	44	0	0	46	0	0	41	0	0	39	0	0
5	2023-01-25	39	0	0	45	0	0	47	0	0	45	0	0	44	0	0	43	0	0	49	0	0									44	0	0	43	0	0	44	0	0	46	0	0	41	0	0	39	0	0
6	2023-01-26	39	0	0	43	0	2	47	0	0	45	0	0	44	0	0	43	0	0	49	0	0									44	0	0	43	0	0	44	0	0	46	0	0	41	0	0	39	0	0
7	2023-01-27	39	0	0	43	0	0	47	0	0	45	0	0	44	0	0	43	0	0	49	0	0									44	0	0	43	0	0	44	0	0	46	0	0	41	0	0	39	0	0
8	2023-01-28	35	0	4	41	0	2	44	0	3	44	0	1	43	0	1	39	1	3	48	0	1									44	0	0	43	0	0	43	0	1	46	0	0	36	1	4	37	0	2
9	2023-01-29	34	1	0	39	0	2	41	1	2	40	2	2	40	0	3	39	0	0	48	0	0									44	0	0	42	0	1	43	0	0	46	0	0	33	0	3	36	1	0
10	2023-01-30	31	3	1	34	5	0	38	3	0	36	3	1	38	2	0	37	2	0	44	4	0									40	4	0	36	3	3	43	0	0	45	1	0	29	4	0	33	3	0
11	2023-01-31	26	5	0	29	5	0	34	4	0	30	6	0	33	5	0	32	5	0	40	4	0									32	5	3	31	5	0	35	5	3	44	1	0	28	1	0	25	5	3
12	2023-02-01	21	1	4	22	1	6	19	7	8	19	2	9	19	2	12	18	5	9	23	5	12									21	4	7	18	3	10	25	3	7	28	4	12	18	1	9	12	5	8
13	2023-02-02	7	10	4	16	5	3	12	7	0	15	4	0	13	6	0	13	3	2	17	3	3									17	2	2	14	2	2	17	6	2	25	1	2	14	3	1	10	2	0
14	2023-02-03	7	0	0	11	2	0	9	3	0	10	2	3	7	3	3	9	3	1	14	3	0									13	4	0	13	1	0	15	2	0	18	7	0	14	0	0	8	2	0
15	2023-02-04	6	1	0	10	1	0	8	1	0	9	1	0	6	1	0	8	1	0	13	1	0									9	4	0	11	2	0	10	5	0	14	4	0	12	2	0	7	1	0
16	2023-02-05	5	1	0	8	2	0	8	1	0	8	1	0	5	1	0	7	1	0	13	0	0									7	2	0	9	3	0	7	3	0	10	4	0	11	1	0	6	1	0
17	2023-02-06	5	0	0	7	1	0	7	1	0	8	0	0	5	0	0	7	0	0	12	1	0									7	0	0	7	2	0	4	3	0	10	0	0	8	3	0	3	3	0
18	2023-02-07	5	0	0	7	0	0	5	2	0	8	0	0	4	1	0	6	1	0	11	1	0									7	0	0	7	0	0	4	0	0	9	1	0	7	1	0	3	0	0
19	2023-02-08	AFM D18			AFM D18			5	0	0	AFM D18			4	0	0	6	0	0	11	0	0									AFM D18			AFM D18			AFM D18			8	1	0	7	0	0	3	0	0
20	2023-02-09							5	0	0				4	0	0	4	2	0	11	0	0																		7	1	0	6	1	0	3	0	0
21	2023-02-10							5	0	0				4	0	0	4	0	0	11	0	0																		6	1	0	6	0	0	2	1	0
22	2023-02-11							5	0	0				4	0	0	4	0	0	11	0	0																		6	0	0	5	1	0	2	0	0
23	2023-02-12							5	0	0				4	0	0	4	0	0	11	0	0																		6	0	0	5	0	0	2	0	0
24	2023-02-13							5	0	0				3	1	0	4	0	0	10	1	0																		6	0	0	5	0	0	2	0	0
25	2023-02-14							AFM D24						AFM D24			AFM D24			10	0	0																		AFM D24			AFM D24			AFM D24
26	2023-02-15																			9	1	0
27	2023-02-16																			9	0	0
28	2023-02-17																			9	0	0
29	2023-02-18																			9	0	0
30	2023-02-19																			9	0	0
31	2023-02-20																			AFM D30
32	2023-02-21
33	2023-02-22
34	2023-02-23
35	2023-02-24
36	2023-02-25
																			* only 13 Plates in total: 7 Auxin & 6 DMSO
																			a lot of worms had prodruding vulva/ guts came out. These were censured
[truncated: 8 more columns]

## Sheet: Fig1_Stiffness_R3
Strain: RAF 2118		AID at D12
Growth: bleaching eggs, M) at 20C over night, on OP50 for 2days at20C, pick L4 transferto FUDR plate at 20C
		auxin day 12																													DMSO day 12
plate		1			2			3			4			5			6			7			8			total					9			10			11			12			13			14			15
age	day	A	D	C	A	D	C	A	D	C	A	D	C	A	D	C	A	D	C	A	D	C	A	D	C	A	D	C			A	D	C	A	D	C	A	D	C	A	D	C	A	D	C	A	D	C	A
1	2023-01-27	46	0	0	46	0	0	46	0	0	40	0	0	42	0	0	43	0	0	45	0	0	45	0	0						41	0	0	42	0	0	40	0	0	41	0	0	43	0	0	41	0	0	45
2	2023-01-28	46	0	0	46	0	0	46	0	0	40	0	0	42	0	0	43	0	0	45	0	0	45	0	0						41	0	0	42	0	0	40	0	0	41	0	0	43	0	0	41	0	0	45
3	2023-01-29	46	0	0	46	0	0	46	0	0	40	0	0	42	0	0	43	0	0	45	0	0	45	0	0						41	0	0	42	0	0	40	0	0	41	0	0	43	0	0	41	0	0	45
4	2023-01-30	46	0	0	46	0	0	46	0	0	40	0	0	42	0	0	43	0	0	45	0	0	45	0	0						41	0	0	42	0	0	40	0	0	41	0	0	43	0	0	41	0	0	45
5	2023-01-31	46	0	0	46	0	0	46	0	0	40	0	0	42	0	0	43	0	0	45	0	0	45	0	0						41	0	0	42	0	0	40	0	0	41	0	0	43	0	0	41	0	0	45
6	2023-02-01	46	0	0	46	0	0	46	0	0	40	0	0	42	0	0	43	0	0	45	0	0	45	0	0						41	0	0	42	0	0	40	0	0	41	0	0	43	0	0	41	0	0	41
7	2023-02-02	46	0	0	46	0	0	46	0	0	40	0	0	42	0	0	43	0	0	45	0	0	45	0	0						41	0	0	42	0	0	40	0	0	41	0	0	43	0	0	41	0	0	41
8	2023-02-03	39	0	7	41	0	5	41	0	5	37	0	3	36	0	6	35	0	8	37	0	8	38	0	7						33	0	8	32	0	10	39	0	1	25	0	16	30	0	13	32	0	9	33
9	2023-02-04	32	0	7	31	0	10	31	0	10	28	0	9	30	0	6	27	0	8	29	0	8	32	0	6						28	0	5	22	0	10	27	0	12	19	0	6	25	0	5	23	0	9	20
10	2023-02-05	32	0	0	30	1	0	31	0	0	20	2	6	30	0	0	27	0	0	29	0	0	32	0	0						27	1	0	21	1	0	27	0	0	19	0	0	25	0	0	22	1	0	18
11	2023-02-06	28	1	3	27	0	3	28	0	3	16	3	1	28	1	1	24	0	3	23	0	6	29	2	1						23	0	4	19	1	1	23	0	4	17	1	1	21	0	4	19	2	1	16
12	2023-02-07	23	3	2	23	3	1	25	1	2	13	3	0	24	1	3	21	0	3	21	2	0	26	2	1						21	1	1	16	1	2	22	1	0	15	1	1	20	1	0	18	1	0	15
13	2023-02-08	21	2	0	20	3	0	25	0	0	11	2	0	20	3	1	20	1	0	20	1	0	24	2	0						20	1	0	14	2	0	20	2	0	14	1	0	19	1	0	18	0	0	14
14	2023-02-09	19	2	0	16	4	0	22	2	1	10	1	0	15	5	0	17	3	0	18	2	0	22	2	0						17	3	0	11	3	0	18	2	0	13	1	0	16	3	0	15	3	0	11
15	2023-02-10	17	2	0	13	3	0	20	2	0	10	0	0	12	3	0	17	0	0	18	0	0	20	2	0						15	2	0	9	2	0	17	1	0	11	2	0	15	1	0	12	3	0	9
16	2023-02-11	14	3	0	11	2	0	18	2	0	10	0	0	10	2	0	14	3	0	14	4	0	17	3	0						12	3	0	9	0	0	14	3	0	9	2	0	13	2	0	9	3	0	8
17	2023-02-12	11	3	0	10	1	0	16	2	0	10	0	0	9	1	0	12	2	0	12	2	0	15	2	0						9	3	0	9	0	0	10	4	0	8	1	0	11	2	0	9	0	0	7
18	2023-02-13	7	4	0	10	0	0	15	1	0	10	0	0	9	0	0	12	0	0	12	0	0	15	0	0						6	3	0	8	1	0	9	1	0	8	0	0	10	1	0	9	0	0	5
19	2023-02-14	7	0	0	9	1	0	14	1	0	imaging D18			AFM D18			AFM D18			12	0	0	14	1	0						5	1	0	7	1	0	AFM D18			AFM D18			10	0	0	imaging D18			4
20	2023-02-15	7	0	0	9	0	0	14	0	0										12	0	0	13	1	0						5	0	0	7	0	0							10	0	0				4
21	2023-02-16	7	0	0	8	1	0	11	3	0										9	2	1	12	1	0						3	2	0	7	0	0							7	3	0				4
22	2023-02-17	6	1	0	8	0	0	11	0	0										8	1	0	11	1	0						3	0	0	5	2	0							7	0	0				2
23	2023-02-18	6	0	0	8	0	0	11	0	0										8	0	0	11	0	0						0	3	0	3	2	0							3	4	0				2
24	2023-02-19	6	0	0	8	0	0	11	0	0										7	1	0	10	1	0						0	0	0	3	0	0							1	2	0				2
25	2023-02-20	AFM D24			AFM D24			10	1	0										AFM D24			10	0	0									AFM D24									AFM D24						AFM D24
26	2023-02-21							10	0	0													10	0	0
27	2023-02-22							10	0	0													10	0	0
28	2023-02-23							10	0	0													10	0	0
29	2023-02-24							10	0	0													10	0	0
30	2023-02-25							10	0	0													10	0	0
31	2023-02-26							AFM D30															10	0	0
32	2023-02-27																						10	0	0
33	2023-02-28																						9	1	0
34	2023-03-01																						9	0	0
35	2023-03-02																						9	0	0
36	2023-03-03																						9	0	0
																							AFM D36
[truncated: 8 more columns]

[truncated: 21 more sheets: SFig4_Stiffness_AFM, Fig4_Immunoesnescence_R1, Fig4_Immunoesnescence_R2, Fig4_OxStress_R1, Fig4_OxStress_R2, Fig4_OxStress_R3, Fig4_Heat_Stress, Fig4_Osmotic_Stress, Fig5_PAB-1_R1, Fig5_PAB-1_R2, Fig5_PAB-1_R3, Fig5_LBP-2_R1 , Fig5_LBP-2_R2, Fig5_LBP-2_R3 , SFig8_RHO-1_R1, SFig8_RHO-1_R2, SFig8_RHO-1_R3, SFig7_Q35_aggregation, SFig7_Q35_intensity_R1, SFig7_Q35_intensity_R2 …]
