# Supplementary material for: Improved resilience and proteostasis mediate longevity upon DAF-2 degradation in old age
Source: GeroScience. 2024 Jun 20;46(5):5015–36. doi: 10.1007/s11357-024-01232-x (PMC11335714; doi:10.1007/s11357-024-01232-x)
Supplement: Supplementary file 4 — Supplementary file4 (XLSX 7473 KB) [file 11357_2024_1232_MOESM4_ESM.xlsx]

## Sheet: RNAseq overlapHits
ALL	RAF_RV6	RAF_RV8	RV6_RV8		TF Analysis, all lists combined
WBGene00306080	WBGene00004998	WBGene00015549	WBGene00012816		Category	Term	Counts	ListSize	PopHit	Pop Size	Pvalue	Bonferroni	FDR	OverlappedID	Refs
WBGene00022713	WBGene00000073	WBGene00001783	WBGene00009875		TF Targets	Low-complexity elt-2 targets	27	82	2444	30409	5.82058e-10	1.7811e-07	1.7811e-07	WBGene00022713;WBGene00012398;WBGene00021339;WBGene00018174;WBGene00000784;WBGene00020574;WBGene00000932;WBGene00011517;WBGene00016877;WBGene00013904;WBGene00000785;WBGene00003093;WBGene00000781;WBGene00016451;WBGene00002095;WBGene00019719;WBGene00020946;WBGene00009326;WBGene00021354;WBGene00017443;WBGene00010124;WBGene00020307;WBGene00015116;WBGene00007725;WBGene00021586;WBGene00022178;WBGene000…	http://www.ncbi.nlm.nih.gov/pubmed/27070429
WBGene00045398	WBGene00235311	WBGene00016923	WBGene00018209		TF Targets	PQM-1 L3 Targets	19	82	1677	30409	4.05424e-07	0.00012406	6.20299e-05	WBGene00018174;WBGene00000784;WBGene00020574;WBGene00011517;WBGene00016877;WBGene00013904;WBGene00003093;WBGene00000781;WBGene00000073;WBGene00010717;WBGene00002095;WBGene00019719;WBGene00008372;WBGene00021354;WBGene00005657;WBGene00017443;WBGene00010124;WBGene00007725;WBGene00022178	http://www.ncbi.nlm.nih.gov/pubmed/21177963
WBGene00045188	WBGene00016451	WBGene00007131	WBGene00008679		TF Targets	Down in elt-2(-) larvae vs elt-2(-);elt-7(-) larvae	12	82	646	30409	1.30497e-06	0.00039932	0.000133107	WBGene00021339;WBGene00018174;WBGene00000784;WBGene00202498;WBGene00002095;WBGene00007131;WBGene00008372;WBGene00021354;WBGene00017443;WBGene00007725;WBGene00004996;WBGene00022178	https://pubmed.ncbi.nlm.nih.gov/29360433/
WBGene00271815	WBGene00021961	WBGene00016789	WBGene00005189		TF Targets	Down in wt vs elt-2(-);elt-7(-) larvae	13	82	990	30409	1.35093e-05	0.00413385	0.000870655	WBGene00018174;WBGene00000784;WBGene00020574;WBGene00017660;WBGene00000785;WBGene00003093;WBGene00001783;WBGene00020946;WBGene00010124;WBGene00015116;WBGene00007725;WBGene00021586;WBGene00012816	https://pubmed.ncbi.nlm.nih.gov/29360433/
WBGene00012398	WBGene00010717	WBGene00044246	WBGene00022039		TF Targets	daf-16 targets within daf-2(-) (Kumar)	12	82	831	30409	1.42264e-05	0.00435328	0.000870655	WBGene00012398;WBGene00000932;WBGene00000781;WBGene00010717;WBGene00016923;WBGene00020946;WBGene00008372;WBGene00005657;WBGene00017443;WBGene00021337;WBGene00015116;WBGene00022178	http://www.ncbi.nlm.nih.gov/pubmed/26539642
WBGene00086560	WBGene00002095	WBGene00019719	WBGene00020603		TF Targets	PMK-1 targets down in Day 15 vs. Day 6	8	82	366	30409	6.05468e-05	0.0185273	0.00308789	WBGene00016361;WBGene00013904;WBGene00000785;WBGene00003093;WBGene00000781;WBGene00010124;WBGene00015116;WBGene00000656	http://www.ncbi.nlm.nih.gov/pubmed/21625567
WBGene00271832	WBGene00001067	WBGene00001763	WBGene00015435		TF Targets	Age-regulated elt-2 targets	6	82	276	30409	0.000916896	0.28057	0.0385833	WBGene00000784;WBGene00000785;WBGene00003093;WBGene00000781;WBGene00010124;WBGene00015116	http://www.ncbi.nlm.nih.gov/pubmed/27070429
WBGene00021339		WBGene00219298	WBGene00219296		TF Targets	Up in wt vs elt-2(-) larvae	11	82	1145	30409	0.00100871	0.308667	0.0385833	WBGene00086560;WBGene00018174;WBGene00000784;WBGene00000932;WBGene00202498;WBGene00021517;WBGene00007131;WBGene00008372;WBGene00021354;WBGene00005657;WBGene00022178	https://pubmed.ncbi.nlm.nih.gov/29360433/
WBGene00018174		WBGene00020946			TF Targets	TAP:ALG-1 pull down	21	82	3620	30409	0.00125486	0.383988	0.0426654	WBGene00022713;WBGene00012398;WBGene00018174;WBGene00000784;WBGene00020397;WBGene00003093;WBGene00000781;WBGene00004998;WBGene00000073;WBGene00021961;WBGene00007131;WBGene00016789;WBGene00019719;WBGene00012487;WBGene00002026;WBGene00000551;WBGene00010124;WBGene00020307;WBGene00015116;WBGene00004996;WBGene00015435	http://www.ncbi.nlm.nih.gov/pubmed/22454234
WBGene00021964		WBGene00009326			TF Targets	Down in wt vs elt-2(-) larvae	8	82	618	30409	0.00141093	0.431744	0.0431744	WBGene00020574;WBGene00000785;WBGene00003093;WBGene00194717;WBGene00020946;WBGene00010124;WBGene00021586;WBGene00012816	https://pubmed.ncbi.nlm.nih.gov/29360433/
WBGene00000784		WBGene00018476			TF Targets	UP by csr-1 mutant and without csr-1-bound 22G RNA Homology	5	82	209	30409	0.0024956	0.763655	0.0694232	WBGene00021339;WBGene00011325;WBGene00000932;WBGene00016877;WBGene00013904	http://www.ncbi.nlm.nih.gov/pubmed/27020753
WBGene00020574		WBGene00012487
WBGene00011325		WBGene00002026
WBGene00000932		WBGene00008372
WBGene00202498		WBGene00021354
WBGene00017660		WBGene00000551
WBGene00011517		WBGene00004877
WBGene00016092		WBGene00019234
WBGene00016877		WBGene00005657
WBGene00021517		WBGene00017443
WBGene00016361		WBGene00021337
WBGene00013904		WBGene00018804
WBGene00020397		WBGene00010124
WBGene00008592		WBGene00018521
WBGene00000785		WBGene00020307
WBGene00003093		WBGene00020735
WBGene00194717		WBGene00015116
WBGene00000781		WBGene00007725
		WBGene00021586
		WBGene00077662
		WBGene00004996
		WBGene00012592
		WBGene00022178
		WBGene00000656
		WBGene00007358
	Name
WBGene00306080	Y71F9AM.11
WBGene00022713	ZK355.3
WBGene00045398	Y71F9AM.8
WBGene00045188	B0284.5 pseudogene
WBGene00271815	spp-27
WBGene00012398	Y6E2A.4
WBGene00086560	ZK355.8
WBGene00271832	Y60C6A.3
WBGene00021339	Y34F4.4
WBGene00018174	F38B6.4
WBGene00021964	Y57E12B.4
WBGene00000784	cpr-4
WBGene00020574	T19D7.6
WBGene00011325	T01C3.11
WBGene00000932	dao-6
WBGene00202498	Y60C6A.2
WBGene00017660	F21C10.11
WBGene00011517	cgt-1
WBGene00016092	cyp-33B1
WBGene00016877	C52D10.3
WBGene00021517	Y41D4B.15
WBGene00016361	drd-10
WBGene00013904	ugt-6
WBGene00020397	pcbd-1
WBGene00008592	F08H9.4
WBGene00000785	cpr-5
WBGene00003093	lys-4
WBGene00194717	ZC239.22
WBGene00000781	cpr-1

## Sheet: RNAseq N2 aux_DMSO
N	genes	symbol	entrez	logFC	AveExpr	t	P.Value	adj.P.Val	B
WBGene00001783	WBGene00001783	gst-35	259481	1.70992	0.796483	3.33431	0.00237328	0.999947	-4.42921
WBGene00001712	WBGene00001712	grl-3	186928	2.38725	-1.25145	3.2403	0.00302153	0.999947	-4.54799
WBGene00014073	WBGene00014073	ZK757.1	353421	2.02674	-1.0483	3.19003	0.00343482	0.999947	-4.529
WBGene00006279	WBGene00006279	str-253	185592	-1.85991	-0.941395	-3.13939	0.00390552	0.999947	-4.51851
WBGene00009972	WBGene00009972	NA	NA	1.53528	-0.493172	3.10988	0.00420767	0.999947	-4.51818
WBGene00044539	WBGene00044539	K09H11.9	3896824	-0.941768	0.567165	-2.9467	0.00632335	0.999947	-4.46415
WBGene00003471	WBGene00003471	mtd-1	191285	-1.46549	0.100912	-2.93175	0.00656099	0.999947	-4.49722
WBGene00011202	WBGene00011202	R10E4.6	187771	-1.01561	0.876789	-2.90836	0.00694999	0.999947	-4.45556
WBGene00004877	WBGene00004877	smf-2	191766	-2.31943	-1.07976	-2.85951	0.0078337	0.999947	-4.53875
WBGene00010523	WBGene00010523	K03B8.4	186925	-2.33288	-2.61125	-2.85594	0.00790224	0.999947	-4.55418
WBGene00018074	WBGene00018074	F35H12.1	185333	-1.40288	-0.797814	-2.79104	0.0092517	0.999947	-4.53234
WBGene00007885	WBGene00007885	ugt-21	183141	1.94102	0.0707031	2.76947	0.00974622	0.999947	-4.51714
WBGene00020587	WBGene00020587	ugt-9	178883	1.82121	-0.335824	2.76872	0.00976392	0.999947	-4.53549
WBGene00018744	WBGene00018744	F53B3.6	180576	-1.01897	0.319782	-2.71326	0.0111538	0.999947	-4.4993
WBGene00009721	WBGene00009721	F45D3.1	185778	-1.20848	0.909076	-2.70308	0.0114283	0.999947	-4.47064
WBGene00008613	WBGene00008613	fbxb-69	184229	-1.32528	0.463466	-2.69867	0.0115491	0.999947	-4.50252
WBGene00014047	WBGene00014047	clec-61	174613	3.03428	-2.68528	2.69295	0.0117077	0.999947	-4.57203
WBGene00044952	WBGene00044952	NA	NA	-1.72684	-0.480096	-2.68801	0.0118462	0.999947	-4.52632
WBGene00005180	WBGene00005180	srg-23	189540	-1.47093	-0.697391	-2.67835	0.0121214	0.999947	-4.52395
WBGene00012940	WBGene00012940	Y47D3B.3	189979	-1.41197	-0.726079	-2.645	0.0131186	0.999947	-4.53774
WBGene00007328	WBGene00007328	pho-10	182251	1.18124	-0.787333	2.63594	0.0134024	0.999947	-4.53329
WBGene00018062	WBGene00018062	F35F10.13	185316	-3.05828	-0.525139	-2.63373	0.0134723	0.999947	-4.54664
WBGene00045157	WBGene00045157	NA	NA	-1.29348	-1.34683	-2.63135	0.0135483	0.999947	-4.5313
WBGene00017524	WBGene00017524	F16G10.9	173593	2.44646	-2.05668	2.62706	0.0136859	0.999947	-4.57081
WBGene00020591	WBGene00020591	NA	NA	1.45299	-0.626038	2.61686	0.0140186	0.999947	-4.54192
WBGene00001954	WBGene00001954	hlh-10	191402	-3.28691	-2.13256	-2.59128	0.0148865	0.999947	-4.57109
WBGene00010169	WBGene00010169	clec-18	186419	-2.33416	-2.79854	-2.59084	0.0149018	0.999947	-4.55486
WBGene00020195	WBGene00020195	T03G6.3	180561	-1.0051	2.45482	-2.57204	0.0155714	0.999947	-4.44823
WBGene00022207	WBGene00022207	elk-2	190623	2.20984	-1.97562	2.54366	0.0166358	0.999947	-4.56823
WBGene00020918	WBGene00020918	W01C8.1	189087	-1.79276	-1.88172	-2.5226	0.0174683	0.999947	-4.55616
WBGene00002123	WBGene00002123	inx-1	180968	-0.7579	1.2016	-2.51359	0.017836	0.999947	-4.48878
WBGene00015639	WBGene00015639	C09E7.5	182451	-1.11876	-0.353612	-2.51252	0.0178802	0.999947	-4.52729
WBGene00044677	WBGene00044677	ZK353.10	4363052	-1.06647	0.843399	-2.49993	0.0184074	0.999947	-4.497
WBGene00003173	WBGene00003173	mec-9	179382	-1.02287	0.521191	-2.49535	0.0186027	0.999947	-4.5112
WBGene00049248	WBGene00049248	NA	NA	-1.96905	-1.1831	-2.48616	0.0190004	0.999947	-4.53605
WBGene00008315	WBGene00008315	C54G4.5	172578	-0.906061	0.965985	-2.48584	0.0190143	0.999947	-4.49373
WBGene00018879	WBGene00018879	F55D10.4	186306	1.97154	-0.0865372	2.48554	0.0190275	0.999947	-4.54507
WBGene00019597	WBGene00019597	K09H9.5	187241	-0.910621	1.08083	-2.48352	0.0191162	0.999947	-4.49805
WBGene00017331	WBGene00017331	ugt-40	184292	-1.41272	-0.841912	-2.47827	0.0193479	0.999947	-4.54751
WBGene00007424	WBGene00007424	C08B6.3	182389	-1.27893	0.362683	-2.465	0.0199458	0.999947	-4.52516
WBGene00018834	WBGene00018834	F54F2.6	186252	2.3691	-1.44317	2.45548	0.0203851	0.999947	-4.56302
WBGene00219218	WBGene00219218	Y73B6BL.288	13195842	0.889965	1.02962	2.45418	0.0204459	0.999947	-4.50465
WBGene00007949	WBGene00007949	C35A5.5	183223	-2.11963	-1.29999	-2.44213	0.0210164	0.999947	-4.56204
WBGene00199663	WBGene00199663	NA	NA	-1.73004	-0.617698	-2.44047	0.0210959	0.999947	-4.54986
WBGene00010659	WBGene00010659	K08D8.5	178243	1.97482	-2.21285	2.4203	0.0220871	0.999947	-4.56201
WBGene00010058	WBGene00010058	F54E4.2	186246	1.99028	-1.55348	2.40991	0.0226138	0.999947	-4.56332
WBGene00017001	WBGene00017001	D1007.3	183886	-2.05793	-1.25866	-2.40655	0.0227867	0.999947	-4.56088
WBGene00000668	WBGene00000668	col-93	259335	1.78384	0.261006	2.3968	0.0232952	0.999947	-4.47206
WBGene00003237	WBGene00003237	mif-4	190649	-0.95082	1.05314	-2.39671	0.0232996	0.999947	-4.50561
WBGene00012224	WBGene00012224	W03G11.2	189172	-0.850249	2.94182	-2.39098	0.0236036	0.999947	-4.44826
WBGene00009316	WBGene00009316	abhd-11.1	185192	-1.31469	-1.52529	-2.38945	0.0236849	0.999947	-4.54646
WBGene00016017	WBGene00016017	C23G10.11	182816	1.6884	-1.75164	2.38272	0.0240477	0.999947	-4.56378
WBGene00019605	WBGene00019605	ctsa-4.1	174057	2.16565	-0.824165	2.37846	0.0242793	0.999947	-4.56197
WBGene00045190	WBGene00045190	R01H2.8	4927043	-1.337	-0.859606	-2.37828	0.0242894	0.999947	-4.54679
WBGene00022782	WBGene00022782	ZK622.4	191367	-1.53738	-1.02674	-2.37597	0.0244163	0.999947	-4.55606
WBGene00021794	WBGene00021794	Y52E8A.1	190186	1.573	-1.26444	2.37373	0.0245396	0.999947	-4.56004
WBGene00045250	WBGene00045250	Y73B6BL.47	6418688	2.06814	-1.51118	2.37171	0.0246514	0.999947	-4.56528
WBGene00009645	WBGene00009645	F42G10.1	181214	-2.19116	-1.04422	-2.36887	0.0248092	0.999947	-4.55665
WBGene00009728	WBGene00009728	sdz-19	181407	-1.38646	-0.66768	-2.36853	0.0248283	0.999947	-4.53892
WBGene00012103	WBGene00012103	clec-12	189004	-0.555973	2.45161	-2.36755	0.024883	0.999947	-4.4642
WBGene00002140	WBGene00002140	inx-18	182801	-0.898736	-0.290522	-2.36698	0.024915	0.999947	-4.52329
WBGene00001335	WBGene00001335	F35A5.8	180667	-0.459444	3.8438	-2.35754	0.0254484	0.999947	-4.41879
WBGene00013863	WBGene00013863	ZC302.3	191136	-1.17187	-0.341321	-2.35487	0.0256013	0.999947	-4.54578
WBGene00000603	WBGene00000603	col-14	177559	1.16558	-0.497982	2.35483	0.025604	0.999947	-4.54233
WBGene00007210	WBGene00007210	agmo-1	176695	-1.35617	-0.885676	-2.35124	0.0258107	0.999947	-4.55044
WBGene00019482	WBGene00019482	K07C11.10	179203	-1.31891	-1.44566	-2.34674	0.0260721	0.999947	-4.55704
WBGene00005556	WBGene00005556	NA	NA	1.26136	-0.747579	2.33777	0.0266007	0.999947	-4.55399
WBGene00206532	WBGene00206532	F11A6.15	13182245	-0.91222	1.10254	-2.33114	0.0269972	0.999947	-4.50818
WBGene00020611	WBGene00020611	txt-11	188641	-1.89393	-2.11147	-2.32742	0.027222	0.999947	-4.5662
WBGene00008791	WBGene00008791	NA	NA	-1.71208	-1.02375	-2.3265	0.0272779	0.999947	-4.55962
WBGene00003969	WBGene00003969	pef-1	175257	1.09208	0.529717	2.32442	0.0274047	0.999947	-4.52835
WBGene00009122	WBGene00009122	tct-1	172944	-0.568927	5.25314	-2.32055	0.0276423	0.999947	-4.35032
WBGene00013207	WBGene00013207	zipt-2.3	190293	-1.05979	0.0601378	-2.31715	0.0278525	0.999947	-4.53811
WBGene00194905	WBGene00194905	Y53F4B.51	13188094	-1.0244	-0.737666	-2.31702	0.0278603	0.999947	-4.54802
WBGene00016075	WBGene00016075	C24H12.6	182868	1.08055	-0.633373	2.31687	0.0278693	0.999947	-4.54762
WBGene00023458	WBGene00023458	M02E1.3	259694	-0.610774	2.06299	-2.31425	0.0280328	0.999947	-4.48912
WBGene00000669	WBGene00000669	col-94	259336	1.107	0.161604	2.31418	0.0280368	0.999947	-4.50766
WBGene00044139	WBGene00044139	F42D1.4	3565438	-1.17503	0.511852	-2.31359	0.0280736	0.999947	-4.51721
WBGene00007590	WBGene00007590	ttr-43	182609	-0.903908	1.41	-2.30343	0.0287144	0.999947	-4.50027
WBGene00014753	WBGene00014753	NA	NA	-2.21313	-2.16237	-2.30052	0.0289001	0.999947	-4.5649
WBGene00016682	WBGene00016682	C45G9.11	175690	-1.74965	-1.42745	-2.29769	0.0290826	0.999947	-4.56364
WBGene00016428	WBGene00016428	dmsr-7	178922	-1.15073	-0.162686	-2.27978	0.0302578	0.999947	-4.54234
WBGene00010172	WBGene00010172	oac-36	186422	1.87201	-2.1697	2.27031	0.030896	0.999947	-4.57276
WBGene00009358	WBGene00009358	F33C8.4	185223	-1.08392	-0.837738	-2.26112	0.0315276	0.999947	-4.54874
WBGene00235158	WBGene00235158	Y37E3.30	24105068	-0.545334	2.45422	-2.26094	0.0315403	0.999947	-4.47701
WBGene00008518	WBGene00008518	irld-2	184077	-1.58012	-0.509104	-2.26067	0.0315587	0.999947	-4.55456
WBGene00219641	WBGene00219641	NA	NA	1.72846	-1.24811	2.25662	0.0318412	0.999947	-4.55908
WBGene00021976	WBGene00021976	Y58A7A.2	190382	-0.990912	1.45131	-2.25369	0.0320469	0.999947	-4.50426
WBGene00009601	WBGene00009601	F40G12.6	185566	-1.41456	-1.15868	-2.24105	0.0329473	0.999947	-4.55866
WBGene00006067	WBGene00006067	sto-5	181730	-0.623597	1.39355	-2.23445	0.0334268	0.999947	-4.49977
WBGene00015033	WBGene00015033	B0207.10	181839	-1.88593	-1.26434	-2.23227	0.0335864	0.999947	-4.57209
WBGene00010133	WBGene00010133	NA	NA	-1.02324	4.20153	-2.22713	0.0339652	0.999947	-4.40389
WBGene00017718	WBGene00017718	F22F4.5	3565477	-1.54506	1.05927	-2.22336	0.0342465	0.999947	-4.51877
WBGene00017470	WBGene00017470	F14H12.2	184502	-2.03906	-1.54407	-2.22164	0.0343752	0.999947	-4.5684
WBGene00012442	WBGene00012442	Y15E3A.3	189439	0.803794	0.83973	2.21671	0.0347461	0.999947	-4.52063
WBGene00014944	WBGene00014944	NA	NA	-0.842843	0.429001	-2.21304	0.0350251	0.999947	-4.52645
WBGene00019234	WBGene00019234	ugt-8	186768	1.49885	0.009467	2.20695	0.0354917	0.999947	-4.54896
WBGene00010554	WBGene00010554	mlc-6	186979	-1.2379	-0.937675	-2.20198	0.0358775	0.999947	-4.55597
WBGene00011075	WBGene00011075	R07A4.4	187644	1.46209	-1.39338	2.19536	0.0363962	0.999947	-4.56593
WBGene00000678	WBGene00000678	col-104	176947	1.28402	-0.583892	2.19096	0.0367447	0.999947	-4.55624
WBGene00011997	WBGene00011997	nlp-51	174729	-0.796125	2.50816	-2.18901	0.0369007	0.999947	-4.48802
WBGene00007242	WBGene00007242	madf-5	175118	0.618082	1.9335	2.18834	0.0369536	0.999947	-4.50335
WBGene00219310	WBGene00219310	C17E4.19	13181455	-1.63049	-0.790879	-2.18692	0.0370676	0.999947	-4.55119
WBGene00012070	WBGene00012070	T26H5.8	188959	-1.21531	-0.377504	-2.18568	0.0371671	0.999947	-4.55284
WBGene00010328	WBGene00010328	F59C6.11	172935	-1.2412	1.06694	-2.17805	0.0377849	0.999947	-4.52921
WBGene00017983	WBGene00017983	F32D1.3	178832	-0.49856	2.16752	-2.1706	0.0383972	0.999947	-4.49314
WBGene00045398	WBGene00045398	Y71F9AM.8	6418614	-3.17834	-1.23896	-2.17043	0.0384115	0.999947	-4.57573
WBGene00271832	WBGene00271832	Y60C6A.3	35381283	-1.40661	3.58583	-2.16313	0.0390199	0.999947	-4.45611
WBGene00022197	WBGene00022197	Y71H2B.8	190618	-0.568814	2.25179	-2.16143	0.0391635	0.999947	-4.50188
WBGene00013513	WBGene00013513	Y71A12C.2	190582	0.59711	1.89164	2.15646	0.0395837	0.999947	-4.50963
WBGene00008546	WBGene00008546	gfat-1	174778	0.358885	7.7373	2.15577	0.039643	0.999947	-4.24191
WBGene00000539	WBGene00000539	cln-3.1	179559	1.33431	-1.06658	2.14802	0.0403075	0.999947	-4.56332
WBGene00017375	WBGene00017375	pbo-6	24104421	0.807382	0.172024	2.14458	0.0406058	0.999947	-4.53836
WBGene00012332	WBGene00012332	rpi-1	189281	0.808589	0.125294	2.13317	0.0416097	0.999947	-4.54548
WBGene00008741	WBGene00008741	ctsa-1.2	174802	1.85901	1.04338	2.13132	0.0417752	0.999947	-4.50472
WBGene00009533	WBGene00009533	F38B7.2	185456	-1.13236	0.712894	-2.12743	0.0421237	0.999947	-4.52812
WBGene00015566	WBGene00015566	C07D10.1	174211	-0.69886	1.59925	-2.12498	0.0423445	0.999947	-4.51692
WBGene00189978	WBGene00189978	NA	NA	1.41506	-1.6902	2.1246	0.0423783	0.999947	-4.56774
WBGene00008420	WBGene00008420	D2030.11	266841	-0.448149	4.42944	-2.12302	0.0425213	0.999947	-4.42762
WBGene00006807	WBGene00006807	unc-75	182722	-0.722101	1.49345	-2.1228	0.0425416	0.999947	-4.51849
WBGene00011005	WBGene00011005	R04B5.7	187568	1.20555	0.106658	2.11468	0.0432837	0.999947	-4.55134
WBGene00020058	WBGene00020058	R13D11.4	187863	-1.32646	-0.0279871	-2.11221	0.0435113	0.999947	-4.54972
WBGene00077467	WBGene00077467	NA	NA	-0.915747	0.193403	-2.10493	0.0441904	0.999947	-4.53377
WBGene00022688	WBGene00022688	NA	NA	1.52003	-1.21436	2.10143	0.0445196	0.999947	-4.57017
WBGene00013781	WBGene00013781	Y116A8B.4	190989	-1.13251	-0.502024	-2.09995	0.0446599	0.999947	-4.55599
WBGene00202498	WBGene00202498	Y60C6A.2	13212671	-1.49023	1.83081	-2.09344	0.0452796	0.999947	-4.51538
WBGene00002106	WBGene00002106	ins-23	191691	-0.673628	5.19279	-2.08954	0.0456553	0.999947	-4.37942
WBGene00018454	WBGene00018454	NA	NA	1.79738	-1.534	2.08636	0.0459633	0.999947	-4.56977
WBGene00005988	WBGene00005988	srx-97	184672	1.1136	0.478035	2.08175	0.0464133	0.999947	-4.54164
WBGene00007378	WBGene00007378	lido-17	174487	-0.561469	2.35219	-2.08156	0.0464321	0.999947	-4.49728
WBGene00022167	WBGene00022167	Y71H2AM.2	190605	0.392132	5.91796	2.08001	0.0465836	0.999947	-4.36605
WBGene00219667	WBGene00219667	NA	NA	1.99493	-1.35058	2.07726	0.0468551	0.999947	-4.57002
WBGene00015884	WBGene00015884	C17B7.10	182710	-1.38178	-0.97228	-2.07616	0.0469644	0.999947	-4.55001
WBGene00000488	WBGene00000488	che-7	184979	-0.995068	-0.0944699	-2.07594	0.046986	0.999947	-4.55132
WBGene00022482	WBGene00022482	fbxa-208	191038	-0.660771	2.13433	-2.07262	0.0473157	0.999947	-4.50926
WBGene00010034	WBGene00010034	F54B11.11	186218	1.20021	-0.193915	2.07102	0.0474755	0.999947	-4.55711
WBGene00020674	WBGene00020674	T22B7.7	180832	-1.19454	5.53715	-2.06832	0.0477462	0.999947	-4.38811
WBGene00005652	WBGene00005652	srr-1	189285	-1.00866	0.912572	-2.06824	0.0477545	0.999947	-4.53585
WBGene00016697	WBGene00016697	cyp-33C2	178695	1.38521	-0.0822883	2.06795	0.0477833	0.999947	-4.54025
WBGene00011546	WBGene00011546	T06G6.4	173140	-0.933411	0.438249	-2.06412	0.0481701	0.999947	-4.54285
WBGene00000440	WBGene00000440	ceh-17	172059	2.12146	-3.12951	2.06038	0.0485499	0.999947	-4.58034
WBGene00164974	WBGene00164974	F46C3.7	13222833	-0.838902	0.453246	-2.05921	0.0486689	0.999947	-4.53906
WBGene00001722	WBGene00001722	grl-13	185200	-1.09956	-1.12914	-2.05759	0.0488355	0.999947	-4.55707
WBGene00001545	WBGene00001545	gcy-20	184797	1.16681	-0.262608	2.05756	0.048838	0.999947	-4.55791
WBGene00017151	WBGene00017151	EGAP9.3	179048	-1.15754	-0.33459	-2.05589	0.0490093	0.999947	-4.55877
WBGene00020748	WBGene00020748	nhr-221	188826	-0.860914	0.499263	-2.05184	0.0494277	0.999947	-4.54317
WBGene00003608	WBGene00003608	nhr-9	191718	1.25695	-1.84287	2.04846	0.0497789	0.999947	-4.57135
WBGene00219726	WBGene00219726	NA	NA	-1.07846	0.170729	-2.04681	0.0499513	0.999947	-4.55043
WBGene00044406	WBGene00044406	F02A9.7	3564852	-1.524	-0.80573	-2.04328	0.0503213	0.999947	-4.56165
WBGene00008911	WBGene00008911	F17C8.6	175626	1.32566	-0.453144	2.04131	0.0505295	0.999947	-4.56456
WBGene00006692	WBGene00006692	twk-42	180163	-1.78416	-1.80403	-2.03915	0.0507583	0.999947	-4.57271
WBGene00021364	WBGene00021364	Y37E11AL.9	189622	-1.05204	-0.733752	-2.03908	0.0507657	0.999947	-4.56264
WBGene00018030	WBGene00018030	NA	NA	-1.55229	-0.739272	-2.03826	0.0508525	0.999947	-4.56658
WBGene00022202	WBGene00022202	Y72A10A.1	190620	-1.1839	-0.21515	-2.03588	0.0511061	0.999947	-4.55699
WBGene00050917	WBGene00050917	Y53G8AL.4	6418663	-0.655938	0.508721	-2.03583	0.0511113	0.999947	-4.54159
WBGene00004846	WBGene00004846	NA	NA	-1.17479	0.499039	-2.03559	0.0511367	0.999947	-4.54225
WBGene00018478	WBGene00018478	otpl-5	185806	-1.14466	-0.635526	-2.03267	0.0514491	0.999947	-4.55825
WBGene00007416	WBGene00007416	ceh-57	182370	-1.3738	-1.06297	-2.02827	0.0519234	0.999947	-4.56494
WBGene00249815	WBGene00249815	F20D12.12	24104459	-0.66289	1.35279	-2.02654	0.0521109	0.999947	-4.526
WBGene00012424	WBGene00012424	dlc-3	259606	-1.06431	0.874384	-2.01836	0.0530065	0.999947	-4.53351
WBGene00077561	WBGene00077561	NA	NA	-1.922	-1.84115	-2.01807	0.0530383	0.999947	-4.57798
WBGene00021586	WBGene00021586	clec-75	189949	2.39941	-2.46192	2.01585	0.0532832	0.999947	-4.58381
WBGene00020227	WBGene00020227	T05A8.1	188088	-0.64377	1.15151	-2.01384	0.0535059	0.999947	-4.52649
WBGene00022374	WBGene00022374	nhr-277	190799	0.733355	0.490744	2.01235	0.0536722	0.999947	-4.54337
WBGene00010765	WBGene00010765	K10H10.10	3565646	2.0523	-2.25026	2.00748	0.0542169	0.999947	-4.57774
WBGene00020564	WBGene00020564	T19C3.6	188588	1.43579	-0.716972	2.00561	0.0544274	0.999947	-4.57013
WBGene00009462	WBGene00009462	sre-22	185344	-1.33068	-1.77745	-2.00426	0.0545805	0.999947	-4.57099
WBGene00008223	WBGene00008223	lgc-48	183638	1.67093	-1.61634	2.00174	0.0548655	0.999947	-4.57741
WBGene00001165	WBGene00001165	efn-4	176882	-0.424034	4.19861	-2.00024	0.0550368	0.999947	-4.46264
WBGene00014044	WBGene00014044	ZK666.4	191382	-1.67913	-2.31893	-1.99769	0.0553272	0.999947	-4.5746
WBGene00077491	WBGene00077491	K08H10.10	6418754	-1.64443	-0.976599	-1.99285	0.0558835	0.999947	-4.57337
WBGene00011243	WBGene00011243	R11D1.2	187803	-0.666684	0.581072	-1.99154	0.0560352	0.999947	-4.53797
WBGene00014933	WBGene00014933	NA	NA	-0.63099	0.89455	-1.98876	0.0563573	0.999947	-4.54025
WBGene00007253	WBGene00007253	C01H6.3	182091	-0.841567	0.0173574	-1.98866	0.0563691	0.999947	-4.55115
WBGene00001429	WBGene00001429	fkb-4	179752	-1.61169	-0.91731	-1.98692	0.0565714	0.999947	-4.57453
WBGene00219286	WBGene00219286	C04F12.16	13181593	-0.995986	2.07831	-1.98605	0.0566732	0.999947	-4.51686
WBGene00009399	WBGene00009399	ddn-2	185266	2.02005	-1.73018	1.98506	0.0567888	0.999947	-4.5749
WBGene00020700	WBGene00020700	T22F3.11	178782	-1.83423	-1.87277	-1.9848	0.0568196	0.999947	-4.5783
WBGene00003541	WBGene00003541	nas-22	188423	-1.22784	-0.906449	-1.98364	0.0569557	0.999947	-4.56456
WBGene00006612	WBGene00006612	trf-1	176767	0.782309	0.135831	1.98094	0.057273	0.999947	-4.55002
WBGene00013134	WBGene00013134	NA	NA	-0.954197	1.09979	-1.9777	0.0576566	0.999947	-4.5318
WBGene00019828	WBGene00019828	R02E12.4	187525	-1.27317	-1.16279	-1.97753	0.0576764	0.999947	-4.57256
WBGene00008021	WBGene00008021	C39B10.1	183330	1.06307	-0.645376	1.97298	0.0582197	0.999947	-4.56346
WBGene00006072	WBGene00006072	str-4	183637	1.49116	-0.945174	1.97105	0.0584504	0.999947	-4.56993
WBGene00008512	WBGene00008512	F01G10.10	177907	0.799319	0.374222	1.97071	0.0584915	0.999947	-4.55
WBGene00014143	WBGene00014143	ZK899.5	191456	-1.17072	0.561829	-1.97054	0.0585111	0.999947	-4.53858
WBGene00013157	WBGene00013157	Y53F4B.10	190212	0.838465	0.816476	1.97009	0.0585655	0.999947	-4.53943
WBGene00010813	WBGene00010813	pitp-1	175459	-0.510187	2.82246	-1.96945	0.0586434	0.999947	-4.50602
WBGene00012872	WBGene00012872	Y45F10B.8	189918	-1.36528	-1.33061	-1.96323	0.0593959	0.999947	-4.57109
WBGene00000703	WBGene00000703	col-129	178155	0.804533	0.625928	1.96154	0.0596026	0.999947	-4.53891
WBGene00022544	WBGene00022544	ZC190.10	191099	1.10794	-0.0460506	1.95906	0.0599052	0.999947	-4.55884
WBGene00020313	WBGene00020313	T07E3.2	188232	-1.14911	0.76339	-1.95464	0.0604495	0.999947	-4.54659
WBGene00011092	WBGene00011092	R07B7.8	187657	-0.653328	2.34455	-1.95296	0.0606584	0.999947	-4.51968
WBGene00017129	WBGene00017129	E04F6.10	174186	1.48299	-0.881917	1.95163	0.0608234	0.999947	-4.57253
WBGene00002234	WBGene00002234	kqt-2	181078	0.790477	1.60579	1.94704	0.0613962	0.999947	-4.52971
WBGene00009318	WBGene00009318	F32B4.8	185194	-0.734156	0.641967	-1.94634	0.0614838	0.999947	-4.55066
WBGene00050907	WBGene00050907	Y51A2B.9	6418808	-1.26465	-1.55095	-1.94579	0.0615526	0.999947	-4.57298
WBGene00021734	WBGene00021734	Y50C1A.2	190091	0.754858	0.424012	1.94533	0.0616114	0.999947	-4.55361
WBGene00219300	WBGene00219300	W10G6.6	13224450	1.43476	-1.04539	1.94005	0.062278	0.999947	-4.56824
WBGene00013757	WBGene00013757	fbxa-113	190971	0.724461	0.76108	1.93997	0.0622878	0.999947	-4.54273
WBGene00018298	WBGene00018298	nlp-50	174115	-0.901333	0.953106	-1.93852	0.0624719	0.999947	-4.54115
WBGene00202514	WBGene00202514	T09F5.20	13216825	-0.716875	2.02483	-1.93767	0.0625806	0.999947	-4.52407
WBGene00010784	WBGene00010784	twk-48	3565640	-0.619109	1.19032	-1.93728	0.0626298	0.999947	-4.53669
WBGene00016982	WBGene00016982	C56G2.9	266886	0.752557	0.71617	1.93357	0.0631043	0.999947	-4.54118
WBGene00004209	WBGene00004209	ptc-2	191745	0.596797	1.21556	1.93338	0.0631295	0.999947	-4.53784
WBGene00017089	WBGene00017089	poml-2	171999	0.943349	0.00892494	1.93181	0.0633315	0.999947	-4.55909
WBGene00003046	WBGene00003046	lir-3	174707	0.689686	1.44145	1.93178	0.0633349	0.999947	-4.53891
WBGene00018261	WBGene00018261	cyp-33C5	178706	-1.24639	-0.999894	-1.9315	0.0633705	0.999947	-4.56507
WBGene00008184	WBGene00008184	C49A1.1	183585	1.62537	-1.72807	1.93013	0.0635476	0.999947	-4.57952
WBGene00023489	WBGene00023489	F42A10.9	259512	-0.576222	1.88969	-1.92714	0.0639351	0.999947	-4.52945
WBGene00008522	WBGene00008522	nlp-59	3565387	-0.713937	4.40993	-1.926	0.0640828	0.999947	-4.47504
WBGene00022872	WBGene00022872	ZK1240.8	191542	1.06632	-0.304821	1.92229	0.0645669	0.999947	-4.56154
WBGene00016545	WBGene00016545	C40A11.2	183352	-0.811498	1.72488	-1.92089	0.0647504	0.999947	-4.53353
WBGene00011400	WBGene00011400	T03F6.4	188023	0.945567	0.613925	1.91807	0.0651224	0.999947	-4.5496
WBGene00271415	WBGene00271415	T05A7.13	30314035	-0.978999	-0.391205	-1.91659	0.0653177	0.999947	-4.55669
WBGene00013751	WBGene00013751	Y113G7A.14	190962	-0.801006	-0.634233	-1.91651	0.0653282	0.999947	-4.5667
WBGene00018920	WBGene00018920	F56A4.12	186355	0.685552	2.1612	1.91607	0.0653868	0.999947	-4.52766
WBGene00022675	WBGene00022675	gbb-2	191240	-0.638356	1.3474	-1.9136	0.0657135	0.999947	-4.53419
WBGene00199229	WBGene00199229	NA	NA	1.89315	-2.18088	1.91322	0.065765	0.999947	-4.57792
WBGene00003995	WBGene00003995	pgp-1	178215	0.702727	3.1408	1.90367	0.0670459	0.999947	-4.5058
WBGene00006080	WBGene00006080	str-12	353481	1.07557	-0.694387	1.9036	0.0670548	0.999947	-4.56256
WBGene00021161	WBGene00021161	Y4C6B.7	3565268	-0.805743	3.2107	-1.90301	0.0671354	0.999947	-4.51038
WBGene00010250	WBGene00010250	F58D12.3	186505	-0.754931	-0.200837	-1.9015	0.0673403	0.999947	-4.56111
WBGene00019534	WBGene00019534	K08D10.11	187155	1.75455	-1.80866	1.90119	0.0673823	0.999947	-4.57353
WBGene00020746	WBGene00020746	srbc-66	188824	0.902461	-0.257838	1.89942	0.0676223	0.999947	-4.56334
WBGene00023395	WBGene00023395	NA	NA	1.48664	-1.74507	1.89791	0.0678285	0.999947	-4.57921
WBGene00006380	WBGene00006380	tab-1	185156	-0.905248	0.585903	-1.89023	0.0688858	0.999947	-4.55067
WBGene00007368	WBGene00007368	C06B8.2	180043	-1.01806	-0.0434322	-1.88938	0.0690035	0.999947	-4.55858
WBGene00077674	WBGene00077674	K02A6.4	6418841	-1.12728	-0.948794	-1.88745	0.0692714	0.999947	-4.56694
WBGene00016828	WBGene00016828	sre-52	183666	0.980227	-0.742758	1.88737	0.0692827	0.999947	-4.566
WBGene00015668	WBGene00015668	C10A4.7	182488	1.15473	-0.9802	1.88476	0.0696472	0.999947	-4.56959
WBGene00014258	WBGene00014258	ZK1320.9	174526	0.387279	5.30496	1.8832	0.069865	0.999947	-4.4437
WBGene00022630	WBGene00022630	NA	NA	-1.38265	-0.0795082	-1.88202	0.0700314	0.999947	-4.55554
WBGene00014809	WBGene00014809	NA	NA	-0.814282	0.165645	-1.88173	0.0700711	0.999947	-4.55141
WBGene00010005	WBGene00010005	cnc-7	180337	-2.24606	-1.58648	-1.88142	0.0701149	0.999947	-4.58121
WBGene00022354	WBGene00022354	Y82E9BR.22	3565003	-0.336151	5.82294	-1.88079	0.0702045	0.999947	-4.41407
WBGene00011443	WBGene00011443	cutl-11	188066	-0.865039	-0.147243	-1.87913	0.0704376	0.999947	-4.55838
WBGene00011419	WBGene00011419	T04A11.4	188044	-1.64239	-1.39277	-1.87755	0.0706615	0.999947	-4.57714
WBGene00011258	WBGene00011258	best-15	177975	-0.630997	2.19923	-1.87752	0.070665	0.999947	-4.53152
WBGene00016641	WBGene00016641	C44C1.1	180451	-0.440248	3.98664	-1.87467	0.0710702	0.999947	-4.49289
WBGene00019868	WBGene00019868	R04B3.3	180551	0.889408	-0.803643	1.87362	0.0712192	0.999947	-4.56026
WBGene00002129	WBGene00002129	inx-7	177364	0.290317	4.97545	1.87148	0.0715259	0.999947	-4.4552
WBGene00019507	WBGene00019507	K07H8.7	187127	-1.43745	-1.08286	-1.86954	0.0718041	0.999947	-4.5781
WBGene00044504	WBGene00044504	R13A1.10	3896768	-0.495964	2.0761	-1.86912	0.0718641	0.999947	-4.53033
WBGene00010565	WBGene00010565	vacl-14	172589	0.322336	5.0223	1.86719	0.0721414	0.999947	-4.4588
WBGene00015728	WBGene00015728	C13A10.1	173514	-0.900751	0.204986	-1.86596	0.0723193	0.999947	-4.5594
WBGene00023484	WBGene00023484	Y54G2A.37	259760	1.20526	-0.762064	1.86252	0.0728168	0.999947	-4.56796
WBGene00022397	WBGene00022397	Y97E10AR.2	179173	-0.586897	1.1957	-1.86246	0.0728266	0.999947	-4.54429
WBGene00000862	WBGene00000862	cwp-4	178894	-0.699133	1.25858	-1.8617	0.0729369	0.999947	-4.53934
WBGene00194681	WBGene00194681	NA	NA	-0.696596	-0.280368	-1.86168	0.0729393	0.999947	-4.55926
WBGene00006428	WBGene00006428	tkr-3	177285	-0.888849	1.16221	-1.86163	0.0729461	0.999947	-4.54816
WBGene00003750	WBGene00003750	nlp-12	171753	-0.697534	3.41415	-1.85579	0.0738003	0.999947	-4.50957
WBGene00012942	WBGene00012942	Y47D3B.6	176573	1.19935	-0.0398169	1.85444	0.0739997	0.999947	-4.56286
WBGene00201458	WBGene00201458	NA	NA	1.49073	-1.23713	1.85236	0.0743062	0.999947	-4.57526
WBGene00007199	WBGene00007199	NA	NA	0.717908	0.49442	1.85161	0.0744171	0.999947	-4.55294
WBGene00045365	WBGene00045365	ZC449.7	6418874	1.24953	-0.397962	1.85151	0.0744329	0.999947	-4.57102
WBGene00009767	WBGene00009767	F46B3.16	185838	1.52589	-1.8039	1.85014	0.0746359	0.999947	-4.57905
WBGene00016448	WBGene00016448	C35D10.12	183240	-0.787954	0.0183116	-1.85012	0.0746383	0.999947	-4.56065
WBGene00003171	WBGene00003171	mec-7	181036	0.618716	2.38392	1.84952	0.0747281	0.999947	-4.52907
WBGene00016361	WBGene00016361	drd-10	183175	-1.52547	-1.65468	-1.8495	0.0747304	0.999947	-4.56785
WBGene00000955	WBGene00000955	des-2	179574	-0.76681	0.818904	-1.84908	0.0747934	0.999947	-4.54485
WBGene00008998	WBGene00008998	ncs-4	184757	-1.01233	-0.706108	-1.84887	0.0748246	0.999947	-4.56725
WBGene00014135	WBGene00014135	ZK896.4	191450	1.41971	-0.405997	1.84816	0.0749294	0.999947	-4.5609
WBGene00045488	WBGene00045488	F57B1.9	6418747	-1.73475	-1.47489	-1.84785	0.0749759	0.999947	-4.57806
WBGene00006812	WBGene00006812	unc-80	180374	-0.48367	3.69896	-1.84653	0.0751727	0.999947	-4.49524
WBGene00001164	WBGene00001164	efn-3	184508	-0.866192	0.0823884	-1.84552	0.0753235	0.999947	-4.55715
WBGene00044699	WBGene00044699	nhr-286	4363091	-0.710936	1.43708	-1.84399	0.0755535	0.999947	-4.54019
WBGene00219443	WBGene00219443	Y57G11C.1144	24105173	-1.12333	-1.90076	-1.8426	0.0757625	0.999947	-4.57258
WBGene00022744	WBGene00022744	ZK470.1	191323	-0.850044	-0.737878	-1.83714	0.0765866	0.999947	-4.56693
WBGene00009787	WBGene00009787	F46F2.3	181619	1.65644	0.0297329	1.83682	0.0766357	0.999947	-4.54927
WBGene00016540	WBGene00016540	C39F7.5	178621	-0.298171	4.23419	-1.8366	0.0766689	0.999947	-4.48988
WBGene00194711	WBGene00194711	D2062.13	13184004	1.60212	-0.824426	1.83645	0.0766911	0.999947	-4.57675
WBGene00045161	WBGene00045161	NA	NA	-0.458765	4.60274	-1.83442	0.077001	0.999947	-4.46244
WBGene00008269	WBGene00008269	C53A5.11	183741	1.00158	0.0951557	1.83435	0.0770107	0.999947	-4.5553
WBGene00007742	WBGene00007742	C26C6.8	182936	-0.693603	0.553346	-1.83296	0.0772236	0.999947	-4.55135
WBGene00077469	WBGene00077469	NA	NA	-0.985598	-1.17799	-1.83282	0.0772451	0.999947	-4.56627
WBGene00020988	WBGene00020988	W03D8.7	189156	1.05672	0.184693	1.83219	0.0773408	0.999947	-4.55597
WBGene00011335	WBGene00011335	T01E8.8	259461	-0.52099	2.2227	-1.83163	0.0774263	0.999947	-4.52922
WBGene00012833	WBGene00012833	Y43F8C.11	189879	-0.820669	-0.1565	-1.83081	0.0775527	0.999947	-4.56638
WBGene00005153	WBGene00005153	srf-3	187393	0.488909	3.03335	1.82914	0.0778095	0.999947	-4.52083
WBGene00019937	WBGene00019937	R07E4.3	180862	-0.534581	4.90573	-1.82846	0.0779142	0.999947	-4.47236
WBGene00011180	WBGene00011180	R09H10.2	187756	-1.44312	-1.19063	-1.82824	0.0779477	0.999947	-4.57341
WBGene00015129	WBGene00015129	sdz-1	181916	-0.986206	0.24521	-1.82544	0.0783795	0.999947	-4.55536
WBGene00018527	WBGene00018527	F47B3.3	185886	-0.663805	1.12656	-1.82426	0.0785623	0.999947	-4.54559
WBGene00014975	WBGene00014975	NA	NA	-0.490649	2.18371	-1.824	0.0786029	0.999947	-4.5313
WBGene00005082	WBGene00005082	srd-4	191796	-1.22707	-0.420429	-1.82377	0.0786381	0.999947	-4.56005
WBGene00013779	WBGene00013779	Y116A8B.1	178500	-0.62568	1.14669	-1.82166	0.0789667	0.999947	-4.53987
WBGene00019227	WBGene00019227	sgca-1	180946	-0.855077	1.54038	-1.82117	0.0790427	0.999947	-4.5392
WBGene00018174	WBGene00018174	F38B6.4	180935	-0.99052	1.89014	-1.82007	0.0792142	0.999947	-4.54511
WBGene00017217	WBGene00017217	F07F6.4	173927	0.306856	5.78942	1.81881	0.0794116	0.999947	-4.43292
WBGene00021125	WBGene00021125	ccb-2	189330	-0.637996	-0.220492	-1.81347	0.0802514	0.999947	-4.55528
WBGene00045060	WBGene00045060	F55B11.7	4927011	1.42246	0.120955	1.81256	0.0803948	0.999947	-4.56902
WBGene00022592	WBGene00022592	klu-2	172339	-0.609941	1.41139	-1.80988	0.0808205	0.999947	-4.54419
WBGene00009260	WBGene00009260	calm-1	172774	-0.38016	2.90344	-1.8083	0.0810713	0.999947	-4.5215
WBGene00010111	WBGene00010111	F55D12.2	172558	-0.491054	3.60945	-1.80777	0.0811565	0.999947	-4.5103
WBGene00004020	WBGene00004020	pho-1	173896	1.49352	-1.17161	1.80664	0.0813368	0.999947	-4.57379
WBGene00195212	WBGene00195212	F09B12.7	13224096	-0.944673	-1.05526	-1.80664	0.0813369	0.999947	-4.56861
WBGene00013046	WBGene00013046	Y50E8A.1	190103	-1.16251	-0.132432	-1.80657	0.081348	0.999947	-4.56694
WBGene00007925	WBGene00007925	C34C12.6	175452	-0.799405	1.21827	-1.80571	0.0814848	0.999947	-4.54812
WBGene00011286	WBGene00011286	ttr-29	187890	-0.991787	-0.322708	-1.8055	0.0815183	0.999947	-4.56647
WBGene00077465	WBGene00077465	NA	NA	-0.792606	2.02504	-1.80388	0.0817783	0.999947	-4.53328
WBGene00004913	WBGene00004913	snn-1	176987	-0.648432	1.27152	-1.80351	0.0818373	0.999947	-4.54288
WBGene00200616	WBGene00200616	NA	NA	-1.38207	-2.23489	-1.80276	0.0819581	0.999947	-4.5828
WBGene00017560	WBGene00017560	F18C5.5	174084	-1.83549	-2.33282	-1.802	0.082081	0.999947	-4.58311
WBGene00007959	WBGene00007959	C35C5.10	3564990	-0.523377	3.03984	-1.80155	0.0821536	0.999947	-4.51724
WBGene00011790	WBGene00011790	T15H9.5	188541	0.860347	-0.406845	1.80069	0.0822922	0.999947	-4.56906
WBGene00000417	WBGene00000417	ced-3	178272	0.42388	6.6365	1.7987	0.0826136	0.999947	-4.40802
WBGene00001991	WBGene00001991	hot-6	179525	-0.617586	0.791311	-1.79765	0.0827841	0.999947	-4.55017
WBGene00206483	WBGene00206483	B0416.11	13222160	-0.758193	2.07335	-1.79679	0.0829234	0.999947	-4.53583
WBGene00044461	WBGene00044461	Y18H1A.14	3565894	0.755947	-0.409898	1.79452	0.083293	0.999947	-4.56679
WBGene00021589	WBGene00021589	Y46D2A.1	189951	1.19593	-0.222224	1.79418	0.0833491	0.999947	-4.56454
WBGene00044014	WBGene00044014	F15H10.10	3565946	-1.52014	-2.42453	-1.79412	0.0833578	0.999947	-4.58059
WBGene00021278	WBGene00021278	NA	NA	-0.600408	0.506968	-1.79309	0.0835264	0.999947	-4.55145
WBGene00013116	WBGene00013116	Y51H4A.22	190157	-1.05239	-0.0788778	-1.79242	0.0836352	0.999947	-4.56138
WBGene00018711	WBGene00018711	F52G3.3	186129	-0.905566	-0.675485	-1.79201	0.083703	0.999947	-4.56779
WBGene00003702	WBGene00003702	nhr-112	180115	-0.562274	2.4185	-1.79196	0.0837117	0.999947	-4.53408
WBGene00000666	WBGene00000666	col-91	184269	-1.29928	-1.6524	-1.79118	0.0838386	0.999947	-4.57739
WBGene00008786	WBGene00008786	oac-16	184447	-2.1441	-2.85858	-1.79104	0.0838614	0.999947	-4.5843
WBGene00016700	WBGene00016700	C46A5.4	177558	0.720789	-0.142875	1.7909	0.0838847	0.999947	-4.56727
WBGene00015932	WBGene00015932	C17H12.6	182755	-1.74937	-3.01821	-1.7899	0.0840497	0.999947	-4.57935
WBGene00044687	WBGene00044687	B0563.9	4363127	-1.88117	0.661196	-1.78649	0.0846105	0.999947	-4.56294
WBGene00017400	WBGene00017400	stg-2	184378	0.913058	0.430979	1.78582	0.0847213	0.999947	-4.55738
WBGene00023417	WBGene00023417	swm-1	182893	-0.781504	5.66967	-1.78412	0.085004	0.999947	-4.4552
WBGene00016570	WBGene00016570	gnrr-4	180841	-0.685103	1.39676	-1.78335	0.085132	0.999947	-4.54618
WBGene00011234	WBGene00011234	R11A5.6	187797	0.924573	-0.440778	1.78209	0.0853415	0.999947	-4.56749
WBGene00005802	WBGene00005802	srw-55	188146	1.7148	-2.03906	1.78166	0.0854126	0.999947	-4.58151
WBGene00043067	WBGene00043067	dlc-5	3565343	-0.581471	2.12936	-1.77869	0.0859076	0.999947	-4.53666
WBGene00194855	WBGene00194855	Y75B8A.44	13191537	-1.04475	-0.909208	-1.77773	0.0860692	0.999947	-4.57425
WBGene00014248	WBGene00014248	ZK1307.7	191562	0.858763	0.615948	1.7775	0.0861079	0.999947	-4.55761
WBGene00014004	WBGene00014004	fic-1	177990	0.319572	5.20175	1.77694	0.0862017	0.999947	-4.4672
WBGene00195057	WBGene00195057	B0261.9	13180201	-1.05738	-1.33153	-1.77438	0.0866321	0.999947	-4.57616
WBGene00011705	WBGene00011705	clp-9	266916	-0.491781	3.69887	-1.77424	0.0866568	0.999947	-4.51146
WBGene00000652	WBGene00000652	col-76	174320	0.529866	2.56527	1.77414	0.0866723	0.999947	-4.53274
WBGene00044413	WBGene00044413	B0205.12	3565131	-0.622184	3.97359	-1.77275	0.0869081	0.999947	-4.50435
WBGene00004974	WBGene00004974	spe-29	177849	-1.86474	-2.30835	-1.77274	0.0869097	0.999947	-4.58036
WBGene00020135	WBGene00020135	aakg-4	187928	-0.588102	4.66438	-1.76739	0.0878178	0.999947	-4.49261
WBGene00012058	WBGene00012058	NA	NA	0.560645	1.35641	1.76619	0.0880231	0.999947	-4.54589
WBGene00011762	WBGene00011762	T13H10.2	259589	0.923816	-1.0089	1.76568	0.08811	0.999947	-4.57338
WBGene00012490	WBGene00012490	Y19D2B.2	3565217	-0.852473	0.619502	-1.7649	0.0882425	0.999947	-4.54793
WBGene00235277	WBGene00235277	T04C4.3	24104846	-0.61253	1.18155	-1.76441	0.0883282	0.999947	-4.54753
WBGene00014091	WBGene00014091	ZK822.4	178125	-0.703068	2.56999	-1.7629	0.088587	0.999947	-4.5321
WBGene00185005	WBGene00185005	T03F6.10	13191756	-0.81526	0.954519	-1.76227	0.088695	0.999947	-4.55484
WBGene00010665	WBGene00010665	rml-1	176814	0.37	7.01371	1.762	0.0887409	0.999947	-4.40742
WBGene00000283	WBGene00000283	cah-5	180972	1.73249	-0.985754	1.76053	0.088994	0.999947	-4.57818
WBGene00000407	WBGene00000407	cdk-5	176774	0.410059	4.7894	1.75581	0.0898123	0.999947	-4.48629
WBGene00013169	WBGene00013169	Y53F4B.23	190220	-0.739593	0.0417678	-1.75485	0.0899796	0.999947	-4.56225
WBGene00044211	WBGene00044211	Y60A3A.25	3565624	1.43177	-0.680879	1.7548	0.0899874	0.999947	-4.57937
WBGene00018094	WBGene00018094	F36F12.3	185362	-0.541101	0.985563	-1.75479	0.0899887	0.999947	-4.5516
WBGene00009060	WBGene00009060	F22E12.3	184849	-1.18079	-1.01268	-1.75359	0.0901992	0.999947	-4.57496
WBGene00018855	WBGene00018855	F55A4.3	186273	-1.07024	-0.594621	-1.75345	0.0902226	0.999947	-4.57155
WBGene00006256	WBGene00006256	str-225	192035	1.47581	-1.9117	1.7529	0.0903198	0.999947	-4.58247
WBGene00022484	WBGene00022484	fbxa-77	175290	-0.678667	0.950125	-1.75111	0.0906313	0.999947	-4.55424
WBGene00008513	WBGene00008513	F02A9.1	184071	-0.870238	0.0663581	-1.74972	0.0908762	0.999947	-4.56714
WBGene00010118	WBGene00010118	NA	NA	-1.20147	-1.75036	-1.74955	0.0909057	0.999947	-4.5799
WBGene00011718	WBGene00011718	T11G6.3	188430	-0.711855	2.19129	-1.7485	0.0910907	0.999947	-4.53941
WBGene00015165	WBGene00015165	B0361.11	3565709	0.677656	0.715657	1.74848	0.0910936	0.999947	-4.55745
WBGene00000689	WBGene00000689	col-115	189843	0.83614	-0.0925057	1.74534	0.0916483	0.999947	-4.56509
WBGene00007531	WBGene00007531	C11H1.7	182526	-0.663922	2.38618	-1.74523	0.091667	0.999947	-4.53563
WBGene00015262	WBGene00015262	B0563.5	182039	-0.846618	1.64278	-1.741	0.0924187	0.999947	-4.55115
WBGene00019229	WBGene00019229	ipla-5	186763	-0.434672	2.47904	-1.73987	0.09262	0.999947	-4.53505
WBGene00020450	WBGene00020450	fbxa-10	188442	-0.462749	1.61675	-1.73923	0.0927342	0.999947	-4.54639
WBGene00013335	WBGene00013335	Y57G11C.46	3565396	-0.830968	2.97544	-1.73897	0.0927793	0.999947	-4.53041
WBGene00021070	WBGene00021070	cpr-8	178613	-0.91511	-0.734809	-1.73757	0.0930299	0.999947	-4.5665
WBGene00000712	WBGene00000712	col-139	178857	1.73352	-0.679769	1.73585	0.0933383	0.999947	-4.56494
WBGene00017258	WBGene00017258	F08F1.4	181095	-0.539371	6.25646	-1.73583	0.0933431	0.999947	-4.43942
WBGene00013914	WBGene00013914	lgc-37	176694	1.39649	-0.915305	1.73446	0.0935893	0.999947	-4.57496
WBGene00000720	WBGene00000720	col-147	179351	1.71314	-1.65207	1.73115	0.0941869	0.999947	-4.5829
WBGene00020561	WBGene00020561	T19C3.3	188586	-0.666898	1.04258	-1.73033	0.0943349	0.999947	-4.55121
WBGene00045245	WBGene00045245	ttr-34	6418843	-0.500343	7.31489	-1.7284	0.0946852	0.999947	-4.404
WBGene00010131	WBGene00010131	F55H2.5	186343	0.255476	5.61099	1.72772	0.0948088	0.999947	-4.46525
WBGene00006558	WBGene00006558	tbx-39	190678	0.943838	-1.04803	1.72711	0.0949193	0.999947	-4.57116
WBGene00006615	WBGene00006615	trp-2	192056	-0.508002	2.97597	-1.72566	0.0951846	0.999947	-4.5297
WBGene00005642	WBGene00005642	srp-1	178585	-0.991372	1.20997	-1.72533	0.0952439	0.999947	-4.55135
WBGene00021173	WBGene00021173	Y8A9A.4	189401	-0.837381	0.0445425	-1.72523	0.0952627	0.999947	-4.56806
WBGene00022236	WBGene00022236	Y73B6BL.12	190648	0.680581	1.59749	1.72493	0.0953176	0.999947	-4.55142
WBGene00013704	WBGene00013704	Y106G6D.8	3565292	-0.680648	8.32596	-1.72264	0.0957371	0.999947	-4.38915
WBGene00022123	WBGene00022123	Y71F9AR.2	190589	-0.449688	2.12342	-1.7224	0.0957817	0.999947	-4.54204
WBGene00018152	WBGene00018152	acs-4	176005	0.26597	8.10221	1.72178	0.0958944	0.999947	-4.39353
WBGene00044794	WBGene00044794	Y59A8B.25	4363109	0.441405	1.30337	1.72088	0.0960611	0.999947	-4.55038
WBGene00020638	WBGene00020638	fbxa-43	188665	0.677459	1.58411	1.71979	0.0962615	0.999947	-4.54794
WBGene00007057	WBGene00007057	ant-1.2	189112	1.10267	-1.13838	1.71873	0.096456	0.999947	-4.57878
WBGene00002142	WBGene00002142	inx-20	188818	0.776906	-0.21739	1.71714	0.0967508	0.999947	-4.56752
WBGene00010152	WBGene00010152	F56D5.9	186386	-1.11109	-1.13543	-1.71698	0.0967795	0.999947	-4.57495
WBGene00007758	WBGene00007758	C27A7.8	3565832	-0.795365	3.025	-1.71633	0.0969	0.999947	-4.52669
WBGene00199883	WBGene00199883	NA	NA	-1.42733	-1.92087	-1.71528	0.0970947	0.999947	-4.58118
WBGene00269434	WBGene00269434	sqst-5	28661656	-1.58399	-1.05402	-1.71337	0.09745	0.999947	-4.58105
WBGene00015399	WBGene00015399	cyp-35A1	182176	2.04071	-3.38759	1.71325	0.0974729	0.999947	-4.58559
WBGene00009325	WBGene00009325	F32D8.15	6418737	-1.01707	-0.677788	-1.71291	0.0975367	0.999947	-4.57313
WBGene00007302	WBGene00007302	C04F12.8	182228	-0.48428	3.56869	-1.71165	0.0977708	0.999947	-4.52438
WBGene00006418	WBGene00006418	spl-2	181859	-0.996639	-0.166658	-1.70981	0.0981157	0.999947	-4.56477
WBGene00018996	WBGene00018996	F57B9.1	175973	0.297933	4.44734	1.70486	0.0990472	0.999947	-4.50324
WBGene00007467	WBGene00007467	chil-3	182432	1.00913	-0.510902	1.70311	0.0993775	0.999947	-4.57317
WBGene00009715	WBGene00009715	F44G4.6	185762	-0.891976	-1.07151	-1.70258	0.0994775	0.999947	-4.57041
WBGene00020378	WBGene00020378	T09B4.4	188316	-0.723506	2.63915	-1.70208	0.0995736	0.999947	-4.54206
WBGene00010566	WBGene00010566	K04G2.7	187007	-0.815219	-0.635082	-1.69971	0.100023	0.999947	-4.57212
WBGene00017271	WBGene00017271	F08F8.6	184198	-0.710147	1.848	-1.69792	0.100365	0.999947	-4.5455
WBGene00018181	WBGene00018181	mpdu-1	179218	0.406616	4.86568	1.69599	0.100733	0.999947	-4.49604
WBGene00004841	WBGene00004841	NA	NA	-1.24743	-0.74302	-1.69418	0.101081	0.999947	-4.57474
WBGene00005811	WBGene00005811	NA	NA	-1.24021	-1.21856	-1.69115	0.101664	0.999947	-4.57876
WBGene00007740	WBGene00007740	C26C6.6	182934	-0.921206	1.54028	-1.68928	0.102025	0.999947	-4.55181
WBGene00008203	WBGene00008203	clec-198	183598	1.07211	-0.785914	1.688	0.102273	0.999947	-4.57524
WBGene00021984	WBGene00021984	Y59C2A.1	173577	-0.692488	4.68652	-1.687	0.102468	0.999947	-4.50263
WBGene00000609	WBGene00000609	col-20	173840	1.54491	1.88257	1.68616	0.102631	0.999947	-4.52727
WBGene00014041	WBGene00014041	ZK666.1	191379	-1.17405	-1.97098	-1.68394	0.103064	0.999947	-4.57756
WBGene00001777	WBGene00001777	gst-29	190225	1.14199	-0.419781	1.683	0.103248	0.999947	-4.5767
WBGene00304815	WBGene00304815	NA	NA	-0.506827	3.94857	-1.68151	0.103538	0.999947	-4.51786
WBGene00000768	WBGene00000768	cor-1	176440	-0.663554	1.3322	-1.68083	0.103672	0.999947	-4.55387
WBGene00016840	WBGene00016840	C50F2.7	183675	1.00303	0.0861011	1.67813	0.104203	0.999947	-4.56726
WBGene00044762	WBGene00044762	ZK688.11	4363059	-0.324983	6.15878	-1.67548	0.104725	0.999947	-4.45456
WBGene00012031	WBGene00012031	gpdh-3	172509	0.230328	6.70138	1.67524	0.104773	0.999947	-4.44107
WBGene00201301	WBGene00201301	NA	NA	1.08653	-0.624297	1.67321	0.105175	0.999947	-4.57482
WBGene00017909	WBGene00017909	F28H1.4	185084	-0.592914	1.92255	-1.67235	0.105347	0.999947	-4.549
WBGene00001551	WBGene00001551	gcy-31	191655	-0.606509	0.729821	-1.67199	0.105418	0.999947	-4.56054
WBGene00017277	WBGene00017277	F09C12.2	353395	-1.01552	-1.61787	-1.67189	0.105439	0.999947	-4.57403
WBGene00020675	WBGene00020675	T22B11.1	188725	0.707839	0.553671	1.67182	0.105452	0.999947	-4.56101
WBGene00003770	WBGene00003770	nlp-32	185132	-1.13632	-1.84593	-1.67155	0.105506	0.999947	-4.57667
WBGene00017157	WBGene00017157	tyra-2	180970	-0.590841	0.494642	-1.67097	0.105622	0.999947	-4.56143
WBGene00015865	WBGene00015865	C16E9.1	182693	-1.83851	-0.604347	-1.67066	0.105682	0.999947	-4.57817
WBGene00000374	WBGene00000374	NA	NA	-0.367658	3.14031	-1.66917	0.105981	0.999947	-4.5334
WBGene00219299	WBGene00219299	C01G12.16	13189118	-0.843703	-0.418412	-1.66885	0.106044	0.999947	-4.56839
WBGene00050929	WBGene00050929	F58D12.5	13216397	1.16143	-0.670361	1.66832	0.106151	0.999947	-4.5747
WBGene00044437	WBGene00044437	Y47G6A.32	3564928	1.00047	0.122419	1.66692	0.106431	0.999947	-4.56936
WBGene00019367	WBGene00019367	K03H6.1	186962	-1.07285	-0.209313	-1.66679	0.106457	0.999947	-4.57088
WBGene00003715	WBGene00003715	nhr-125	187520	-0.79316	0.0441903	-1.66583	0.10665	0.999947	-4.56753
WBGene00010888	WBGene00010888	dlc-2	187460	-0.51363	2.09663	-1.66515	0.106787	0.999947	-4.54916
WBGene00045388	WBGene00045388	NA	NA	-0.383379	4.43899	-1.66469	0.106879	0.999947	-4.49996
WBGene00010099	WBGene00010099	fbxb-117	186289	-1.13628	-1.08148	-1.66454	0.106909	0.999947	-4.57554
WBGene00019726	WBGene00019726	bris-1	177142	0.255299	5.53034	1.66451	0.106915	0.999947	-4.48025
WBGene00021020	WBGene00021020	W04B5.3	175361	0.343239	4.51365	1.66331	0.107157	0.999947	-4.50849
WBGene00015097	WBGene00015097	B0273.1	177333	-0.425374	3.36944	-1.66177	0.107467	0.999947	-4.53307
WBGene00043059	WBGene00043059	srab-26	3565566	-0.950122	-0.800617	-1.65941	0.107945	0.999947	-4.57429
WBGene00009923	WBGene00009923	F52B5.7	3565939	-0.293144	4.30642	-1.65917	0.107993	0.999947	-4.51263
WBGene00008323	WBGene00008323	C55A1.6	183827	-0.699039	1.62797	-1.65833	0.108164	0.999947	-4.55506
WBGene00018992	WBGene00018992	NA	NA	-0.714076	-0.534879	-1.6571	0.108414	0.999947	-4.57251
WBGene00219369	WBGene00219369	R160.10	13220270	-0.63162	1.45838	-1.65538	0.108766	0.999947	-4.55349
WBGene00010508	WBGene00010508	K02E2.7	186882	-1.0439	0.282643	-1.65317	0.109218	0.999947	-4.56782
WBGene00015664	WBGene00015664	C10A4.3	182484	-0.994396	-0.749673	-1.65183	0.109492	0.999947	-4.57488
WBGene00001781	WBGene00001781	gst-33	178771	1.24148	-0.52797	1.65042	0.109783	0.999947	-4.57414
WBGene00022726	WBGene00022726	nhr-249	191307	-1.56333	-1.3222	-1.6498	0.10991	0.999947	-4.58474
WBGene00044445	WBGene00044445	C02F5.14	3896734	-0.846026	0.657337	-1.64952	0.109967	0.999947	-4.56396
WBGene00023067	WBGene00023067	rpl-41.1	172094	-0.357092	8.20909	-1.64864	0.11015	0.999947	-4.41762
WBGene00255457	WBGene00255457	F23C8.14	24104474	-0.847198	-0.733818	-1.64832	0.110216	0.999947	-4.57332
WBGene00219581	WBGene00219581	NA	NA	-0.985784	0.247536	-1.64828	0.110224	0.999947	-4.56741
WBGene00012748	WBGene00012748	Y40H7A.11	189810	-1.90291	-1.54388	-1.64826	0.110228	0.999947	-4.58365
WBGene00007892	WBGene00007892	C33B4.4	259464	0.458344	2.41918	1.64644	0.110603	0.999947	-4.54682
WBGene00010018	WBGene00010018	fbxa-69	180060	-0.478737	3.94282	-1.64592	0.110712	0.999947	-4.52475
WBGene00003043	WBGene00003043	lip-1	191704	0.477014	4.97631	1.64591	0.110715	0.999947	-4.50094
WBGene00008858	WBGene00008858	pals-1	184528	-0.581346	0.823148	-1.64545	0.11081	0.999947	-4.55952
WBGene00018471	WBGene00018471	F45E4.6	185797	-0.714091	1.67473	-1.64544	0.110811	0.999947	-4.55481
WBGene00022507	WBGene00022507	ZC21.8	191055	1.57025	-0.0747584	1.64517	0.110868	0.999947	-4.5776
WBGene00014233	WBGene00014233	ZK1128.7	191528	-0.534902	3.20564	-1.6442	0.111069	0.999947	-4.53418
WBGene00014107	WBGene00014107	ZK856.6	191442	-1.36733	-1.12721	-1.642	0.111526	0.999947	-4.58088
WBGene00219718	WBGene00219718	NA	NA	-1.36672	-1.09083	-1.64079	0.111779	0.999947	-4.5812
WBGene00019202	WBGene00019202	H14N18.2	186745	-1.26493	-1.55868	-1.63935	0.112081	0.999947	-4.58298
WBGene00006650	WBGene00006650	NA	NA	-0.823014	12.571	-1.63841	0.112277	0.999947	-4.3721
WBGene00020447	WBGene00020447	mob-3	177511	0.341652	5.32109	1.63762	0.112444	0.999947	-4.49069
WBGene00020808	WBGene00020808	clik-1	179069	-0.61977	4.40562	-1.63475	0.113047	0.999947	-4.51785
WBGene00012359	WBGene00012359	W09D10.1	176499	0.283914	6.1612	1.63471	0.113056	0.999947	-4.46574
WBGene00016577	WBGene00016577	clec-3	183396	1.625	-1.0711	1.63357	0.113295	0.999947	-4.58221
WBGene00015860	WBGene00015860	C16D9.5	182686	0.973114	0.439401	1.63308	0.113399	0.999947	-4.56869
WBGene00007399	WBGene00007399	clec-162	182353	-0.883795	-0.501976	-1.6324	0.113544	0.999947	-4.57288
WBGene00009876	WBGene00009876	F49C12.6	186030	-1.13267	1.36933	-1.63161	0.11371	0.999947	-4.55467
WBGene00019578	WBGene00019578	K09E3.7	187223	0.438254	2.00321	1.63024	0.114002	0.999947	-4.55282
WBGene00001804	WBGene00001804	gur-3	181245	0.867803	-0.5478	1.62992	0.114068	0.999947	-4.5729
WBGene00011744	WBGene00011744	T13F2.4	188476	1.37902	-2.01837	1.62853	0.114364	0.999947	-4.58088
WBGene00007668	WBGene00007668	C18B12.6	181597	0.293558	3.75713	1.6283	0.114414	0.999947	-4.52827
WBGene00012152	WBGene00012152	cnc-10	3565147	-0.642194	3.50507	-1.62806	0.114465	0.999947	-4.53562
WBGene00020043	WBGene00020043	R13A1.5	187851	1.65827	-1.88006	1.62778	0.114525	0.999947	-4.58455
WBGene00008460	WBGene00008460	NA	NA	-0.6012	1.54641	-1.62504	0.115109	0.999947	-4.55533
WBGene00013162	WBGene00013162	Y53F4B.16	190215	-0.868988	-0.570741	-1.62497	0.115125	0.999947	-4.57589
WBGene00013404	WBGene00013404	fbxb-101	190470	-0.527876	1.99422	-1.62459	0.115206	0.999947	-4.55211
WBGene00013257	WBGene00013257	Y57A10A.14	190337	0.727706	0.804553	1.62395	0.115343	0.999947	-4.56394
WBGene00020078	WBGene00020078	R52.6	187880	-1.00321	-0.796169	-1.62351	0.115438	0.999947	-4.57697
WBGene00000599	WBGene00000599	col-10	179298	1.78019	-1.38727	1.62332	0.115478	0.999947	-4.58405
WBGene00017639	WBGene00017639	F20D6.10	184728	-0.744574	0.538755	-1.62223	0.115712	0.999947	-4.56196
WBGene00008389	WBGene00008389	D1086.2	183931	-0.69695	1.85565	-1.62217	0.115725	0.999947	-4.55207
WBGene00018479	WBGene00018479	otpl-6	185807	-1.04186	-1.2862	-1.62128	0.115917	0.999947	-4.58076
WBGene00016094	WBGene00016094	C25E10.4	182889	-1.4795	-0.395143	-1.6211	0.115954	0.999947	-4.5751
WBGene00004922	WBGene00004922	snt-2	185680	0.404108	3.71804	1.62098	0.115982	0.999947	-4.53592
WBGene00012915	WBGene00012915	lgc-35	189960	-0.736749	0.361417	-1.62073	0.116036	0.999947	-4.56677
WBGene00015416	WBGene00015416	C04C3.6	182197	1.40289	-1.49254	1.62072	0.116037	0.999947	-4.58301
WBGene00077689	WBGene00077689	NA	NA	-0.710319	0.838383	-1.62015	0.11616	0.999947	-4.56176
WBGene00015294	WBGene00015294	C01C10.2	182067	-0.622565	3.69254	-1.61996	0.116201	0.999947	-4.52984
WBGene00018345	WBGene00018345	F42C5.3	185663	-0.695337	3.36648	-1.61976	0.116245	0.999947	-4.53959
WBGene00198991	WBGene00198991	NA	NA	-1.1558	-1.19019	-1.61949	0.116303	0.999947	-4.58118
WBGene00004208	WBGene00004208	ptc-1	174274	0.25181	8.20387	1.61517	0.117238	0.999947	-4.43006
WBGene00011212	WBGene00011212	R10E8.6	180195	-0.89552	0.104677	-1.6149	0.117298	0.999947	-4.57276
WBGene00015497	WBGene00015497	nhr-76	182276	-0.646338	4.34999	-1.61476	0.117327	0.999947	-4.5221
WBGene00019641	WBGene00019641	cank-26	173739	-0.5173	1.49433	-1.61465	0.117351	0.999947	-4.55585
WBGene00012921	WBGene00012921	Y46G5A.36	13187570	1.2957	-1.0003	1.61162	0.118011	0.999947	-4.58038
WBGene00019565	WBGene00019565	cyp-35A3	187209	0.582858	1.82204	1.60934	0.118512	0.999947	-4.54986
WBGene00022416	WBGene00022416	Y102A11A.6	180517	0.903544	0.433619	1.60701	0.119023	0.999947	-4.56881
WBGene00018043	WBGene00018043	F35D11.1	185279	-0.902629	-0.0284068	-1.60652	0.11913	0.999947	-4.57266
WBGene00002112	WBGene00002112	ins-29	3565850	-1.25066	-0.14477	-1.60469	0.119533	0.999947	-4.57812
WBGene00011855	WBGene00011855	clec-183	188635	-0.860966	-0.304168	-1.60315	0.119875	0.999947	-4.5726
WBGene00007189	WBGene00007189	pigm-1	174736	0.298632	4.58256	1.60256	0.120005	0.999947	-4.51899
WBGene00014161	WBGene00014161	arrd-5	191469	-1.4537	-2.19426	-1.60238	0.120045	0.999947	-4.58756
WBGene00008543	WBGene00008543	F07A5.4	172490	-1.1165	-0.688021	-1.6018	0.120174	0.999947	-4.57516
WBGene00009209	WBGene00009209	F28C6.10	174382	-0.624109	2.15268	-1.60146	0.120249	0.999947	-4.55561
WBGene00006286	WBGene00006286	str-260	192046	-0.932464	0.332119	-1.60052	0.120458	0.999947	-4.57078
WBGene00004206	WBGene00004206	pst-1	178980	0.368945	4.96016	1.59989	0.120597	0.999947	-4.50786
WBGene00019833	WBGene00019833	R02F2.4	175755	0.461303	5.0279	1.59956	0.12067	0.999947	-4.50777
WBGene00022599	WBGene00022599	daf-41	175727	0.186612	8.10097	1.5993	0.120729	0.999947	-4.43739
WBGene00015000	WBGene00015000	AH9.4	181811	1.42159	-1.2361	1.59868	0.120866	0.999947	-4.5821
WBGene00022130	WBGene00022130	Y71F9B.9	171839	0.581514	1.46083	1.59828	0.120955	0.999947	-4.55894
WBGene00195073	WBGene00195073	F02E11.7	13184261	-0.765758	0.586259	-1.59775	0.121074	0.999947	-4.56735
WBGene00021574	WBGene00021574	NA	NA	-1.00184	-1.42107	-1.59774	0.121077	0.999947	-4.58082
WBGene00022037	WBGene00022037	acs-13	171643	0.312704	8.01302	1.59767	0.121092	0.999947	-4.43967
WBGene00022699	WBGene00022699	ZK353.3	191287	1.05062	-0.577095	1.59639	0.121378	0.999947	-4.57666
WBGene00003755	WBGene00003755	nlp-17	178319	-0.651867	2.60991	-1.59526	0.12163	0.999947	-4.54847
WBGene00002013	WBGene00002013	hsp-12.6	177778	-1.02265	3.57601	-1.59515	0.121657	0.999947	-4.53548
WBGene00019885	WBGene00019885	R05D8.7	187608	1.42438	-1.59166	1.59473	0.121749	0.999947	-4.58429
WBGene00017995	WBGene00017995	F32E10.8	260105	-1.27024	-1.85041	-1.59471	0.121754	0.999947	-4.58279
WBGene00050904	WBGene00050904	Y70C5A.3	6418793	-1.96931	-2.61075	-1.59464	0.121769	0.999947	-4.58797
WBGene00003550	WBGene00003550	nas-32	178595	-0.660251	1.11948	-1.59368	0.121986	0.999947	-4.56275
WBGene00009309	WBGene00009309	NA	NA	1.15147	-0.961187	1.59332	0.122067	0.999947	-4.57941
WBGene00020692	WBGene00020692	T22E5.6	188746	-0.531529	0.807413	-1.59279	0.122186	0.999947	-4.56523
WBGene00007679	WBGene00007679	C18D11.1	176611	-0.574703	3.40082	-1.59178	0.122412	0.999947	-4.54024
WBGene00015408	WBGene00015408	C03H5.6	182183	-0.721038	-0.612501	-1.59157	0.12246	0.999947	-4.57567
WBGene00005324	WBGene00005324	T27A1.1	191880	-1.15688	-1.01593	-1.5914	0.122499	0.999947	-4.57982
WBGene00010138	WBGene00010138	anoh-1	176739	-0.587349	0.477653	-1.59077	0.122641	0.999947	-4.56764
WBGene00011407	WBGene00011407	ppat-1	175613	0.736948	0.264668	1.59048	0.122706	0.999947	-4.56983
WBGene00017127	WBGene00017127	E04F6.8	174184	-0.728862	9.67651	-1.5892	0.122994	0.999947	-4.42183
WBGene00012267	WBGene00012267	W04G5.7	189202	0.618058	0.532125	1.58774	0.123325	0.999947	-4.56611
WBGene00010907	WBGene00010907	M88.4	175594	0.521558	0.955796	1.5875	0.12338	0.999947	-4.56369
WBGene00007480	WBGene00007480	glna-1	175130	-0.461229	4.03417	-1.58681	0.123535	0.999947	-4.53061
WBGene00016445	WBGene00016445	C35D10.8	183239	-0.34186	3.14424	-1.58635	0.123641	0.999947	-4.54154
WBGene00022769	WBGene00022769	sorf-1	180626	-0.303124	4.21833	-1.58515	0.123914	0.999947	-4.52645
WBGene00017327	WBGene00017327	F10C1.8	266725	1.01882	-0.847083	1.58479	0.123994	0.999947	-4.57812
WBGene00018968	WBGene00018968	F56D2.8	186379	-0.668859	1.70969	-1.58426	0.124116	0.999947	-4.55983
WBGene00010640	WBGene00010640	K07F5.16	3565979	-0.475786	4.22342	-1.58376	0.124229	0.999947	-4.52902
WBGene00009883	WBGene00009883	nspg-11	177758	0.825476	-0.0990851	1.58253	0.12451	0.999947	-4.57035
WBGene00004755	WBGene00004755	sec-24.1	178078	0.325697	6.85187	1.58201	0.12463	0.999947	-4.46398
WBGene00021918	WBGene00021918	Y55D5A.4	175409	-0.435311	2.40436	-1.58183	0.124671	0.999947	-4.56453
WBGene00020185	WBGene00020185	pgk-1	171965	0.288534	6.16701	1.58076	0.124914	0.999947	-4.48191
WBGene00010074	WBGene00010074	irld-34	186261	1.42894	-1.73463	1.57978	0.125139	0.999947	-4.58619
WBGene00022829	WBGene00022829	ZK867.2	191445	-1.47346	-1.10081	-1.57944	0.125219	0.999947	-4.58242
WBGene00023246	WBGene00023246	NA	NA	-0.895057	-1.05082	-1.5794	0.125227	0.999947	-4.57778
WBGene00016999	WBGene00016999	D1005.5	183883	-0.78787	0.00619791	-1.57907	0.125302	0.999947	-4.57348
WBGene00019480	WBGene00019480	K07C11.8	187106	-0.555014	1.53025	-1.57876	0.125373	0.999947	-4.55941
WBGene00013905	WBGene00013905	ugt-4	179754	-0.771112	3.42543	-1.57832	0.125475	0.999947	-4.53892
WBGene00005446	WBGene00005446	srh-239	188956	-1.50495	-1.78706	-1.57814	0.125517	0.999947	-4.58429
WBGene00000049	WBGene00000049	acr-10	191598	-0.810865	-0.177461	-1.57768	0.125623	0.999947	-4.57481
WBGene00020721	WBGene00020721	T23B12.6	179226	0.380641	5.19957	1.57745	0.125676	0.999947	-4.50876
WBGene00010321	WBGene00010321	F59B10.5	186599	-0.918381	0.00991413	-1.57706	0.125765	0.999947	-4.57437
WBGene00009486	WBGene00009486	F36G9.7	185370	-1.71017	-0.40404	-1.57537	0.126154	0.999947	-4.58055
WBGene00011062	WBGene00011062	R06C7.2	187640	0.794399	3.28532	1.5746	0.126332	0.999947	-4.54305
WBGene00021873	WBGene00021873	clec-82	177064	-1.46261	0.0473313	-1.57362	0.126559	0.999947	-4.57865
WBGene00018247	WBGene00018247	F40G9.12	185559	-1.23041	-1.3144	-1.57286	0.126734	0.999947	-4.58091
WBGene00019314	WBGene00019314	K02E7.10	186889	-0.818677	-0.484925	-1.57266	0.12678	0.999947	-4.57652
WBGene00008851	WBGene00008851	F15B9.8	179784	-1.04965	-1.18184	-1.57216	0.126898	0.999947	-4.58044
WBGene00009543	WBGene00009543	F38E11.6	259587	-0.549387	1.98126	-1.57183	0.126973	0.999947	-4.55249
WBGene00017148	WBGene00017148	EGAP2.2	184048	-0.606371	-0.668374	-1.57114	0.127134	0.999947	-4.57404
WBGene00015364	WBGene00015364	npr-19	182130	-0.761945	-0.377468	-1.57087	0.127196	0.999947	-4.57429
WBGene00194697	WBGene00194697	F59A3.13	13180285	-0.711972	-0.174594	-1.57068	0.127239	0.999947	-4.57411
WBGene00023281	WBGene00023281	NA	NA	-1.65054	-1.51689	-1.56991	0.127419	0.999947	-4.58445
WBGene00009268	WBGene00009268	F30A10.11	3565926	-0.749503	1.27048	-1.56961	0.127489	0.999947	-4.55928
WBGene00017905	WBGene00017905	F28F5.6	259515	0.795482	0.411095	1.56897	0.127638	0.999947	-4.57153
WBGene00010792	WBGene00010792	K12G11.6	3565780	-0.663027	1.95733	-1.56892	0.12765	0.999947	-4.558
WBGene00016101	WBGene00016101	C25E10.12	182896	-0.545164	4.54896	-1.56863	0.127719	0.999947	-4.52815
WBGene00019727	WBGene00019727	zig-12	181123	-0.958078	1.25226	-1.56814	0.127832	0.999947	-4.56125
WBGene00011244	WBGene00011244	R11D1.3	187804	-1.50913	-1.76265	-1.56814	0.127832	0.999947	-4.58304
WBGene00011948	WBGene00011948	rocf-1	180041	0.802072	-0.433709	1.56776	0.127922	0.999947	-4.5735
WBGene00044359	WBGene00044359	C16C4.17	3565080	-0.968898	-1.13523	-1.56764	0.127948	0.999947	-4.58068
WBGene00020292	WBGene00020292	nep-19	188175	1.06846	-0.87081	1.56678	0.12815	0.999947	-4.57745
WBGene00012659	WBGene00012659	Y39A1A.22	3565273	0.334895	5.11011	1.56646	0.128225	0.999947	-4.51146
WBGene00044391	WBGene00044391	C25H3.15	3565066	-0.812406	-0.339051	-1.56541	0.12847	0.999947	-4.57437
WBGene00017660	WBGene00017660	F21C10.11	179293	-1.27026	5.56879	-1.565	0.128566	0.999947	-4.51694
WBGene00004285	WBGene00004285	rab-37	180696	-0.891695	-0.651393	-1.56452	0.12868	0.999947	-4.57943
WBGene00006947	WBGene00006947	wrt-1	174223	1.00758	0.390364	1.56333	0.128959	0.999947	-4.57275
WBGene00044452	WBGene00044452	Y102E9.5	3896742	-0.500294	0.681031	-1.56173	0.129336	0.999947	-4.56675
WBGene00044038	WBGene00044038	NA	NA	1.2296	-1.78015	1.56104	0.129498	0.999947	-4.58389
WBGene00014371	WBGene00014371	NA	NA	-0.740643	1.29347	-1.56073	0.12957	0.999947	-4.56357
WBGene00015794	WBGene00015794	C15F1.1	182638	-0.917662	1.66191	-1.56053	0.129619	0.999947	-4.56168
WBGene00044638	WBGene00044638	F23A7.8	3896896	-0.661278	4.69255	-1.56029	0.129674	0.999947	-4.52533
WBGene00018311	WBGene00018311	F41G4.8	185637	-0.74932	3.62051	-1.56024	0.129686	0.999947	-4.53539
WBGene00014196	WBGene00014196	ZK1053.1	191506	-0.970184	-0.776583	-1.55988	0.129771	0.999947	-4.57635
WBGene00023345	WBGene00023345	NA	NA	0.91897	-0.46836	1.55987	0.129775	0.999947	-4.57921
WBGene00020128	WBGene00020128	R193.2	182256	0.454096	2.08225	1.55946	0.12987	0.999947	-4.55532
WBGene00009466	WBGene00009466	F36D1.7	185349	-1.02336	1.8324	-1.55875	0.130038	0.999947	-4.56049
WBGene00200308	WBGene00200308	NA	NA	1.21712	-1.28494	1.55855	0.130086	0.999947	-4.58488
WBGene00043702	WBGene00043702	Y54G2A.7	24105153	-1.51768	-0.343775	-1.55849	0.1301	0.999947	-4.57758
WBGene00015690	WBGene00015690	C10G11.10	182507	1.12463	-0.637435	1.55714	0.130421	0.999947	-4.57966
WBGene00045177	WBGene00045177	T21D12.14	24104913	-0.682392	-0.0679041	-1.55672	0.130521	0.999947	-4.57635
WBGene00008433	WBGene00008433	2023-03-02	183961	-0.524427	1.74341	-1.55651	0.13057	0.999947	-4.55866
WBGene00019174	WBGene00019174	H09G03.1	186710	-0.663826	3.11428	-1.5558	0.130738	0.999947	-4.54894
WBGene00022627	WBGene00022627	ZC513.2	191194	-0.796085	-1.15328	-1.55518	0.130885	0.999947	-4.57836
WBGene00012235	WBGene00012235	W04A4.6	3565636	-0.580542	1.31673	-1.55517	0.130888	0.999947	-4.56197
WBGene00021114	WBGene00021114	W09C3.7	172083	-0.432785	6.28547	-1.55474	0.130989	0.999947	-4.48242
WBGene00004103	WBGene00004103	pqn-11	182458	-0.792332	0.852878	-1.55293	0.131422	0.999947	-4.56391
WBGene00007120	WBGene00007120	NA	NA	0.672888	5.59404	1.55069	0.131958	0.999947	-4.49836
WBGene00195233	WBGene00195233	NA	NA	-0.672603	2.04916	-1.54953	0.132235	0.999947	-4.55974
WBGene00045473	WBGene00045473	F30A10.14	6418588	-0.688377	6.58592	-1.54928	0.132295	0.999947	-4.47614
WBGene00013296	WBGene00013296	Y57G11B.3	190367	-0.854966	0.621358	-1.54876	0.13242	0.999947	-4.56781
WBGene00008956	WBGene00008956	nekl-3	181398	-0.887605	1.73901	-1.54575	0.133145	0.999947	-4.56039
WBGene00007649	WBGene00007649	C17G1.2	182741	-0.588556	5.73782	-1.54541	0.133226	0.999947	-4.504
WBGene00021352	WBGene00021352	pcyt-2.1	171770	-0.248112	6.10223	-1.54537	0.133237	0.999947	-4.48885
WBGene00000630	WBGene00000630	col-53	172222	-0.80052	-0.308202	-1.54499	0.133327	0.999947	-4.57515
WBGene00008808	WBGene00008808	ntr-2	184471	0.873547	-0.769338	1.54449	0.133448	0.999947	-4.5799
WBGene00007252	WBGene00007252	mlt-2	172459	-0.775586	0.882855	-1.54434	0.133484	0.999947	-4.56808
WBGene00007342	WBGene00007342	C05D12.5	182262	-0.728546	1.89857	-1.54152	0.134167	0.999947	-4.5556
WBGene00044488	WBGene00044488	Y54G2A.45	3896802	0.839386	0.598715	1.54126	0.13423	0.999947	-4.57155
WBGene00014666	WBGene00014666	C05D12.3	174742	1.48636	-1.54984	1.54092	0.134314	0.999947	-4.58245
WBGene00018491	WBGene00018491	mdh-1	179041	0.211342	7.28199	1.54083	0.134336	0.999947	-4.46871
WBGene00015390	WBGene00015390	C03F11.4	180813	-0.461632	2.31856	-1.53974	0.1346	0.999947	-4.55561
WBGene00017870	WBGene00017870	NA	NA	-1.44942	-2.48477	-1.53893	0.134798	0.999947	-4.58778
WBGene00000667	WBGene00000667	col-92	176528	0.964213	-0.526908	1.53886	0.134814	0.999947	-4.5712
WBGene00185118	WBGene00185118	K02E2.11	13218802	-0.679014	2.92451	-1.5387	0.134854	0.999947	-4.55324
WBGene00000737	WBGene00000737	col-164	180523	-0.53142	0.795519	-1.53847	0.134911	0.999947	-4.56612
WBGene00001311	WBGene00001311	end-3	191631	0.775436	0.00800492	1.53832	0.134947	0.999947	-4.57424
WBGene00001852	WBGene00001852	hil-1	179993	-0.606153	5.8168	-1.53645	0.135404	0.999947	-4.5037
WBGene00014186	WBGene00014186	nhr-244	191495	1.1298	-1.05803	1.53626	0.135451	0.999947	-4.5817
WBGene00077712	WBGene00077712	nipi-4	179167	-0.753259	0.802648	-1.53539	0.135662	0.999947	-4.57029
WBGene00016451	WBGene00016451	clec-6	183242	1.03693	-1.50121	1.53436	0.135916	0.999947	-4.58521
WBGene00044667	WBGene00044667	ZK622.5	4363029	1.18566	-0.264603	1.5341	0.135979	0.999947	-4.5804
WBGene00022833	WBGene00022833	ZK973.4	191478	-1.4986	-1.19534	-1.53391	0.136026	0.999947	-4.58508
WBGene00019826	WBGene00019826	R02E4.1	187524	0.600737	-0.222246	1.53389	0.13603	0.999947	-4.57697
WBGene00018576	WBGene00018576	F47G3.1	180543	-0.567207	1.08335	-1.53118	0.136698	0.999947	-4.56738
WBGene00219329	WBGene00219329	K02D10.8	13190593	-0.72611	0.803195	-1.53109	0.13672	0.999947	-4.56944
WBGene00017850	WBGene00017850	F27B10.1	259627	-0.572598	0.591802	-1.5295	0.137112	0.999947	-4.57072
WBGene00018068	WBGene00018068	F35H10.2	185328	-0.581115	3.11731	-1.52948	0.137116	0.999947	-4.55163
WBGene00015824	WBGene00015824	C16B8.4	180682	-0.441543	2.02159	-1.52878	0.137289	0.999947	-4.55831
WBGene00044979	WBGene00044979	Y41E3.19	4926945	-0.615792	0.929807	-1.52808	0.137463	0.999947	-4.56826
WBGene00004182	WBGene00004182	prk-1	175980	0.383639	3.67358	1.52794	0.137496	0.999947	-4.54517
WBGene00006068	WBGene00006068	sto-6	190619	0.798023	-0.952684	1.52659	0.137832	0.999947	-4.57956
WBGene00008628	WBGene00008628	ttr-21	184253	-0.501296	2.45269	-1.52559	0.13808	0.999947	-4.55047
WBGene00022653	WBGene00022653	ZK105.1	191220	-0.749995	6.08641	-1.52544	0.138118	0.999947	-4.48679
WBGene00012669	WBGene00012669	Y39B6A.7	189736	0.968294	-0.835767	1.52457	0.138333	0.999947	-4.5808
WBGene00015183	WBGene00015183	B0432.1	24104132	0.756047	-0.177303	1.5242	0.138426	0.999947	-4.57537
WBGene00015866	WBGene00015866	C16E9.2	180967	-0.365798	3.98508	-1.52233	0.138891	0.999947	-4.53956
WBGene00020364	WBGene00020364	T08E11.8	188290	1.07757	-0.542506	1.52209	0.138951	0.999947	-4.58152
WBGene00235271	WBGene00235271	C49C8.8	24104336	-0.731637	1.28739	-1.52016	0.139434	0.999947	-4.5647
WBGene00013007	WBGene00013007	Y48E1B.8	175002	-0.610015	-0.34345	-1.51999	0.139477	0.999947	-4.57404
WBGene00016747	WBGene00016747	nmur-1	183574	-0.73785	-0.324499	-1.51953	0.139593	0.999947	-4.57712
WBGene00021793	WBGene00021793	Y52D5A.2	190185	-1.1001	-0.727189	-1.51899	0.139727	0.999947	-4.58295
WBGene00219314	WBGene00219314	C05B5.17	13191006	-0.954104	-1.78407	-1.51872	0.139796	0.999947	-4.58162
WBGene00194839	WBGene00194839	C01B10.44	13196212	-0.913582	-0.16209	-1.51871	0.139799	0.999947	-4.57589
WBGene00010788	WBGene00010788	sulp-4	179626	-0.580245	3.9966	-1.51827	0.139909	0.999947	-4.53814
WBGene00194641	WBGene00194641	F47G3.4	13219566	-0.558163	6.29298	-1.51698	0.140233	0.999947	-4.49793
WBGene00018422	WBGene00018422	F44E2.9	176247	-0.392877	4.00531	-1.51602	0.140476	0.999947	-4.53928
WBGene00002250	WBGene00002250	lap-2	179790	0.289296	7.44357	1.51557	0.140589	0.999947	-4.47281
WBGene00010610	WBGene00010610	K07A1.3	172795	-0.351117	2.11082	-1.5155	0.140607	0.999947	-4.55889
WBGene00017751	WBGene00017751	F23F12.3	175926	-0.598145	0.643567	-1.51479	0.140786	0.999947	-4.56914
WBGene00012500	WBGene00012500	hpo-2	173178	0.847802	-0.945421	1.51412	0.140955	0.999947	-4.58305
WBGene00011688	WBGene00011688	T10C6.6	180070	0.238711	6.72584	1.51403	0.140977	0.999947	-4.48481
WBGene00015042	WBGene00015042	cyp-34A7	181849	-1.35387	-1.32248	-1.51397	0.140991	0.999947	-4.58616
WBGene00013707	WBGene00013707	NA	NA	0.733146	-0.897519	1.51287	0.141269	0.999947	-4.58061
WBGene00012068	WBGene00012068	oac-49	188952	-0.696517	0.428525	-1.51159	0.141594	0.999947	-4.57143
WBGene00044392	WBGene00044392	C25H3.16	3565401	-0.782637	0.0429237	-1.51084	0.141784	0.999947	-4.57455
WBGene00004105	WBGene00004105	szy-20	174430	0.250249	6.10936	1.50994	0.142014	0.999947	-4.49895
WBGene00006626	WBGene00006626	tsn-1	173811	0.240792	7.50141	1.50892	0.142273	0.999947	-4.4751
WBGene00010416	WBGene00010416	hxk-2	173022	0.303673	5.26795	1.5086	0.142355	0.999947	-4.51953
WBGene00006319	WBGene00006319	sup-10	181784	-0.94794	-0.714628	-1.50775	0.142571	0.999947	-4.58002
WBGene00018521	WBGene00018521	F46H5.5	185881	-0.781981	0.658896	-1.50728	0.14269	0.999947	-4.5705
WBGene00044536	WBGene00044536	F14F9.8	3896842	-0.860381	1.09778	-1.50724	0.1427	0.999947	-4.57312
WBGene00018199	WBGene00018199	NA	NA	-0.406324	2.84518	-1.50695	0.142775	0.999947	-4.55474
WBGene00220215	WBGene00220215	NA	NA	-0.84425	-0.672328	-1.50691	0.142785	0.999947	-4.58171
WBGene00009010	WBGene00009010	F21D5.5	177681	-0.184022	5.9794	-1.50584	0.143058	0.999947	-4.49794
WBGene00269429	WBGene00269429	H43I07.4	28661651	-0.903518	-0.912524	-1.50534	0.143186	0.999947	-4.58284
WBGene00021964	WBGene00021964	Y57E12B.4	179082	-1.96756	-1.51903	-1.504	0.143529	0.999947	-4.58838
WBGene00008156	WBGene00008156	C47E12.13	3565731	-0.669479	-0.552551	-1.50371	0.143603	0.999947	-4.57828
WBGene00000532	WBGene00000532	clh-5	174449	0.28518	5.64798	1.50308	0.143767	0.999947	-4.51126
WBGene00006532	WBGene00006532	tba-6	172717	-0.921183	-1.00949	-1.50289	0.143814	0.999947	-4.58089
WBGene00000160	WBGene00000160	apb-1	175376	0.234459	6.56238	1.50201	0.144041	0.999947	-4.49157
WBGene00020555	WBGene00020555	nhr-219	3565145	1.54983	-1.86418	1.5019	0.14407	0.999947	-4.58649
WBGene00017927	WBGene00017927	F29C4.4	185110	-0.728824	0.430792	-1.5018	0.144096	0.999947	-4.57135
WBGene00007397	WBGene00007397	C07A4.2	182351	-0.797207	2.11549	-1.50171	0.144119	0.999947	-4.56093
WBGene00011265	WBGene00011265	R13H4.7	187874	-1.03202	-0.997385	-1.5017	0.144121	0.999947	-4.58168
WBGene00020220	WBGene00020220	clec-140	188082	-0.539869	1.11643	-1.5001	0.144533	0.999947	-4.5678
WBGene00197604	WBGene00197604	NA	NA	-0.943035	-0.58926	-1.49978	0.144615	0.999947	-4.58039
WBGene00006503	WBGene00006503	snx-3	189240	0.200381	5.98671	1.49668	0.145418	0.999947	-4.50381
WBGene00020736	WBGene00020736	T23F2.3	188805	-0.498194	5.73589	-1.49641	0.145487	0.999947	-4.51036
WBGene00269424	WBGene00269424	K09D9.14	28661652	-0.712423	1.03932	-1.49629	0.145517	0.999947	-4.5674
WBGene00013840	WBGene00013840	fbxa-151	191061	-1.52148	-1.46327	-1.49611	0.145563	0.999947	-4.58515
WBGene00006310	WBGene00006310	sul-3	183778	-0.579558	0.734787	-1.49588	0.145623	0.999947	-4.57166
WBGene00007632	WBGene00007632	C16C10.13	3565855	-0.468333	0.727445	-1.49576	0.145655	0.999947	-4.57125
WBGene00219205	WBGene00219205	R03D7.15	13186949	0.99957	-1.06027	1.49543	0.145741	0.999947	-4.58345
WBGene00077508	WBGene00077508	T27F6.10	6418604	-0.687384	0.530973	-1.49511	0.145824	0.999947	-4.56911
WBGene00009264	WBGene00009264	sac-1	172778	0.239667	7.16262	1.49452	0.145977	0.999947	-4.48299
WBGene00017362	WBGene00017362	F10G2.1	179122	-0.903916	3.78094	-1.49354	0.146232	0.999947	-4.54634
WBGene00005511	WBGene00005511	NA	NA	0.989008	-1.21964	1.49316	0.14633	0.999947	-4.58315
WBGene00005905	WBGene00005905	srx-14	3564967	0.76249	-0.707251	1.49311	0.146345	0.999947	-4.5802
WBGene00008989	WBGene00008989	F20G2.6	259657	-0.616262	0.227551	-1.49284	0.146414	0.999947	-4.57205
WBGene00219905	WBGene00219905	NA	NA	-0.521065	1.97452	-1.4924	0.146528	0.999947	-4.56142
WBGene00004768	WBGene00004768	sel-11	179612	0.264622	6.92224	1.49203	0.146626	0.999947	-4.48756
WBGene00018002	WBGene00018002	twk-47	185227	-0.554576	1.25397	-1.49041	0.14705	0.999947	-4.5681
WBGene00006534	WBGene00006534	tba-8	191455	1.36766	-1.71649	1.48958	0.147264	0.999947	-4.58544
WBGene00196787	WBGene00196787	NA	NA	1.49688	-2.1475	1.48957	0.147269	0.999947	-4.58873
WBGene00007376	WBGene00007376	NA	NA	-0.805358	0.123216	-1.48929	0.14734	0.999947	-4.57282
WBGene00017600	WBGene00017600	ttr-10	184686	-0.823992	1.19954	-1.48831	0.147598	0.999947	-4.56736
WBGene00219745	WBGene00219745	NA	NA	-1.48289	-1.92018	-1.48786	0.147716	0.999947	-4.58761
WBGene00271808	WBGene00271808	F21C10.19	34700628	0.758757	-0.346402	1.48768	0.147763	0.999947	-4.57685
WBGene00001713	WBGene00001713	grl-4	3564844	-0.907972	0.915894	-1.48748	0.147816	0.999947	-4.56843
WBGene00011269	WBGene00011269	sbsp-1	176513	-0.486204	0.981021	-1.48707	0.147925	0.999947	-4.57089
WBGene00001986	WBGene00001986	hot-1	179966	0.716089	-0.136445	1.48582	0.148252	0.999947	-4.57637
WBGene00004091	WBGene00004091	pps-1	177893	0.270019	6.17128	1.48504	0.148458	0.999947	-4.50361
WBGene00015453	WBGene00015453	C04G6.2	182236	-0.757998	-0.670749	-1.48435	0.14864	0.999947	-4.581
WBGene00007232	WBGene00007232	C01G10.5	182082	-2.06384	-3.40331	-1.48413	0.148697	0.999947	-4.58993
WBGene00017291	WBGene00017291	F09E5.14	259435	-0.475003	3.39623	-1.48401	0.148728	0.999947	-4.55043
WBGene00016024	WBGene00016024	glb-7	177008	-0.986761	-0.233618	-1.4822	0.149209	0.999947	-4.58275
WBGene00000070	WBGene00000070	acy-3	175489	-0.436954	2.97087	-1.48165	0.149353	0.999947	-4.55546
WBGene00044653	WBGene00044653	NA	NA	-0.730591	0.328206	-1.48156	0.149377	0.999947	-4.57516
WBGene00001710	WBGene00001710	grl-1	182850	-0.571281	1.26102	-1.48014	0.149752	0.999947	-4.56861
WBGene00008059	WBGene00008059	C41G6.13	180031	-2.63867	-2.9013	-1.47982	0.149837	0.999947	-4.58933
WBGene00013968	WBGene00013968	ZK287.9	3565283	-0.860835	0.79931	-1.47973	0.149862	0.999947	-4.57416
WBGene00020881	WBGene00020881	T28A11.19	189024	-0.765289	1.47727	-1.47887	0.15009	0.999947	-4.56194
WBGene00011179	WBGene00011179	R09H10.1	187755	1.05209	-1.36651	1.4788	0.15011	0.999947	-4.58463
WBGene00009294	WBGene00009294	F31D4.9	180372	-0.491966	7.62752	-1.47802	0.150316	0.999947	-4.48145
WBGene00003598	WBGene00003598	nhl-2	175654	0.209626	7.54263	1.47703	0.15058	0.999947	-4.48225
WBGene00044509	WBGene00044509	K07H8.12	3896781	-0.562032	1.86703	-1.477	0.150589	0.999947	-4.56403
WBGene00185079	WBGene00185079	W10D9.6	13183306	-0.257969	4.81672	-1.47565	0.150949	0.999947	-4.53104
WBGene00014920	WBGene00014920	NA	NA	0.711275	0.0961215	1.47549	0.150991	0.999947	-4.57868
WBGene00044895	WBGene00044895	R06A10.5	4926918	-1.25191	-1.415	-1.47391	0.151414	0.999947	-4.58705
WBGene00044479	WBGene00044479	F15E6.10	3896785	-1.46169	-0.477933	-1.47364	0.151485	0.999947	-4.58286
WBGene00007801	WBGene00007801	trpa-1	178118	-0.515992	2.59816	-1.47261	0.151763	0.999947	-4.56092
WBGene00000623	WBGene00000623	col-46	4363005	-0.954794	-1.4245	-1.4726	0.151765	0.999947	-4.58666
WBGene00007076	WBGene00007076	AC8.4	180378	-0.423464	1.35304	-1.47252	0.151784	0.999947	-4.56753
WBGene00001806	WBGene00001806	gur-5	191665	0.843041	-0.730617	1.47248	0.151796	0.999947	-4.58292
WBGene00004776	WBGene00004776	ser-1	181716	0.446366	1.16519	1.47183	0.15197	0.999947	-4.56874
WBGene00017865	WBGene00017865	F27D9.7	185019	-0.471572	3.81567	-1.47157	0.152042	0.999947	-4.54712
WBGene00020631	WBGene00020631	T20F7.3	188657	-0.962716	-0.873614	-1.4709	0.15222	0.999947	-4.58206
WBGene00000255	WBGene00000255	bli-5	185812	-1.11213	-1.3751	-1.4701	0.152437	0.999947	-4.5844
WBGene00014155	WBGene00014155	ZK930.5	191465	-0.536154	1.35188	-1.47009	0.152437	0.999947	-4.56652
WBGene00014088	WBGene00014088	ZK809.8	178093	-0.608898	2.1426	-1.46977	0.152523	0.999947	-4.56209
WBGene00013814	WBGene00013814	Y116A8C.43	191009	-0.506382	1.63268	-1.46906	0.152717	0.999947	-4.56525
WBGene00018435	WBGene00018435	btb-9	185768	-0.975052	1.08761	-1.46711	0.153242	0.999947	-4.57138
WBGene00009500	WBGene00009500	cfh-1	185381	-0.447763	2.95867	-1.46687	0.153306	0.999947	-4.55694
WBGene00019105	WBGene00019105	asp-8	178750	1.71361	-1.73191	1.4668	0.153325	0.999947	-4.58918
WBGene00008307	WBGene00008307	ncs-5	183792	-0.901253	-0.6254	-1.46455	0.153936	0.999947	-4.5823
WBGene00018318	WBGene00018318	F41H10.5	185643	0.607045	2.07044	1.46432	0.153999	0.999947	-4.56487
WBGene00021087	WBGene00021087	W08E12.6	189294	1.22126	-1.04331	1.45989	0.155203	0.999947	-4.5849
WBGene00044107	WBGene00044107	F58G6.9	3565521	-1.08742	-0.0533711	-1.45969	0.155258	0.999947	-4.5787
WBGene00044542	WBGene00044542	CD4.11	183877	-0.511985	1.82364	-1.45783	0.155768	0.999947	-4.56639
WBGene00013536	WBGene00013536	Y73F8A.32	190688	0.449294	1.62988	1.45779	0.155778	0.999947	-4.56763
WBGene00002202	WBGene00002202	kin-19	175524	0.142722	8.85794	1.45599	0.156271	0.999947	-4.47713
WBGene00013459	WBGene00013459	Y67A10A.10	259603	-1.02294	0.596013	-1.45569	0.156354	0.999947	-4.57575
WBGene00009819	WBGene00009819	F47B10.8	181282	-0.801342	-0.311307	-1.45542	0.156426	0.999947	-4.57884
WBGene00020938	WBGene00020938	clec-218	189114	1.06956	-0.91476	1.45504	0.156531	0.999947	-4.58383
WBGene00000442	WBGene00000442	ceh-19	177590	-0.585176	0.575186	-1.45496	0.156555	0.999947	-4.57406
WBGene00012143	WBGene00012143	T28H10.2	189062	-0.727058	1.19737	-1.45424	0.156752	0.999947	-4.57173
WBGene00007641	WBGene00007641	C17E4.1	182724	-0.823781	0.329076	-1.45289	0.157125	0.999947	-4.57549
WBGene00015522	WBGene00015522	C06E1.7	182316	-0.893332	-0.497984	-1.45277	0.157157	0.999947	-4.57795
WBGene00023291	WBGene00023291	NA	NA	0.98008	-0.793305	1.45252	0.157226	0.999947	-4.58228
WBGene00020722	WBGene00020722	T23B12.8	188778	-0.815616	4.35678	-1.45188	0.157403	0.999947	-4.54684
WBGene00219307	WBGene00219307	NA	NA	-0.686697	0.242536	-1.45169	0.157455	0.999947	-4.57551
WBGene00022261	WBGene00022261	clec-210	190659	1.02892	-2.07448	1.45143	0.157526	0.999947	-4.58649
WBGene00009672	WBGene00009672	F43G9.12	172662	0.190591	6.11151	1.45114	0.157608	0.999947	-4.51184
WBGene00015062	WBGene00015062	trx-1	181863	-0.656715	-0.0375067	-1.4502	0.157867	0.999947	-4.57752
WBGene00016196	WBGene00016196	C28H8.5	182996	0.92054	-0.717015	1.45006	0.157906	0.999947	-4.58389
WBGene00007827	WBGene00007827	trh-1	259607	-0.704885	1.1446	-1.44984	0.157967	0.999947	-4.57092
WBGene00000732	WBGene00000732	col-159	179803	1.43242	-1.97816	1.44966	0.158017	0.999947	-4.581
WBGene00010717	WBGene00010717	K09C8.7	3565446	-0.97491	0.518749	-1.44867	0.15829	0.999947	-4.57864
WBGene00001805	WBGene00001805	gur-4	191664	-1.13292	-1.86998	-1.44849	0.158339	0.999947	-4.58375
WBGene00018024	WBGene00018024	F35A5.1	259699	-0.535706	2.07788	-1.44824	0.15841	0.999947	-4.56406
WBGene00008227	WBGene00008227	C50B8.5	179843	0.611623	0.474256	1.4479	0.158505	0.999947	-4.57722
WBGene00009025	WBGene00009025	phf-34	184793	0.320498	3.00484	1.44751	0.158613	0.999947	-4.55882
WBGene00303030	WBGene00303030	C25A1.20	36804983	0.515307	2.00897	1.44627	0.158956	0.999947	-4.56658
WBGene00196946	WBGene00196946	NA	NA	-1.27842	-1.33481	-1.44563	0.159136	0.999947	-4.58597
WBGene00077481	WBGene00077481	NA	NA	-1.20658	1.00719	-1.44515	0.159269	0.999947	-4.57573
WBGene00011832	WBGene00011832	bgal-1	188583	-0.689176	4.25265	-1.44513	0.159275	0.999947	-4.54911
WBGene00013736	WBGene00013736	gtf-2A2	176682	-0.364712	5.40245	-1.44399	0.159593	0.999947	-4.52455
WBGene00012351	WBGene00012351	W09C5.1	173232	-0.323722	9.84208	-1.44392	0.159613	0.999947	-4.47336
WBGene00020865	WBGene00020865	T27E4.7	179285	-0.467304	3.42982	-1.44378	0.159652	0.999947	-4.55528
WBGene00015919	WBGene00015919	C17G10.7	173949	-0.481995	1.4563	-1.44362	0.159697	0.999947	-4.56872
WBGene00000492	WBGene00000492	che-13	186607	-0.552696	0.351592	-1.4415	0.16029	0.999947	-4.57424
WBGene00000860	WBGene00000860	cwp-2	183297	1.26115	-1.82306	1.44119	0.160375	0.999947	-4.58796
WBGene00010864	WBGene00010864	xbx-3	187445	1.0045	-1.16737	1.44041	0.160595	0.999947	-4.58638
WBGene00194664	WBGene00194664	K09E9.7	13224297	-0.685536	-0.207337	-1.43938	0.160882	0.999947	-4.57894
WBGene00016013	WBGene00016013	ugt-66	182814	-1.20518	-0.122478	-1.43926	0.160917	0.999947	-4.57756
WBGene00015620	WBGene00015620	C08G9.2	177545	-0.657506	0.167275	-1.43823	0.161208	0.999947	-4.57678
WBGene00009093	WBGene00009093	F23H12.3	184911	-0.555661	2.79724	-1.43791	0.161296	0.999947	-4.56162
WBGene00005555	WBGene00005555	sri-43	191916	0.825985	0.900697	1.4379	0.161301	0.999947	-4.57304
WBGene00195001	WBGene00195001	NA	NA	-1.07284	-0.689786	-1.4378	0.161328	0.999947	-4.58286
WBGene00004837	WBGene00004837	NA	NA	-0.980214	0.180374	-1.43763	0.161375	0.999947	-4.57716
WBGene00010830	WBGene00010830	M02G9.1	174597	-0.8733	-1.68406	-1.43712	0.161521	0.999947	-4.58423
WBGene00023036	WBGene00023036	NA	NA	-0.439256	3.28982	-1.43653	0.161685	0.999947	-4.55743
WBGene00010100	WBGene00010100	F55C9.3	186291	-0.531243	1.17234	-1.43627	0.161759	0.999947	-4.56971
WBGene00000268	WBGene00000268	bre-3	176332	0.2408	5.6929	1.43596	0.161846	0.999947	-4.5228
WBGene00010339	WBGene00010339	acl-1	181671	0.37294	4.10146	1.43572	0.161914	0.999947	-4.55056
WBGene00020785	WBGene00020785	T25B2.1	188873	1.383	-1.81225	1.43501	0.162117	0.999947	-4.58817
WBGene00019361	WBGene00019361	clik-3	186951	-0.419776	3.79317	-1.43489	0.162148	0.999947	-4.54989
WBGene00010855	WBGene00010855	M04C7.4	3565595	-0.884601	-1.18485	-1.43431	0.162313	0.999947	-4.58438
WBGene00306070	WBGene00306070	NA	NA	-0.437275	1.94575	-1.43358	0.162521	0.999947	-4.56533
WBGene00206528	WBGene00206528	Y53H1A.7	13182058	-0.625818	-0.591941	-1.4334	0.162572	0.999947	-4.58164
WBGene00012763	WBGene00012763	atln-2	189829	0.68428	0.390066	1.43339	0.162574	0.999947	-4.57617
WBGene00008201	WBGene00008201	C49C3.11	178520	0.918302	-0.797196	1.43325	0.162613	0.999947	-4.58219
WBGene00000908	WBGene00000908	daf-12	181263	-0.443369	4.81209	-1.43323	0.162619	0.999947	-4.5399
WBGene00003252	WBGene00003252	mig-21	184064	-0.516457	2.32726	-1.43318	0.162634	0.999947	-4.56455
WBGene00008472	WBGene00008472	E03H4.4	184019	1.13049	-1.1796	1.43303	0.162677	0.999947	-4.58502
WBGene00006641	WBGene00006641	tsp-15	192065	-0.754228	1.81981	-1.43269	0.162773	0.999947	-4.57004
WBGene00002210	WBGene00002210	kin-29	180574	-0.356343	4.27003	-1.43246	0.162838	0.999947	-4.54757
WBGene00009634	WBGene00009634	nspc-9	181391	-1.53384	-2.04854	-1.43241	0.162851	0.999947	-4.58546
WBGene00017715	WBGene00017715	F22F1.3	184851	-0.962177	-0.926591	-1.43178	0.163031	0.999947	-4.58464
WBGene00018907	WBGene00018907	F55G1.15	186329	-0.624224	0.648828	-1.43137	0.163148	0.999947	-4.57535
WBGene00010307	WBGene00010307	skat-1	176271	0.245175	5.25073	1.4307	0.163337	0.999947	-4.53325
WBGene00013311	WBGene00013311	sec-61.A	178407	0.162961	7.99644	1.43	0.163537	0.999947	-4.49346
WBGene00003375	WBGene00003375	mlp-1	175847	-0.533285	5.3934	-1.42946	0.163689	0.999947	-4.53152
WBGene00010240	WBGene00010240	NA	NA	1.36012	-1.13722	1.42906	0.163805	0.999947	-4.58708
WBGene00004258	WBGene00004258	pyc-1	179616	0.251686	7.37059	1.42852	0.163957	0.999947	-4.50019
WBGene00017264	WBGene00017264	F08F3.8	184197	0.860714	1.53609	1.42837	0.163999	0.999947	-4.57105
WBGene00013985	WBGene00013985	sec-16A.1	176289	0.4774	6.60252	1.42831	0.164018	0.999947	-4.50982
WBGene00011868	WBGene00011868	best-18	176436	-0.511812	2.74303	-1.42615	0.164634	0.999947	-4.56169
WBGene00219378	WBGene00219378	F43G6.17	24104581	-1.22074	-0.620215	-1.42607	0.164658	0.999947	-4.58422
WBGene00023069	WBGene00023069	NA	NA	-1.03632	6.88237	-1.42574	0.164752	0.999947	-4.51095
WBGene00003727	WBGene00003727	nhr-137	183865	-0.64609	1.33741	-1.42513	0.164928	0.999947	-4.57213
WBGene00012418	WBGene00012418	NA	NA	-1.49105	-0.978837	-1.42503	0.164955	0.999947	-4.58804
WBGene00045273	WBGene00045273	NA	NA	-0.835906	2.89822	-1.4248	0.16502	0.999947	-4.56045
WBGene00019931	WBGene00019931	R07C12.1	177179	-0.933537	1.16107	-1.42447	0.165118	0.999947	-4.57385
WBGene00017717	WBGene00017717	F22F4.4	180867	-0.593058	4.68231	-1.42431	0.165162	0.999947	-4.54599
WBGene00003711	WBGene00003711	nhr-121	184003	-0.888199	1.46483	-1.42428	0.16517	0.999947	-4.57308
WBGene00045218	WBGene00045218	NA	NA	1.01089	-1.04508	1.42424	0.165183	0.999947	-4.58513
WBGene00018509	WBGene00018509	xrep-4	172218	0.205475	6.69985	1.42405	0.165237	0.999947	-4.5091
WBGene00018517	WBGene00018517	F46G11.4	180846	-0.765248	-0.83135	-1.42404	0.16524	0.999947	-4.58333
WBGene00010723	WBGene00010723	cpg-7	259477	-1.05141	3.22966	-1.42371	0.165334	0.999947	-4.56502
WBGene00003859	WBGene00003859	oig-1	182450	-1.16041	-0.0945706	-1.42366	0.165348	0.999947	-4.58607
WBGene00012383	WBGene00012383	ttr-17	178003	-0.790846	3.52643	-1.42238	0.165716	0.999947	-4.55666
WBGene00002991	WBGene00002991	lin-2	181400	-0.364426	2.92773	-1.42134	0.166017	0.999947	-4.56267
WBGene00003074	WBGene00003074	lars-2	172499	0.520221	4.68761	1.42119	0.166058	0.999947	-4.54279
WBGene00006616	WBGene00006616	trp-4	190574	0.531318	2.34443	1.41995	0.166417	0.999947	-4.56691
WBGene00045517	WBGene00045517	R11D1.13	6418758	-0.736104	0.300674	-1.41899	0.166693	0.999947	-4.57901
WBGene00018646	WBGene00018646	mul-1	186063	1.88108	-0.877698	1.41863	0.166798	0.999947	-4.58526
WBGene00019184	WBGene00019184	H10E21.4	175168	0.819024	-0.719805	1.41824	0.16691	0.999947	-4.58248
WBGene00005687	WBGene00005687	sru-24	185171	-1.77203	-1.34116	-1.41758	0.167103	0.999947	-4.58851
WBGene00008554	WBGene00008554	F07C6.3	184138	-0.665798	0.901981	-1.41703	0.16726	0.999947	-4.57456
WBGene00016200	WBGene00016200	dpff-1	175832	0.207554	6.24024	1.41679	0.167331	0.999947	-4.51844
WBGene00012540	WBGene00012540	Y37A1B.7	178359	-0.684165	-1.23217	-1.41674	0.167344	0.999947	-4.58315
WBGene00000564	WBGene00000564	cnk-1	187518	0.2841	5.69332	1.41607	0.16754	0.999947	-4.52689
WBGene00219899	WBGene00219899	NA	NA	-0.990322	-0.54437	-1.41585	0.167602	0.999947	-4.58289
WBGene00004346	WBGene00004346	rgs-3	174020	0.599992	0.786176	1.41537	0.167743	0.999947	-4.57401
WBGene00015889	WBGene00015889	C17C3.3	182714	-1.112	-0.733653	-1.41483	0.1679	0.999947	-4.58622
WBGene00008810	WBGene00008810	cyp-13A12	184473	1.75969	-2.12097	1.41332	0.168337	0.999947	-4.58916
WBGene00007214	WBGene00007214	C01A2.2	173208	-0.4812	1.89329	-1.41242	0.168602	0.999947	-4.57026
WBGene00044355	WBGene00044355	ZK563.7	3565372	-0.384933	1.57886	-1.41193	0.168745	0.999947	-4.56962
WBGene00044774	WBGene00044774	F16B3.3	4363103	-0.876471	0.404834	-1.4119	0.168753	0.999947	-4.57745
WBGene00003515	WBGene00003515	myo-3	179676	-0.376945	4.09402	-1.41166	0.168823	0.999947	-4.55199
WBGene00014193	WBGene00014193	nhr-247	191500	1.13795	-0.50027	1.41042	0.169184	0.999947	-4.5831
WBGene00006120	WBGene00006120	str-55	184963	-0.810864	-1.09337	-1.41011	0.169276	0.999947	-4.58525
WBGene00018209	WBGene00018209	F39G3.4	185502	-0.610929	-0.0280336	-1.41008	0.169285	0.999947	-4.58088
WBGene00003106	WBGene00003106	mab-9	173441	-0.656858	0.159762	-1.40957	0.169432	0.999947	-4.57892
WBGene00017899	WBGene00017899	F28C10.4	185052	-0.733296	-0.906795	-1.40827	0.169815	0.999947	-4.58271
WBGene00003007	WBGene00003007	lin-18	180679	-0.500755	2.6738	-1.40782	0.169945	0.999947	-4.56598
WBGene00021123	WBGene00021123	W09G12.9	176940	0.46852	3.20016	1.40758	0.170017	0.999947	-4.5616
WBGene00020989	WBGene00020989	W03D8.8	189157	1.20248	-1.4721	1.40735	0.170086	0.999947	-4.58786
WBGene00000524	WBGene00000524	clc-3	180625	-0.632306	0.800938	-1.40725	0.170113	0.999947	-4.57455
WBGene00007246	WBGene00007246	nspb-10	182088	1.53689	-2.37058	1.40699	0.170191	0.999947	-4.58955
WBGene00019545	WBGene00019545	K09B3.1	187188	-0.598723	0.361963	-1.40633	0.170384	0.999947	-4.5771
WBGene00012025	WBGene00012025	clec-38	188900	0.859161	-1.00537	1.40569	0.170572	0.999947	-4.58341
WBGene00007523	WBGene00007523	C11G6.2	182520	0.779142	1.02628	1.40531	0.170683	0.999947	-4.57603
WBGene00255605	WBGene00255605	T23B3.8	25502990	-0.78057	-0.111609	-1.40511	0.170743	0.999947	-4.57987
WBGene00015375	WBGene00015375	C03B1.4	182147	0.805314	-0.334247	1.40492	0.170798	0.999947	-4.58224
WBGene00006792	WBGene00006792	unc-58	181224	0.424532	1.84585	1.40467	0.170873	0.999947	-4.56977
WBGene00007392	WBGene00007392	fbxa-156	180171	-0.86587	2.17864	-1.40454	0.170911	0.999947	-4.57163
WBGene00016187	WBGene00016187	C28G1.2	182990	-0.56126	0.0617382	-1.40438	0.170958	0.999947	-4.57772
WBGene00016975	WBGene00016975	nhr-173	183862	-0.563381	1.92375	-1.40397	0.171079	0.999947	-4.57001
WBGene00021115	WBGene00021115	W09C3.8	189312	-0.565508	1.29515	-1.40396	0.171081	0.999947	-4.57376
WBGene00201047	WBGene00201047	NA	NA	-1.0249	-0.0850073	-1.40236	0.171555	0.999947	-4.58152
WBGene00001107	WBGene00001107	dsl-5	186492	-0.529923	1.0561	-1.40199	0.171664	0.999947	-4.57481
WBGene00000660	WBGene00000660	col-85	188672	-1.16084	-0.442717	-1.40182	0.171714	0.999947	-4.58495
WBGene00003086	WBGene00003086	lst-4	178361	0.214023	6.82635	1.4017	0.171748	0.999947	-4.51389
WBGene00020492	WBGene00020492	T13G4.5	188485	0.973319	-0.150178	1.40121	0.171895	0.999947	-4.58224
WBGene00005528	WBGene00005528	sri-16	184551	0.541724	0.0863728	1.40071	0.172042	0.999947	-4.57806
WBGene00010664	WBGene00010664	dbn-1	176813	0.342257	6.96605	1.4005	0.172106	0.999947	-4.51181
WBGene00022329	WBGene00022329	fbxa-79	190760	-0.413232	4.68492	-1.40044	0.172123	0.999947	-4.54667
WBGene00006065	WBGene00006065	sto-3	191966	-0.872298	-1.24498	-1.39901	0.172548	0.999947	-4.58676
WBGene00015604	WBGene00015604	fbxa-160	182404	1.62553	-4.16514	1.39888	0.172585	0.999947	-4.59171
WBGene00013476	WBGene00013476	Y69E1A.4	190550	0.956541	0.595988	1.39841	0.172724	0.999947	-4.57819
WBGene00009415	WBGene00009415	F35E2.8	185290	0.755428	0.126044	1.39811	0.172813	0.999947	-4.57975
WBGene00003030	WBGene00003030	lin-45	177436	0.25925	5.99833	1.39805	0.172833	0.999947	-4.52653
WBGene00017194	WBGene00017194	F07C3.3	184124	-0.518089	0.262089	-1.39694	0.173163	0.999947	-4.57854
WBGene00016061	WBGene00016061	hpo-15	178934	-0.447955	5.0917	-1.39651	0.173292	0.999947	-4.54463
WBGene00045207	WBGene00045207	F13E9.14	4927050	1.18533	-1.7568	1.39607	0.173421	0.999947	-4.58923
WBGene00001389	WBGene00001389	far-5	184522	-1.00232	1.31875	-1.39605	0.173428	0.999947	-4.57746
WBGene00006405	WBGene00006405	itsn-1	178491	0.220131	6.94277	1.39592	0.173468	0.999947	-4.51267
WBGene00021261	WBGene00021261	Y22D7AR.7	189514	0.705906	0.286969	1.3941	0.17401	0.999947	-4.58044
WBGene00001442	WBGene00001442	fkh-10	182874	0.413679	1.49673	1.39378	0.174105	0.999947	-4.57231
WBGene00012710	WBGene00012710	Y39C12A.9	178172	-0.533899	1.12004	-1.39357	0.174167	0.999947	-4.57545
WBGene00016343	WBGene00016343	cnnm-3	180591	-0.393047	4.27344	-1.39294	0.174357	0.999947	-4.55095
WBGene00010109	WBGene00010109	F55C10.5	3564818	-0.58597	4.79419	-1.39269	0.174433	0.999947	-4.54866
WBGene00044270	WBGene00044270	NA	NA	1.16971	0.0263333	1.3925	0.17449	0.999947	-4.58119
WBGene00013782	WBGene00013782	npr-32	190990	0.7184	-0.783617	1.39242	0.174511	0.999947	-4.58496
WBGene00194888	WBGene00194888	K10H10.13	13187981	-1.02871	-1.15402	-1.39227	0.174557	0.999947	-4.58464
WBGene00007179	WBGene00007179	B0457.4	181996	-0.771886	-0.684576	-1.39165	0.174743	0.999947	-4.58242
WBGene00219368	WBGene00219368	F14H12.17	13220267	0.867509	-0.355305	1.39154	0.174777	0.999947	-4.58275
WBGene00018323	WBGene00018323	F42A6.1	24104569	0.986266	-1.26681	1.39128	0.174854	0.999947	-4.58779
WBGene00044659	WBGene00044659	fbxa-142	4363087	-0.690791	-0.456542	-1.39091	0.174966	0.999947	-4.58086
WBGene00012448	WBGene00012448	cyp-33D3	189444	0.681706	0.163356	1.39073	0.175018	0.999947	-4.58069
WBGene00014008	WBGene00014008	ZK596.3	191357	0.810159	-0.682758	1.39059	0.175061	0.999947	-4.58451
WBGene00219758	WBGene00219758	NA	NA	-0.477683	3.5846	-1.39051	0.175085	0.999947	-4.55833
WBGene00021868	WBGene00021868	atln-1	177059	0.160262	6.61141	1.39005	0.175224	0.999947	-4.52044
WBGene00009730	WBGene00009730	myo-6	176764	-0.369647	2.82383	-1.38966	0.17534	0.999947	-4.56403
WBGene00019287	WBGene00019287	K01A12.3	186832	0.688852	-0.947227	1.3893	0.17545	0.999947	-4.58608
WBGene00017468	WBGene00017468	F14F9.5	184485	0.461887	1.28149	1.38896	0.175552	0.999947	-4.57515
WBGene00013617	WBGene00013617	NA	NA	-0.908568	-0.831852	-1.38895	0.175554	0.999947	-4.58646
WBGene00014453	WBGene00014453	NA	NA	-1.03671	-1.91673	-1.38765	0.175945	0.999947	-4.58826
WBGene00014613	WBGene00014613	NA	NA	-0.308852	5.26201	-1.38705	0.176128	0.999947	-4.53839
WBGene00003178	WBGene00003178	mec-17	177596	-0.503866	2.03909	-1.38694	0.17616	0.999947	-4.57117
WBGene00000641	WBGene00000641	col-65	187138	1.0032	-1.40777	1.38654	0.176282	0.999947	-4.58435
WBGene00000989	WBGene00000989	dhs-26	180624	-1.37807	2.77585	-1.38624	0.176372	0.999947	-4.56269
WBGene00007349	WBGene00007349	C05G5.3	181569	-0.367786	3.16501	-1.3862	0.176383	0.999947	-4.56248
WBGene00044427	WBGene00044427	F56A6.5	3565307	-0.768984	0.679828	-1.38577	0.176512	0.999947	-4.57561
WBGene00013588	WBGene00013588	nlp-42	180235	0.656669	0.113774	1.38547	0.176604	0.999947	-4.57994
WBGene00017156	WBGene00017156	F01E11.3	184061	-0.718865	-0.04167	-1.38378	0.177116	0.999947	-4.58053
WBGene00007133	WBGene00007133	B0284.3	175566	-0.370759	3.71984	-1.38322	0.177287	0.999947	-4.55842
WBGene00011404	WBGene00011404	T03F7.7	179564	-0.833831	2.60862	-1.38316	0.177303	0.999947	-4.56905
WBGene00219849	WBGene00219849	NA	NA	-0.78743	0.157899	-1.38288	0.17739	0.999947	-4.58264
WBGene00014307	WBGene00014307	NA	NA	-0.657894	7.6768	-1.38281	0.17741	0.999947	-4.51185
WBGene00007939	WBGene00007939	C34F6.5	183215	-0.348996	2.76029	-1.38226	0.177579	0.999947	-4.56715
WBGene00013329	WBGene00013329	Y57G11C.40	3564799	-0.870727	1.51226	-1.38173	0.17774	0.999947	-4.57595
WBGene00010102	WBGene00010102	F55C9.5	186293	-0.442277	1.61948	-1.38135	0.177853	0.999947	-4.57259
WBGene00010472	WBGene00010472	cdr-7	24104698	-0.634044	0.761457	-1.38114	0.177918	0.999947	-4.5771
WBGene00219238	WBGene00219238	NA	NA	0.559783	0.121908	1.38085	0.178005	0.999947	-4.58012
WBGene00010421	WBGene00010421	slc-36.4	186798	0.657232	1.38802	1.38073	0.178043	0.999947	-4.5739
WBGene00020192	WBGene00020192	T03F1.11	171962	-0.704379	0.518804	-1.3802	0.178203	0.999947	-4.57611
WBGene00002074	WBGene00002074	ima-3	177533	0.180899	8.15081	1.38014	0.178223	0.999947	-4.50761
WBGene00012812	WBGene00012812	Y43F8B.1	180279	-0.510734	3.12426	-1.38004	0.178254	0.999947	-4.56412
WBGene00015683	WBGene00015683	C10G8.4	182503	-0.555911	9.35843	-1.37986	0.178308	0.999947	-4.50165
WBGene00003726	WBGene00003726	nhr-136	182566	-0.358597	3.00705	-1.37895	0.178584	0.999947	-4.5643
WBGene00006075	WBGene00006075	str-7	184824	-1.05063	-1.13722	-1.37838	0.17876	0.999947	-4.58531
WBGene00004793	WBGene00004793	shw-3	191761	0.663898	-0.274316	1.37826	0.178795	0.999947	-4.5832
WBGene00021643	WBGene00021643	ccep-290	3565260	-0.41146	2.22048	-1.37795	0.17889	0.999947	-4.5702
WBGene00011310	WBGene00011310	T01B4.3	3565727	-0.435294	2.37511	-1.37769	0.178969	0.999947	-4.56889
WBGene00002012	WBGene00002012	hsp-12.3	177777	-0.896242	1.42324	-1.37739	0.179063	0.999947	-4.57624
WBGene00015645	WBGene00015645	lips-7	173446	-0.773773	-0.585997	-1.37683	0.179231	0.999947	-4.58414
WBGene00016162	WBGene00016162	crh-2	259434	0.192464	6.5646	1.37675	0.179257	0.999947	-4.5232
WBGene00195239	WBGene00195239	ZK1127.13	13185652	-0.311545	4.85303	-1.37664	0.17929	0.999947	-4.54453
WBGene00016097	WBGene00016097	C25E10.8	182892	-0.49467	7.25411	-1.37648	0.179339	0.999947	-4.51661
WBGene00012856	WBGene00012856	Y44A6D.6	189902	-1.05	-1.61824	-1.37646	0.179345	0.999947	-4.58759
WBGene00011701	WBGene00011701	srab-17	188404	-1.39547	-1.95949	-1.3763	0.179395	0.999947	-4.58829
WBGene00017176	WBGene00017176	nmur-3	184090	-0.608333	0.559722	-1.37589	0.17952	0.999947	-4.57791
WBGene00019721	WBGene00019721	M01H9.5	259568	-0.678574	-1.03918	-1.37519	0.179734	0.999947	-4.58479
WBGene00007960	WBGene00007960	C35D6.3	183234	-0.82818	-0.941506	-1.37458	0.179922	0.999947	-4.58423
WBGene00008719	WBGene00008719	ttr-52	184363	-0.686917	-1.1805	-1.37434	0.179997	0.999947	-4.58576
WBGene00018594	WBGene00018594	aman-3	172178	0.519983	1.93559	1.37425	0.180025	0.999947	-4.57216
WBGene00008306	WBGene00008306	NA	NA	0.754282	-0.793582	1.37409	0.180072	0.999947	-4.58626
WBGene00014848	WBGene00014848	VM106R.1	24104964	0.43689	2.22264	1.37378	0.180168	0.999947	-4.57077
WBGene00012114	WBGene00012114	T28B8.3	189032	0.719665	-0.265351	1.37357	0.180231	0.999947	-4.58411
WBGene00018332	WBGene00018332	F42A9.3	177665	-0.937277	0.775986	-1.37335	0.180301	0.999947	-4.57663
WBGene00077521	WBGene00077521	maf-1	6418592	0.925155	-0.591672	1.37332	0.180311	0.999947	-4.58513
WBGene00002177	WBGene00002177	jkk-1	180810	0.701484	0.0263775	1.3732	0.180346	0.999947	-4.58056
WBGene00015599	WBGene00015599	fbxa-164	182399	-1.9511	-1.50055	-1.3727	0.180499	0.999947	-4.59102
WBGene00077786	WBGene00077786	F53F8.7	7040165	-0.604051	0.188143	-1.37212	0.180677	0.999947	-4.58046
WBGene00000059	WBGene00000059	acr-20	187632	-0.362356	1.66803	-1.37172	0.180802	0.999947	-4.5731
WBGene00002855	WBGene00002855	let-721	175916	0.163549	7.1199	1.37156	0.18085	0.999947	-4.51737
WBGene00016384	WBGene00016384	cdgs-1	3565046	0.211565	5.65302	1.37122	0.180956	0.999947	-4.5354
WBGene00000381	WBGene00000381	cct-6	175819	0.161503	8.38603	1.37058	0.181152	0.999947	-4.50918
WBGene00020699	WBGene00020699	T22F3.10	188752	-0.680203	0.828671	-1.37055	0.181164	0.999947	-4.57886
WBGene00022194	WBGene00022194	Y71H2B.4	175381	-0.653057	3.91546	-1.37051	0.181174	0.999947	-4.55934
WBGene00013417	WBGene00013417	srab-24	3564812	-1.64652	-3.27824	-1.37047	0.181187	0.999947	-4.5908
WBGene00271804	WBGene00271804	F11D11.22	184351	-1.02126	-1.5541	-1.36982	0.181387	0.999947	-4.587
WBGene00044063	WBGene00044063	bpnt-1	173777	0.273535	4.65365	1.36938	0.181525	0.999947	-4.55111
WBGene00255736	WBGene00255736	NA	NA	-0.46921	0.713337	-1.36899	0.181642	0.999947	-4.57667
WBGene00086557	WBGene00086557	K07A12.8	7040151	-0.624113	2.0494	-1.36864	0.181753	0.999947	-4.57261
WBGene00021357	WBGene00021357	Y37E11AL.1	177132	0.585612	-0.396449	1.36862	0.181757	0.999947	-4.5828
WBGene00001747	WBGene00001747	gsp-1	179486	0.171612	7.5064	1.36845	0.18181	0.999947	-4.51535
WBGene00022106	WBGene00022106	lgc-46	175279	0.440899	0.221716	1.36826	0.18187	0.999947	-4.57971
WBGene00014281	WBGene00014281	NA	NA	-1.29073	-0.772237	-1.36819	0.181891	0.999947	-4.58865
WBGene00022752	WBGene00022752	ZK484.6	172290	-0.391666	1.8289	-1.3681	0.181918	0.999947	-4.57266
WBGene00050940	WBGene00050940	C25D7.16	6418697	-0.321712	2.43644	-1.36784	0.182	0.999947	-4.56867
WBGene00019180	WBGene00019180	H10D18.5	186716	-0.539645	1.85622	-1.36736	0.18215	0.999947	-4.57225
WBGene00195142	WBGene00195142	M110.10	13186048	-0.486436	3.43373	-1.36698	0.182266	0.999947	-4.56233
WBGene00050913	WBGene00050913	T12B5.14	6418658	-0.962131	1.60884	-1.36658	0.18239	0.999947	-4.57467
WBGene00004328	WBGene00004328	rdy-2	186178	-0.610834	1.17932	-1.36648	0.182422	0.999947	-4.57706
WBGene00006830	WBGene00006830	unc-103	175527	-0.34356	2.68435	-1.3654	0.182757	0.999947	-4.56791
WBGene00011372	WBGene00011372	npr-26	24104836	0.500155	0.651971	1.36531	0.182785	0.999947	-4.58004
WBGene00012671	WBGene00012671	Y39B6A.9	189735	0.451933	1.92905	1.36356	0.18333	0.999947	-4.57266
WBGene00012990	WBGene00012990	sam-10	174975	0.227748	5.83637	1.3633	0.183409	0.999947	-4.53587
WBGene00003008	WBGene00003008	lin-22	177082	-0.606205	0.524675	-1.36292	0.183527	0.999947	-4.57949
WBGene00015406	WBGene00015406	C03H5.4	182181	-0.47068	0.757726	-1.36275	0.183581	0.999947	-4.57742
WBGene00021628	WBGene00021628	Y47D9A.1	172033	0.275482	6.43921	1.36269	0.1836	0.999947	-4.52929
WBGene00077474	WBGene00077474	NA	NA	-0.63616	-1.15448	-1.36257	0.183637	0.999947	-4.58492
WBGene00007620	WBGene00007620	ocrl-1	172822	0.250477	5.35831	1.36207	0.183793	0.999947	-4.54281
WBGene00022119	WBGene00022119	copa-1	171860	0.171025	7.57236	1.36194	0.183835	0.999947	-4.51746
WBGene00016581	WBGene00016581	C42C1.3	183399	-0.694987	0.2714	-1.36187	0.183855	0.999947	-4.58045
WBGene00011532	WBGene00011532	chaf-1	172730	0.235753	7.29396	1.3613	0.184033	0.999947	-4.51805
WBGene00002132	WBGene00002132	inx-10	188580	-0.426765	2.26414	-1.36077	0.1842	0.999947	-4.57177
WBGene00015861	WBGene00015861	C16D9.6	182687	-0.431819	2.34631	-1.36052	0.184279	0.999947	-4.57041
WBGene00010073	WBGene00010073	F54F12.2	186259	-0.598859	0.30687	-1.36017	0.184387	0.999947	-4.58014
WBGene00019519	WBGene00019519	K08B5.2	187133	0.767628	0.177384	1.35983	0.184494	0.999947	-4.58242
WBGene00009895	WBGene00009895	scl-2	178251	-1.18271	4.61483	-1.35983	0.184495	0.999947	-4.54948
WBGene00013302	WBGene00013302	vti-1	178397	-0.191625	4.37726	-1.35971	0.18453	0.999947	-4.55626
WBGene00005206	WBGene00005206	NA	NA	-1.02241	-1.24086	-1.35955	0.184581	0.999947	-4.58771
WBGene00011362	WBGene00011362	cest-1.1	179915	1.48868	-1.83056	1.35931	0.184656	0.999947	-4.58795
WBGene00009898	WBGene00009898	dod-23	186056	-0.472189	5.95044	-1.35838	0.184946	0.999947	-4.53513
WBGene00020191	WBGene00020191	clec-53	171967	1.21001	-1.83046	1.35835	0.184957	0.999947	-4.59059
WBGene00013340	WBGene00013340	tcc-1	180167	0.291024	7.48764	1.35804	0.185055	0.999947	-4.52007
WBGene00001153	WBGene00001153	ech-4	174665	0.282208	5.61639	1.358	0.185065	0.999947	-4.54232
WBGene00007646	WBGene00007646	nkb-1	182726	0.216139	6.90517	1.35741	0.185252	0.999947	-4.52409
WBGene00007059	WBGene00007059	vps-52	181018	0.235253	4.58214	1.35734	0.185272	0.999947	-4.5539
WBGene00044544	WBGene00044544	F26F12.8	3896849	-0.493044	1.72682	-1.35724	0.185306	0.999947	-4.57396
WBGene00004030	WBGene00004030	pin-2	178234	-0.575231	3.25079	-1.3572	0.185317	0.999947	-4.56717
WBGene00000864	WBGene00000864	cya-2	186646	-0.356694	2.95504	-1.35699	0.185385	0.999947	-4.56841
WBGene00017599	WBGene00017599	F19F10.3	184685	-0.863905	-0.730323	-1.35668	0.18548	0.999947	-4.58535
WBGene00009586	WBGene00009586	F40F9.10	179363	0.537381	0.943158	1.35658	0.185512	0.999947	-4.57868
WBGene00017032	WBGene00017032	D1044.7	175758	-1.31103	-2.36959	-1.35629	0.185602	0.999947	-4.58935
WBGene00013973	WBGene00013973	asp-18	191310	-2.95629	-2.72175	-1.35597	0.185703	0.999947	-4.58963
WBGene00011719	WBGene00011719	T11G6.4	188431	-0.425762	2.34218	-1.35582	0.185752	0.999947	-4.57185
WBGene00044792	WBGene00044792	F59C6.14	4362998	-0.695851	3.40326	-1.3557	0.185788	0.999947	-4.56413
WBGene00009280	WBGene00009280	F31B9.3	185143	-0.294968	4.28795	-1.35559	0.185825	0.999947	-4.55575
WBGene00009013	WBGene00009013	mrps-33	184770	-0.29537	5.60023	-1.35529	0.185918	0.999947	-4.5402
WBGene00021434	WBGene00021434	Y39A3A.3	189719	-0.35878	3.24056	-1.35528	0.185921	0.999947	-4.56643
WBGene00016627	WBGene00016627	C44B7.5	174124	-0.518469	9.98005	-1.35502	0.186002	0.999947	-4.50706
WBGene00010706	WBGene00010706	cyp-14A2	187184	1.26603	-2.01626	1.35372	0.186414	0.999947	-4.5894
WBGene00008731	WBGene00008731	F13B12.3	184410	0.993759	0.693543	1.35337	0.186525	0.999947	-4.58223
WBGene00000681	WBGene00000681	col-107	176961	-0.948817	0.621412	-1.35253	0.18679	0.999947	-4.5789
WBGene00002099	WBGene00002099	ins-16	3565771	-0.810586	-1.11234	-1.35198	0.186962	0.999947	-4.58702
WBGene00206538	WBGene00206538	C09G5.13	13186898	0.905657	-1.1804	1.35197	0.186965	0.999947	-4.58591
WBGene00001734	WBGene00001734	grl-25	176265	0.521365	0.785285	1.35196	0.186968	0.999947	-4.57835
WBGene00003807	WBGene00003807	npr-1	180752	-0.725062	-0.698719	-1.35104	0.187261	0.999947	-4.58492
WBGene00003370	WBGene00003370	mlc-2	181775	-0.513997	5.16345	-1.35091	0.187301	0.999947	-4.54747
WBGene00000621	WBGene00000621	col-44	186211	-0.506134	0.237028	-1.35048	0.187437	0.999947	-4.57962
WBGene00002199	WBGene00002199	kin-15	174498	-0.835529	-0.755538	-1.35035	0.187477	0.999947	-4.58544
WBGene00015215	WBGene00015215	B0496.6	182009	-0.907714	-0.39707	-1.35029	0.187497	0.999947	-4.58378
WBGene00007860	WBGene00007860	rilp-1	175465	0.227269	5.58814	1.35016	0.187538	0.999947	-4.54072
WBGene00001247	WBGene00001247	elo-9	190207	-0.438483	1.65231	-1.35014	0.187544	0.999947	-4.57477
WBGene00005144	WBGene00005144	srd-67	191825	0.68594	-0.239857	1.34961	0.187713	0.999947	-4.58335
WBGene00018791	WBGene00018791	F54C1.6	186219	-1.05491	-2.05061	-1.34751	0.188379	0.999947	-4.58782
WBGene00010899	WBGene00010899	M28.8	174641	-0.6333	4.36678	-1.34741	0.188413	0.999947	-4.5585
WBGene00007692	WBGene00007692	cest-9.1	181383	0.766312	0.243837	1.3474	0.188416	0.999947	-4.58298
WBGene00019772	WBGene00019772	M04G7.1	176875	1.20387	-1.04066	1.34704	0.188531	0.999947	-4.58475
WBGene00004005	WBGene00004005	pgp-11	183971	-0.471094	3.75325	-1.34658	0.188676	0.999947	-4.56378
WBGene00018264	WBGene00018264	cyp-33C6	185591	-0.718758	-0.787886	-1.34643	0.188723	0.999947	-4.58348
WBGene00021152	WBGene00021152	mgl-3	177327	-0.537801	2.62947	-1.34613	0.188821	0.999947	-4.57029
WBGene00017657	WBGene00017657	F21C10.7	179292	-0.419547	2.98324	-1.34539	0.189055	0.999947	-4.56865
WBGene00020924	WBGene00020924	W02B3.4	189104	-0.887964	-0.943137	-1.34492	0.189204	0.999947	-4.58682
WBGene00015366	WBGene00015366	C03A7.2	182134	0.812319	0.640748	1.34461	0.189304	0.999947	-4.58179
WBGene00009839	WBGene00009839	fbxa-188	185954	0.517347	1.21696	1.34434	0.18939	0.999947	-4.57772
WBGene00269381	WBGene00269381	F08F8.11	27307933	0.619634	-0.556312	1.34365	0.18961	0.999947	-4.58484
WBGene00189954	WBGene00189954	F40G9.18	13188264	-0.791037	0.537579	-1.34322	0.189748	0.999947	-4.57991
WBGene00007484	WBGene00007484	C09G1.2	182459	0.709155	-0.48402	1.34158	0.190273	0.999947	-4.58498
WBGene00185102	WBGene00185102	Y105C5A.1268	13206052	0.385645	1.40336	1.34142	0.190326	0.999947	-4.57627
WBGene00008403	WBGene00008403	csa-1	174474	-0.32383	2.59834	-1.34124	0.190384	0.999947	-4.57032
WBGene00013891	WBGene00013891	ZC434.3	172903	-0.462101	0.310419	-1.34123	0.190385	0.999947	-4.58165
WBGene00011220	WBGene00011220	R10E11.9	187781	-0.616315	0.567075	-1.34122	0.190389	0.999947	-4.57933
WBGene00018532	WBGene00018532	F47B7.1	180666	-0.350511	4.86423	-1.34105	0.190443	0.999947	-4.55222
WBGene00001594	WBGene00001594	glc-4	182971	0.597859	0.421598	1.34047	0.190629	0.999947	-4.58014
WBGene00000510	WBGene00000510	cka-2	180703	-0.469496	1.27139	-1.34042	0.190645	0.999947	-4.57709
WBGene00020836	WBGene00020836	lgc-34	173443	0.468305	1.23392	1.33985	0.190829	0.999947	-4.57717
WBGene00017872	WBGene00017872	F28A10.4	185030	0.82335	-0.343797	1.33962	0.190902	0.999947	-4.5833
WBGene00014667	WBGene00014667	NA	NA	0.292498	5.45608	1.33946	0.190955	0.999947	-4.54689
WBGene00010568	WBGene00010568	K04G2.10	172592	-0.471642	4.42363	-1.3391	0.191069	0.999947	-4.55671
WBGene00044570	WBGene00044570	T22B7.8	3896877	-1.05458	-0.223667	-1.3391	0.19107	0.999947	-4.58608
WBGene00219325	WBGene00219325	F17C11.22	13215029	-0.694413	-0.302532	-1.33873	0.19119	0.999947	-4.58386
WBGene00006678	WBGene00006678	twk-25	192076	-0.519061	1.06887	-1.33862	0.191226	0.999947	-4.57797
WBGene00016242	WBGene00016242	C30A5.10	3565865	1.17958	-1.27532	1.33816	0.191372	0.999947	-4.58989
WBGene00016289	WBGene00016289	lntl-1	183098	-0.394424	5.05254	-1.33728	0.191656	0.999947	-4.55021
WBGene00003574	WBGene00003574	ncx-9	182576	1.05382	-1.45834	1.33661	0.191872	0.999947	-4.58842
WBGene00019779	WBGene00019779	endu-2	181079	-0.39496	7.52491	-1.33603	0.192059	0.999947	-4.52411
WBGene00001953	WBGene00001953	hlh-8	181069	-0.517051	0.0314565	-1.33594	0.192088	0.999947	-4.58082
WBGene00022567	WBGene00022567	ZC239.4	191121	-0.653603	-0.0920583	-1.33546	0.192243	0.999947	-4.58256
WBGene00022417	WBGene00022417	Y102A11A.7	190859	0.466964	0.101035	1.33527	0.192304	0.999947	-4.58295
WBGene00013187	WBGene00013187	npr-34	175131	-0.691968	0.592311	-1.33484	0.192444	0.999947	-4.58091
WBGene00016037	WBGene00016037	dop-6	180706	-0.352838	4.95093	-1.3348	0.192458	0.999947	-4.5522
WBGene00018005	WBGene00018005	nlp-62	185230	-0.693154	0.224999	-1.33445	0.19257	0.999947	-4.58225
WBGene00012707	WBGene00012707	sre-16	189747	-1.23809	-0.159066	-1.33439	0.192589	0.999947	-4.58645
WBGene00007138	WBGene00007138	B0285.6	175563	0.847703	0.194921	1.33413	0.192674	0.999947	-4.58291
WBGene00003420	WBGene00003420	NA	NA	-0.476425	0.604701	-1.33347	0.192888	0.999947	-4.58001
WBGene00000727	WBGene00000727	col-154	186300	-0.866553	0.81866	-1.33333	0.192932	0.999947	-4.58088
WBGene00011383	WBGene00011383	T02E9.5	179568	-0.33363	2.99666	-1.33325	0.19296	0.999947	-4.56933
WBGene00017739	WBGene00017739	NA	NA	0.769022	-0.816063	1.33309	0.193009	0.999947	-4.58841
WBGene00020583	WBGene00020583	T19D12.9	174098	-1.12303	-0.0561887	-1.33218	0.193305	0.999947	-4.58323
WBGene00009750	WBGene00009750	F46A8.7	185823	-0.705694	0.85598	-1.33193	0.193386	0.999947	-4.57722
WBGene00011134	WBGene00011134	ssp-33	179974	-0.803328	1.61199	-1.33189	0.1934	0.999947	-4.57566
WBGene00019604	WBGene00019604	pgph-1	178963	-0.495393	2.07345	-1.3315	0.193526	0.999947	-4.57402
WBGene00044643	WBGene00044643	H17B01.5	3896727	0.839325	-0.0839424	1.33146	0.19354	0.999947	-4.58281
WBGene00020102	WBGene00020102	R148.3	175423	0.193499	6.85644	1.33079	0.193758	0.999947	-4.53195
WBGene00023501	WBGene00023501	F11E6.11	259609	-1.02105	2.06413	-1.33067	0.193794	0.999947	-4.57617
WBGene00015963	WBGene00015963	C18B10.6	182773	1.00844	-1.02613	1.33039	0.193887	0.999947	-4.5867
WBGene00015511	WBGene00015511	C06A6.7	3565925	-0.7431	1.24233	-1.33022	0.193941	0.999947	-4.57896
WBGene00022683	WBGene00022683	ZK185.3	177220	0.913498	-0.429931	1.32964	0.19413	0.999947	-4.58552
WBGene00014116	WBGene00014116	ZK858.2	191443	-0.791552	3.32905	-1.32957	0.194153	0.999947	-4.56791
WBGene00016160	WBGene00016160	C27D6.1	182964	0.73974	-0.643343	1.32953	0.194166	0.999947	-4.58525
WBGene00000455	WBGene00000455	ceh-34	178919	-0.823926	-0.630599	-1.32947	0.194185	0.999947	-4.58606
WBGene00021326	WBGene00021326	Y34B4A.10	180794	-0.380881	1.91737	-1.32928	0.194247	0.999947	-4.57383
WBGene00000550	WBGene00000550	clu-1	176341	0.382689	5.74559	1.32885	0.194389	0.999947	-4.54461
WBGene00008919	WBGene00008919	vps-36	179520	0.247972	5.37844	1.32833	0.194556	0.999947	-4.54881
WBGene00000695	WBGene00000695	col-121	177771	0.387935	3.08752	1.3282	0.1946	0.999947	-4.56992
WBGene00043981	WBGene00043981	T14E8.4	3565421	-0.661745	0.374043	-1.32804	0.194652	0.999947	-4.58094
WBGene00009078	WBGene00009078	rpb-12	184886	-0.249752	6.76673	-1.32772	0.194758	0.999947	-4.53233
WBGene00044261	WBGene00044261	Y87G2A.20	3565705	0.821735	0.400011	1.32741	0.194856	0.999947	-4.5822
WBGene00249825	WBGene00249825	NA	NA	-0.96097	-2.04681	-1.32639	0.19519	0.999947	-4.58923
WBGene00005836	WBGene00005836	srw-89	3564804	-0.979592	-0.832641	-1.32626	0.195232	0.999947	-4.58735
WBGene00014992	WBGene00014992	NA	NA	0.597667	1.24009	1.32623	0.195242	0.999947	-4.57768
WBGene00206505	WBGene00206505	B0250.18	13218813	-0.431552	3.75175	-1.32616	0.195266	0.999947	-4.56434
WBGene00013637	WBGene00013637	Y105C5A.13	178441	-1.21186	0.130858	-1.32573	0.195406	0.999947	-4.5825
WBGene00021862	WBGene00021862	fbxa-48	190273	0.921838	-0.474687	1.32557	0.19546	0.999947	-4.58697
WBGene00006541	WBGene00006541	tbh-1	181639	-0.433756	7.27209	-1.32552	0.195477	0.999947	-4.53228
WBGene00020373	WBGene00020373	gpx-6	188313	-0.854593	-0.344558	-1.32547	0.195492	0.999947	-4.58759
WBGene00014028	WBGene00014028	trxr-2	176259	0.235905	4.28994	1.32532	0.195543	0.999947	-4.56101
WBGene00018484	WBGene00018484	F46C8.1	185847	-1.29889	-1.45553	-1.32519	0.195583	0.999947	-4.58845
WBGene00008829	WBGene00008829	cyp-35D1	184495	0.981179	-1.39931	1.32506	0.195625	0.999947	-4.58789
WBGene00018688	WBGene00018688	F52D2.6	186105	0.616342	0.720584	1.32505	0.19563	0.999947	-4.58097
WBGene00003539	WBGene00003539	nas-20	188420	-0.965186	4.0889	-1.32436	0.195856	0.999947	-4.56538
WBGene00008317	WBGene00008317	C54G4.7	3565589	0.270238	4.8337	1.32423	0.1959	0.999947	-4.55464
WBGene00015158	WBGene00015158	B0361.4	181940	0.505491	1.18387	1.32413	0.19593	0.999947	-4.57863
WBGene00008341	WBGene00008341	ttr-44	179835	-1.10508	1.40478	-1.32355	0.196122	0.999947	-4.58059
WBGene00009885	WBGene00009885	moc-5	181176	-0.323782	2.83436	-1.32353	0.196128	0.999947	-4.57158
WBGene00194667	WBGene00194667	NA	NA	-0.514848	-0.271647	-1.32308	0.196276	0.999947	-4.58411
WBGene00011765	WBGene00011765	frpr-17	181541	-0.679905	0.0712746	-1.32279	0.196369	0.999947	-4.58318
WBGene00009353	WBGene00009353	sdhd-1	174692	0.245667	6.33919	1.32231	0.196528	0.999947	-4.53767
WBGene00003169	WBGene00003169	mec-5	181678	-0.603396	0.667861	-1.32158	0.196767	0.999947	-4.57968
WBGene00019127	WBGene00019127	cgt-3	174001	0.226648	6.5167	1.32132	0.196854	0.999947	-4.53691
WBGene00194909	WBGene00194909	F41E6.17	13214080	-1.19456	-1.31148	-1.32081	0.197021	0.999947	-4.58865
WBGene00001758	WBGene00001758	gst-10	178725	0.632025	1.47351	1.3208	0.197026	0.999947	-4.57796
WBGene00018191	WBGene00018191	frpr-7	185489	0.631024	0.106664	1.32008	0.197262	0.999947	-4.58416
WBGene00010440	WBGene00010440	ttr-51	178282	-0.492285	11.0333	-1.31931	0.197516	0.999947	-4.51572
WBGene00020666	WBGene00020666	T22B2.2	188717	-0.641076	0.507249	-1.31881	0.197681	0.999947	-4.5812
WBGene00045162	WBGene00045162	NA	NA	-0.479734	1.12008	-1.31831	0.197846	0.999947	-4.57802
WBGene00017635	WBGene00017635	F20D6.5	184724	-0.554141	0.0497171	-1.31807	0.197925	0.999947	-4.58353
WBGene00016803	WBGene00016803	bath-42	176152	0.190799	7.81103	1.31806	0.197927	0.999947	-4.52809
WBGene00001166	WBGene00001166	eftu-2	175851	0.139632	8.27261	1.31763	0.198071	0.999947	-4.52628
WBGene00019445	WBGene00019445	frpr-12	259953	1.31709	-1.74333	1.31763	0.198071	0.999947	-4.59005
WBGene00012451	WBGene00012451	Y17D7B.3	189447	-0.462262	1.89499	-1.31745	0.198131	0.999947	-4.57694
WBGene00019529	WBGene00019529	NA	NA	0.629179	-0.114683	1.31728	0.198188	0.999947	-4.5844
WBGene00012400	WBGene00012400	Y6E2A.7	189378	-0.855599	-0.923582	-1.31695	0.198295	0.999947	-4.58661
WBGene00022051	WBGene00022051	rep-1	175311	-0.136685	6.56323	-1.31693	0.198303	0.999947	-4.53711
WBGene00001390	WBGene00001390	far-6	189096	-0.569326	6.57466	-1.31618	0.198552	0.999947	-4.53652
WBGene00017512	WBGene00017512	nhr-179	184562	0.428819	0.855682	1.31532	0.198836	0.999947	-4.58002
WBGene00017833	WBGene00017833	F26F12.2	184992	-0.590742	-0.462807	-1.31506	0.198923	0.999947	-4.58485
WBGene00013308	WBGene00013308	nuo-3	36805062	0.904226	-1.16954	1.31478	0.199014	0.999947	-4.58854
WBGene00022718	WBGene00022718	ZK370.4	176225	0.148628	7.61365	1.31442	0.199136	0.999947	-4.53079
WBGene00304981	WBGene00304981	NA	NA	-0.754127	0.41321	-1.31416	0.199221	0.999947	-4.58217
WBGene00004049	WBGene00004049	parp-1	266823	0.320828	7.21288	1.31405	0.199257	0.999947	-4.53381
WBGene00000894	WBGene00000894	dab-1	174323	0.227745	7.34868	1.31392	0.1993	0.999947	-4.53259
WBGene00044957	WBGene00044957	NA	NA	-0.735663	0.239084	-1.3137	0.199375	0.999947	-4.57994
WBGene00000631	WBGene00000631	col-54	185226	1.22786	-2.24401	1.31321	0.199537	0.999947	-4.59065
WBGene00044279	WBGene00044279	NA	NA	0.414545	2.35453	1.31259	0.199744	0.999947	-4.5739
WBGene00018307	WBGene00018307	dyla-1	185634	-0.669598	-0.330898	-1.31257	0.19975	0.999947	-4.58666
WBGene00010496	WBGene00010496	sec-12	172641	0.271007	5.09666	1.31254	0.19976	0.999947	-4.55431
WBGene00016274	WBGene00016274	C30G12.2	174195	-1.19122	2.83796	-1.31249	0.199776	0.999947	-4.56829
WBGene00004998	WBGene00004998	spp-13	184191	0.692458	0.146451	1.31233	0.199829	0.999947	-4.58355
WBGene00020229	WBGene00020229	T05A8.3	173615	-0.388587	6.09718	-1.31231	0.199837	0.999947	-4.54287
WBGene00022477	WBGene00022477	fbxa-28	191033	-0.693891	-0.443108	-1.31213	0.199894	0.999947	-4.58637
WBGene00011503	WBGene00011503	gcc-2	176378	0.379326	5.86696	1.3121	0.199906	0.999947	-4.54603
WBGene00018216	WBGene00018216	F40A3.1	185506	-0.487144	3.69681	-1.31198	0.199947	0.999947	-4.56807
WBGene00016311	WBGene00016311	efr-3	174042	0.245342	5.80239	1.31192	0.199966	0.999947	-4.54715
WBGene00020559	WBGene00020559	best-17	188585	-0.545857	0.670549	-1.31178	0.200013	0.999947	-4.58202
WBGene00017826	WBGene00017826	tag-340	175655	0.24924	5.64761	1.3117	0.200039	0.999947	-4.54735
WBGene00014125	WBGene00014125	ZK863.8	259652	-0.686603	2.39957	-1.3115	0.200105	0.999947	-4.57345
WBGene00020946	WBGene00020946	W02D7.11	179214	-1.21399	3.3033	-1.31063	0.200395	0.999947	-4.57486
WBGene00010879	WBGene00010879	taap-1	187453	-0.227691	5.34519	-1.31045	0.200456	0.999947	-4.5521
WBGene00015359	WBGene00015359	NA	NA	1.01955	-0.882262	1.30975	0.200688	0.999947	-4.58762
WBGene00011674	WBGene00011674	cyp-13A8	188358	-1.66706	-0.668293	-1.30967	0.200716	0.999947	-4.58798
WBGene00016255	WBGene00016255	NA	NA	-0.857482	-1.34837	-1.30894	0.20096	0.999947	-4.58807
WBGene00023470	WBGene00023470	NA	NA	-0.627647	-0.11642	-1.30792	0.2013	0.999947	-4.58377
WBGene00017709	WBGene00017709	F22E5.11	184839	0.831884	-1.62627	1.30609	0.201914	0.999947	-4.58731
WBGene00000165	WBGene00000165	aps-3	171691	-0.44187	6.72607	-1.30599	0.201949	0.999947	-4.54032
WBGene00009790	WBGene00009790	lgc-44	179600	-0.502174	2.10377	-1.30599	0.201949	0.999947	-4.5758
WBGene00010434	WBGene00010434	H40L08.3	186810	-0.502507	2.09469	-1.3058	0.202012	0.999947	-4.57579
WBGene00017211	WBGene00017211	fbxb-36	184143	-0.707729	-0.612509	-1.30548	0.20212	0.999947	-4.58555
WBGene00017438	WBGene00017438	F13H8.5	174035	0.588196	0.137982	1.3048	0.202349	0.999947	-4.58431
WBGene00013828	WBGene00013828	Y116F11B.13	191024	0.882946	-1.16841	1.30438	0.20249	0.999947	-4.58881
WBGene00005023	WBGene00005023	sqv-5	172851	0.308687	6.51427	1.30436	0.202497	0.999947	-4.54063
WBGene00002004	WBGene00002004	hsf-1	173078	0.214586	6.48461	1.3037	0.202719	0.999947	-4.54068
WBGene00006979	WBGene00006979	zig-2	192087	-0.917217	-0.294337	-1.30317	0.202898	0.999947	-4.58681
WBGene00005222	WBGene00005222	srg-65	353476	0.886109	-1.47184	1.3031	0.202921	0.999947	-4.58805
WBGene00015018	WBGene00015018	srz-85	181831	-0.675335	1.81056	-1.30296	0.202967	0.999947	-4.57778
WBGene00002086	WBGene00002086	ins-3	191684	-0.499072	2.19897	-1.30236	0.203168	0.999947	-4.57548
WBGene00044418	WBGene00044418	C08G5.7	3565208	-0.522905	1.75542	-1.30212	0.203252	0.999947	-4.5782
WBGene00010770	WBGene00010770	K11D2.4	187291	0.311394	5.27351	1.3016	0.203427	0.999947	-4.55345
WBGene00010358	WBGene00010358	H03G16.1	186674	0.772458	-0.465332	1.30153	0.203448	0.999947	-4.58531
WBGene00197865	WBGene00197865	NA	NA	1.46662	-2.71196	1.30142	0.203488	0.999947	-4.59198
WBGene00010176	WBGene00010176	NA	NA	0.858956	-0.993294	1.30113	0.203584	0.999947	-4.58781
WBGene00019550	WBGene00019550	K09C4.5	187195	0.72697	-0.2562	1.30059	0.203767	0.999947	-4.58494
WBGene00015993	WBGene00015993	C18H7.1	176888	-1.39546	-0.263449	-1.30036	0.203843	0.999947	-4.58698
WBGene00014108	WBGene00014108	ZK856.7	179416	-0.539323	6.50913	-1.29957	0.204113	0.999947	-4.54399
WBGene00018805	WBGene00018805	F54D10.4	186233	0.666318	1.62083	1.29921	0.204234	0.999947	-4.57888
WBGene00017779	WBGene00017779	gtr-1	180427	-0.524437	0.412402	-1.29919	0.204242	0.999947	-4.58359
WBGene00007208	WBGene00007208	B0564.9	178266	-0.546996	0.906786	-1.29907	0.204282	0.999947	-4.58069
WBGene00017139	WBGene00017139	clec-141	184044	0.874053	-0.845532	1.29896	0.204318	0.999947	-4.5872
WBGene00045456	WBGene00045456	C10A4.9	6418834	-0.475461	3.17538	-1.29876	0.204386	0.999947	-4.57096
WBGene00019619	WBGene00019619	asp-14	180917	0.715066	2.07924	1.2986	0.20444	0.999947	-4.57617
WBGene00004989	WBGene00004989	spp-4	188266	0.924105	-1.95997	1.29807	0.204621	0.999947	-4.58821
WBGene00006791	WBGene00006791	unc-57	172078	0.202323	6.03237	1.29758	0.204786	0.999947	-4.54716
WBGene00008910	WBGene00008910	F17C8.3	175623	-0.443873	1.51084	-1.29748	0.204819	0.999947	-4.57876
WBGene00009816	WBGene00009816	F47B10.5	185904	-0.549934	4.11688	-1.29744	0.204834	0.999947	-4.56746
WBGene00013074	WBGene00013074	hmit-1.2	180206	0.977143	0.201448	1.29739	0.204851	0.999947	-4.58393
WBGene00008780	WBGene00008780	hxk-1	172751	0.272406	7.06563	1.29635	0.205202	0.999947	-4.53913
WBGene00011561	WBGene00011561	ttr-15	176448	-0.513445	10.3644	-1.29601	0.20532	0.999947	-4.52621
WBGene00271796	WBGene00271796	C54F6.20	183805	-0.552921	0.846605	-1.29507	0.205638	0.999947	-4.58099
WBGene00020932	WBGene00020932	dhod-1	172392	0.277444	5.27345	1.29467	0.205775	0.999947	-4.55503
WBGene00017361	WBGene00017361	F10E9.12	176174	-0.428227	6.80142	-1.29313	0.206298	0.999947	-4.54152
WBGene00008284	WBGene00008284	C53D6.7	183761	-0.674891	2.08417	-1.29205	0.206668	0.999947	-4.57903
WBGene00006685	WBGene00006685	twk-33	180161	-1.05274	0.684097	-1.29195	0.206701	0.999947	-4.58497
WBGene00010215	WBGene00010215	nhr-193	180098	-0.665779	0.61761	-1.29182	0.206746	0.999947	-4.58228
WBGene00020482	WBGene00020482	T13C2.7	3565879	0.562174	0.42843	1.29177	0.206764	0.999947	-4.58443
WBGene00009630	WBGene00009630	F42E8.1	185667	-0.98993	-0.568578	-1.29164	0.206808	0.999947	-4.58708
WBGene00011257	WBGene00011257	npax-3	187848	0.979995	-0.975044	1.29145	0.206875	0.999947	-4.58812
WBGene00020130	WBGene00020130	igcm-2	180913	-0.504156	1.15463	-1.29095	0.207044	0.999947	-4.57959
WBGene00220076	WBGene00220076	NA	NA	-0.652914	2.03761	-1.29021	0.207298	0.999947	-4.57683
WBGene00044358	WBGene00044358	Y71G12B.33	3564853	0.813957	-0.30668	1.2901	0.207337	0.999947	-4.58732
WBGene00013673	WBGene00013673	Y105E8A.13	260217	-0.440432	2.30173	-1.28989	0.207408	0.999947	-4.57615
WBGene00018117	WBGene00018117	nlp-47	185393	-0.504342	4.15426	-1.28982	0.207433	0.999947	-4.56224
WBGene00021122	WBGene00021122	W09G12.8	189325	-0.596792	-0.453409	-1.28973	0.207461	0.999947	-4.58473
WBGene00007357	WBGene00007357	C06A12.3	178529	-0.580143	5.2303	-1.28921	0.20764	0.999947	-4.55827
WBGene00006675	WBGene00006675	twk-22	181703	-0.513061	1.18299	-1.28898	0.207718	0.999947	-4.58022
WBGene00006388	WBGene00006388	taf-7.1	192053	-0.392752	3.13732	-1.2889	0.207745	0.999947	-4.5734
WBGene00007193	WBGene00007193	B0491.6	174735	0.232576	5.02329	1.28872	0.207809	0.999947	-4.55901
WBGene00022262	WBGene00022262	Y73C8C.3	190660	-0.545298	2.48501	-1.28802	0.208048	0.999947	-4.57357
WBGene00012939	WBGene00012939	subs-4	189978	0.652154	-0.242134	1.28794	0.208075	0.999947	-4.5862
WBGene00008616	WBGene00008616	fbxa-44	184231	-0.822314	-1.4695	-1.28784	0.208111	0.999947	-4.5893
WBGene00017071	WBGene00017071	aagr-1	177632	0.514242	2.73418	1.28726	0.208309	0.999947	-4.57352
WBGene00004165	WBGene00004165	pqn-84	176601	1.08586	-0.499381	1.28715	0.208346	0.999947	-4.58997
WBGene00007958	WBGene00007958	C35C5.9	183231	-0.553017	5.34271	-1.287	0.208398	0.999947	-4.55464
WBGene00009432	WBGene00009432	cld-9	179869	0.633668	1.75199	1.28684	0.208454	0.999947	-4.57713
WBGene00015850	WBGene00015850	C16C8.12	182678	0.569849	3.39718	1.28648	0.208577	0.999947	-4.57212
WBGene00012529	WBGene00012529	Y32F6A.4	179456	0.498386	2.01514	1.28643	0.208595	0.999947	-4.57831
WBGene00008304	WBGene00008304	C54D10.10	183787	0.675442	0.287787	1.28628	0.208648	0.999947	-4.5857
WBGene00015977	WBGene00015977	C18F10.2	175888	-0.819979	-1.66047	-1.28584	0.208797	0.999947	-4.58881
WBGene00235328	WBGene00235328	T06E4.21	24104860	-0.853951	-1.04896	-1.28567	0.208858	0.999947	-4.58753
WBGene00019945	WBGene00019945	R08C7.1	187695	-0.92984	-0.881187	-1.28556	0.208895	0.999947	-4.58729
WBGene00284852	WBGene00284852	NA	NA	-0.405668	1.61609	-1.28551	0.208912	0.999947	-4.57852
WBGene00013426	WBGene00013426	Y66A7A.7	190492	-0.487944	2.28311	-1.28538	0.208955	0.999947	-4.57742
WBGene00003673	WBGene00003673	NA	NA	-0.796089	-0.367251	-1.28511	0.20905	0.999947	-4.58759
WBGene00002094	WBGene00002094	ins-11	173941	-0.912196	1.10072	-1.28509	0.209058	0.999947	-4.58193
WBGene00044156	WBGene00044156	Y66C5A.1	3565864	-0.716404	0.0499392	-1.28495	0.209104	0.999947	-4.58491
WBGene00017930	WBGene00017930	F29G9.1	185122	-0.382418	3.31881	-1.28488	0.20913	0.999947	-4.57139
WBGene00015704	WBGene00015704	tiam-1	259373	0.386384	1.97494	1.28477	0.209166	0.999947	-4.57811
WBGene00013498	WBGene00013498	Y70G10A.2	190572	-0.607281	-0.423561	-1.28429	0.209334	0.999947	-4.58489
WBGene00016927	WBGene00016927	nhr-172	183808	-0.468078	2.13549	-1.28421	0.20936	0.999947	-4.57773
WBGene00044477	WBGene00044477	F49F1.14	3896761	1.00719	-1.14679	1.28406	0.209411	0.999947	-4.58807
WBGene00018668	WBGene00018668	bath-2	186093	0.500274	3.73677	1.28313	0.209733	0.999947	-4.56964
WBGene00007352	WBGene00007352	cdc-48.1	174624	0.184066	8.6992	1.2826	0.209915	0.999947	-4.53542
WBGene00015878	WBGene00015878	C17B7.4	182706	-0.743788	-0.00676601	-1.28208	0.210097	0.999947	-4.58198
WBGene00219436	WBGene00219436	C49H3.16	13196868	0.664241	0.395575	1.28196	0.210138	0.999947	-4.58431
WBGene00235369	WBGene00235369	NA	NA	1.07703	-0.530377	1.28184	0.21018	0.999947	-4.58699
WBGene00015117	WBGene00015117	B0294.1	181908	1.18973	-0.959852	1.28162	0.210256	0.999947	-4.5881
WBGene00020301	WBGene00020301	gid-2	180548	-0.420366	4.30759	-1.28121	0.210397	0.999947	-4.56681
WBGene00001108	WBGene00001108	dsl-6	178063	0.72943	-0.532915	1.28116	0.210413	0.999947	-4.58647
WBGene00004060	WBGene00004060	pmp-3	179968	0.222492	6.15402	1.28099	0.210474	0.999947	-4.54923
WBGene00007102	WBGene00007102	B0024.13	179438	0.388148	4.59164	1.28063	0.210599	0.999947	-4.56366
WBGene00005191	WBGene00005191	srg-34	190136	0.678606	-0.0293113	1.28057	0.21062	0.999947	-4.58585
WBGene00018091	WBGene00018091	F36D4.6	24104545	-0.984095	-1.51849	-1.2802	0.210748	0.999947	-4.58972
WBGene00016365	WBGene00016365	nhr-139	183179	-0.532901	0.764293	-1.28019	0.210751	0.999947	-4.58132
WBGene00012084	WBGene00012084	npr-15	175470	0.419937	1.04681	1.28002	0.210808	0.999947	-4.58108
WBGene00015005	WBGene00015005	B0034.5	181820	-0.7484	-0.821257	-1.27999	0.21082	0.999947	-4.58781
WBGene00021626	WBGene00021626	rft-2	178842	0.273931	4.85229	1.2799	0.210852	0.999947	-4.5619
WBGene00009168	WBGene00009168	F26F2.3	184984	-0.884747	0.113097	-1.27962	0.210948	0.999947	-4.58423
WBGene00018078	WBGene00018078	F35H12.6	266942	0.83371	-0.575898	1.27957	0.210965	0.999947	-4.58708
WBGene00010834	WBGene00010834	mct-3	181497	-0.490861	4.13289	-1.27946	0.211002	0.999947	-4.5682
WBGene00015130	WBGene00015130	vps-33.1	176221	0.349404	5.15706	1.27926	0.211074	0.999947	-4.55914
WBGene00011996	WBGene00011996	T24F1.4	188867	0.647804	-0.381066	1.27907	0.21114	0.999947	-4.58566
WBGene00006955	WBGene00006955	wrt-9	181931	-0.532875	0.337835	-1.27896	0.211177	0.999947	-4.58347
WBGene00198681	WBGene00198681	NA	NA	-1.01749	-1.54236	-1.27892	0.211192	0.999947	-4.58767
WBGene00005931	WBGene00005931	fbxa-199	188182	0.545555	0.45755	1.27886	0.211211	0.999947	-4.58308
WBGene00008763	WBGene00008763	F13G3.3	172475	0.661519	0.264954	1.2784	0.211373	0.999947	-4.58539
WBGene00021540	WBGene00021540	Y42H9AR.5	259581	1.32019	-1.76409	1.27819	0.211446	0.999947	-4.59101
WBGene00194769	WBGene00194769	NA	NA	-1.01934	-0.670839	-1.27783	0.211571	0.999947	-4.58905
WBGene00020035	WBGene00020035	egg-5	172007	0.476424	6.05406	1.27713	0.211812	0.999947	-4.55262
WBGene00016635	WBGene00016635	C44B11.6	259495	-0.536863	3.20837	-1.27671	0.21196	0.999947	-4.5735
WBGene00022689	WBGene00022689	math-48	191261	-1.214	-1.56128	-1.2766	0.212	0.999947	-4.5891
WBGene00011315	WBGene00011315	mbr-1	187937	-0.536954	2.12062	-1.2765	0.212033	0.999947	-4.57801
WBGene00007861	WBGene00007861	C32A9.1	183105	-0.608962	-0.750336	-1.27592	0.212235	0.999947	-4.58629
WBGene00044080	WBGene00044080	D1086.10	179905	-0.575396	9.93634	-1.27537	0.212427	0.999947	-4.53496
WBGene00007512	WBGene00007512	C10C6.3	182495	0.93086	0.267473	1.27537	0.212428	0.999947	-4.58469
WBGene00020887	WBGene00020887	hic-1	189029	0.598787	1.03021	1.27515	0.212504	0.999947	-4.58103
WBGene00008310	WBGene00008310	C54E10.6	180228	-0.359234	2.26881	-1.27429	0.212804	0.999947	-4.5771
WBGene00010953	WBGene00010953	clec-190	178423	-0.979951	2.93258	-1.27388	0.212946	0.999947	-4.57812
WBGene00001793	WBGene00001793	gsy-1	174924	0.427569	5.33748	1.27388	0.212948	0.999947	-4.55943
WBGene00011630	WBGene00011630	T08G11.3	188307	-0.539633	-0.356401	-1.27372	0.213002	0.999947	-4.58473
WBGene00007969	WBGene00007969	acs-19	175500	0.264362	7.63207	1.27327	0.213161	0.999947	-4.54251
WBGene00013784	WBGene00013784	Y116A8C.3	190992	-1.01382	0.347195	-1.2732	0.213183	0.999947	-4.58505
WBGene00019120	WBGene00019120	npl-4.1	173952	0.187425	6.20477	1.27283	0.213313	0.999947	-4.55092
WBGene00014976	WBGene00014976	NA	NA	0.659482	-0.261531	1.2727	0.21336	0.999947	-4.58656
WBGene00010680	WBGene00010680	K08F4.12	3565252	-0.625829	1.52563	-1.27268	0.213368	0.999947	-4.58046
WBGene00235338	WBGene00235338	NA	NA	-0.606715	2.35952	-1.27253	0.21342	0.999947	-4.5772
WBGene00000501	WBGene00000501	cho-1	178274	-0.50277	0.843977	-1.27238	0.213473	0.999947	-4.58251
WBGene00016979	WBGene00016979	C56G2.4	175894	-0.740077	-0.0232504	-1.27229	0.213504	0.999947	-4.58525
WBGene00010672	WBGene00010672	K08E7.4	187162	-1.08196	-0.853971	-1.2722	0.213536	0.999947	-4.58926
WBGene00011178	WBGene00011178	NA	NA	1.33501	-1.57012	1.27184	0.213661	0.999947	-4.59035
WBGene00015885	WBGene00015885	fbxa-65	182711	-0.34916	2.4191	-1.27114	0.213905	0.999947	-4.57779
WBGene00018827	WBGene00018827	pst-2	175787	0.265774	3.92407	1.2711	0.21392	0.999947	-4.5694
WBGene00015666	WBGene00015666	gad-2	182486	-0.415729	4.53692	-1.271	0.213954	0.999947	-4.56267
WBGene00020458	WBGene00020458	NA	NA	-0.672922	0.98985	-1.27099	0.21396	0.999947	-4.58255
WBGene00017985	WBGene00017985	neg-1	185201	0.320441	4.99064	1.27097	0.213966	0.999947	-4.56161
WBGene00011073	WBGene00011073	R07A4.2	259723	0.906769	-0.609811	1.27089	0.213995	0.999947	-4.58784
WBGene00003653	WBGene00003653	nhr-63	180068	-0.444015	3.29872	-1.27076	0.214039	0.999947	-4.57374
WBGene00000718	WBGene00000718	col-145	179297	2.00904	-3.50567	1.27048	0.214137	0.999947	-4.59296
WBGene00004933	WBGene00004933	sod-4	176336	-0.342508	6.48568	-1.27018	0.214241	0.999947	-4.5494
WBGene00219418	WBGene00219418	F44D12.19	24104583	1.27244	-2.07353	1.26988	0.214347	0.999947	-4.59135
WBGene00016325	WBGene00016325	C32E8.9	171951	0.272103	3.87613	1.26937	0.214527	0.999947	-4.56974
WBGene00044680	WBGene00044680	F30A10.13	4363001	-0.626025	5.19535	-1.2692	0.214586	0.999947	-4.55939
WBGene00013931	WBGene00013931	clec-97	191214	-0.833013	3.14879	-1.26918	0.214594	0.999947	-4.57407
WBGene00012203	WBGene00012203	rga-1	174751	0.23004	5.79022	1.26886	0.214706	0.999947	-4.55674
WBGene00020402	WBGene00020402	T10B11.6	172424	0.231496	4.99795	1.26878	0.214733	0.999947	-4.56246
WBGene00007089	WBGene00007089	B0001.4	178160	0.277997	5.95659	1.26871	0.214758	0.999947	-4.55438
WBGene00015679	WBGene00015679	C10F3.7	178984	1.04592	-2.03457	1.26836	0.214881	0.999947	-4.59013
WBGene00008575	WBGene00008575	scl-24	184188	-1.07078	-2.02158	-1.26802	0.215002	0.999947	-4.58846
WBGene00198151	WBGene00198151	NA	NA	-1.2027	-1.98776	-1.26729	0.215259	0.999947	-4.59111
WBGene00009404	WBGene00009404	F35C11.5	174325	0.473219	5.15795	1.26728	0.215261	0.999947	-4.56262
WBGene00001549	WBGene00001549	gcy-25	191653	0.789084	-1.07577	1.2663	0.215608	0.999947	-4.58852
WBGene00017022	WBGene00017022	D1022.3	183900	0.866844	-0.868947	1.2659	0.215751	0.999947	-4.58934
WBGene00001771	WBGene00001771	gst-23	189017	-0.889426	-1.43037	-1.26579	0.21579	0.999947	-4.59028
WBGene00009371	WBGene00009371	F33H2.8	185238	0.364472	1.83225	1.26579	0.21579	0.999947	-4.58006
WBGene00011321	WBGene00011321	fil-1	187940	1.09346	0.0204711	1.26562	0.215847	0.999947	-4.58281
WBGene00019982	WBGene00019982	srbc-58	187746	0.730168	-0.758755	1.26557	0.215867	0.999947	-4.58857
WBGene00003675	WBGene00003675	nhr-85	191732	-0.406975	2.22027	-1.26549	0.215896	0.999947	-4.57836
WBGene00005228	WBGene00005228	srh-2	178584	0.912887	-0.398183	1.26547	0.215901	0.999947	-4.58801
WBGene00002264	WBGene00002264	lec-1	174964	0.223469	8.14738	1.26532	0.215954	0.999947	-4.54263
WBGene00185055	WBGene00185055	Y47D3B.12	13191359	-0.672037	1.3613	-1.2653	0.215961	0.999947	-4.58232
WBGene00001387	WBGene00001387	far-3	179785	-1.68313	3.73058	-1.26478	0.216145	0.999947	-4.56909
WBGene00019570	WBGene00019570	K09E2.1	187215	0.960941	-1.20801	1.26432	0.216308	0.999947	-4.58832
WBGene00006875	WBGene00006875	vab-9	188736	-0.411956	3.28028	-1.26422	0.216345	0.999947	-4.5746
WBGene00015626	WBGene00015626	C09B9.1	182441	-0.736402	-0.337972	-1.26397	0.21643	0.999947	-4.58705
WBGene00008506	WBGene00008506	tkt-1	177906	0.200461	7.77496	1.26363	0.216553	0.999947	-4.54415
WBGene00045038	WBGene00045038	ule-2	4927009	-0.522773	10.7068	-1.26358	0.216569	0.999947	-4.53724
WBGene00020792	WBGene00020792	T25B6.6	181142	0.769215	-0.86752	1.26351	0.216596	0.999947	-4.58834
WBGene00013091	WBGene00013091	Y51B9A.9	174489	-1.00604	0.274799	-1.26332	0.216663	0.999947	-4.58554
WBGene00255702	WBGene00255702	C06A12.19	25502972	-1.40181	-2.21035	-1.26301	0.216772	0.999947	-4.59047
WBGene00022545	WBGene00022545	NA	NA	0.569749	-0.0109786	1.26276	0.216861	0.999947	-4.58526
WBGene00009366	WBGene00009366	F33H2.2	173371	0.255585	5.76616	1.26258	0.216924	0.999947	-4.55729
WBGene00020323	WBGene00020323	arrd-23	188239	-0.428054	0.470836	-1.26201	0.217126	0.999947	-4.58392
WBGene00006570	WBGene00006570	tig-2	178864	-0.40633	3.6085	-1.26154	0.217293	0.999947	-4.57278
WBGene00017832	WBGene00017832	kbp-2	266885	-0.288971	5.56092	-1.26154	0.217293	0.999947	-4.5567
WBGene00206484	WBGene00206484	C31H2.14	13220525	-0.546959	1.59613	-1.2607	0.217591	0.999947	-4.58097
WBGene00022439	WBGene00022439	Y110A2AL.2	190935	0.722774	-0.107636	1.26035	0.217715	0.999947	-4.58788
WBGene00235086	WBGene00235086	NA	NA	-1.30187	-1.8254	-1.26	0.217838	0.999947	-4.59067
WBGene00202501	WBGene00202501	Y57E12B.10	13213456	-0.557127	4.72948	-1.25939	0.218057	0.999947	-4.56336
WBGene00011624	WBGene00011624	T08G5.3	179901	-0.608296	0.667125	-1.25845	0.218391	0.999947	-4.58402
WBGene00001111	WBGene00001111	NA	NA	0.773711	-0.904433	1.2583	0.218444	0.999947	-4.58723
WBGene00004154	WBGene00004154	pqn-72	189086	0.355652	0.999077	1.25811	0.218512	0.999947	-4.58269
WBGene00010308	WBGene00010308	F59B2.3	176272	0.215384	5.35116	1.25775	0.218639	0.999947	-4.56082
WBGene00004122	WBGene00004122	pqn-35	173800	-0.511618	2.95161	-1.2572	0.218838	0.999947	-4.57652
WBGene00012065	WBGene00012065	fbxb-2	188948	0.610691	1.32897	1.25718	0.218844	0.999947	-4.5818
WBGene00019163	WBGene00019163	ubxn-6	177253	0.183655	6.89146	1.25695	0.218925	0.999947	-4.54937
WBGene00018070	WBGene00018070	F35H10.5	185330	-0.445768	5.49932	-1.25632	0.219151	0.999947	-4.55914
WBGene00001767	WBGene00001767	gst-19	175010	-0.998185	-1.83616	-1.25535	0.219497	0.999947	-4.59012
WBGene00206373	WBGene00206373	C27A2.12	13184830	0.495227	0.405484	1.25533	0.219506	0.999947	-4.58499
WBGene00012297	WBGene00012297	W06D4.3	189239	-0.483383	0.915583	-1.25524	0.219536	0.999947	-4.58281
WBGene00000435	WBGene00000435	ceh-10	175811	-0.348169	2.81489	-1.25511	0.219583	0.999947	-4.57573
WBGene00021632	WBGene00021632	Y47D9A.5	172031	-0.569192	0.805616	-1.2547	0.219732	0.999947	-4.58309
WBGene00013644	WBGene00013644	NA	NA	-0.512472	2.12345	-1.2546	0.219765	0.999947	-4.57872
WBGene00022018	WBGene00022018	Y61A9LA.7	190446	-0.5373	-0.240907	-1.25442	0.219831	0.999947	-4.58623
WBGene00007953	WBGene00007953	hda-11	183226	-0.38607	0.950761	-1.25431	0.219871	0.999947	-4.58319
WBGene00001430	WBGene00001430	fkb-5	171974	-0.318014	3.344	-1.25416	0.219923	0.999947	-4.57484
WBGene00003943	WBGene00003943	pbo-4	181285	-0.860542	3.11974	-1.25403	0.219972	0.999947	-4.57841
WBGene00008847	WBGene00008847	fbxb-102	184516	-0.548476	3.72987	-1.25397	0.219991	0.999947	-4.57286
WBGene00001762	WBGene00001762	gst-14	185409	-1.53037	-1.14788	-1.25372	0.220081	0.999947	-4.59043
WBGene00003934	WBGene00003934	pat-10	172127	-0.607246	6.23833	-1.25365	0.220107	0.999947	-4.55528
WBGene00020813	WBGene00020813	T25G12.6	181760	0.584122	-0.0119119	1.25359	0.220129	0.999947	-4.58564
WBGene00235297	WBGene00235297	F56D6.20	24104653	-1.0089	-1.00923	-1.25346	0.220174	0.999947	-4.58854
WBGene00007134	WBGene00007134	pals-28	181903	-0.510726	0.810953	-1.25346	0.220174	0.999947	-4.58247
WBGene00015102	WBGene00015102	cpg-2	175991	0.42746	9.64066	1.25252	0.220512	0.999947	-4.54293
WBGene00000584	WBGene00000584	cog-1	175149	-0.496386	1.8254	-1.25197	0.220708	0.999947	-4.5797
WBGene00019816	WBGene00019816	nhr-204	187519	-0.438868	2.10946	-1.25163	0.22083	0.999947	-4.58026
WBGene00019190	WBGene00019190	H12I13.1	186732	0.94505	0.110319	1.25162	0.220834	0.999947	-4.58678
WBGene00019332	WBGene00019332	K02F3.9	175241	-0.507561	2.065	-1.25152	0.220869	0.999947	-4.58088
WBGene00219375	WBGene00219375	C02B8.12	13221698	-0.753338	-0.947773	-1.25104	0.221044	0.999947	-4.58895
WBGene00010010	WBGene00010010	gmeb-2	181676	0.511477	0.753441	1.251	0.221056	0.999947	-4.58352
WBGene00001912	WBGene00001912	his-38	191680	-0.649967	1.34966	-1.25077	0.221139	0.999947	-4.58161
WBGene00009326	WBGene00009326	F32D8.1	185203	-0.632394	-0.954798	-1.25049	0.22124	0.999947	-4.5888
WBGene00015382	WBGene00015382	C03B1.14	182152	-0.769819	0.588874	-1.25049	0.221241	0.999947	-4.5852
WBGene00010107	WBGene00010107	F55C9.11	186299	0.715194	0.307699	1.25034	0.221294	0.999947	-4.58597
WBGene00022609	WBGene00022609	ZC416.2	191168	-0.325009	2.9595	-1.25018	0.221352	0.999947	-4.57714
WBGene00019966	WBGene00019966	srt-30	187704	-0.601317	0.374096	-1.25001	0.221413	0.999947	-4.58488
WBGene00017146	WBGene00017146	EGAP1.1	184047	-0.380822	1.64659	-1.24982	0.221482	0.999947	-4.58034
WBGene00011376	WBGene00011376	gla-3	172604	0.592095	5.27741	1.24981	0.221486	0.999947	-4.56325
WBGene00022763	WBGene00022763	NA	NA	-0.772973	-0.701267	-1.24976	0.221505	0.999947	-4.58879
WBGene00023504	WBGene00023504	F26F2.8	259345	-0.569624	0.667147	-1.24965	0.221542	0.999947	-4.58354
WBGene00194793	WBGene00194793	W04G3.13	13222717	-0.620394	0.0609618	-1.24946	0.22161	0.999947	-4.58759
WBGene00017748	WBGene00017748	F23F1.7	184904	-0.492396	1.92086	-1.24939	0.221637	0.999947	-4.58124
WBGene00043054	WBGene00043054	T21B4.15	3565320	0.854522	-1.25106	1.24923	0.221695	0.999947	-4.59001
WBGene00001510	WBGene00001510	fzr-1	174516	0.220155	6.88301	1.24915	0.221725	0.999947	-4.55159
WBGene00011352	WBGene00011352	rskn-1	172647	0.250395	6.52873	1.24912	0.221734	0.999947	-4.55402
WBGene00016621	WBGene00016621	arch-1	183428	-0.198365	5.31844	-1.24912	0.221736	0.999947	-4.56183
WBGene00011267	WBGene00011267	fbxb-85	187876	-0.402204	2.79798	-1.24895	0.221797	0.999947	-4.57703
WBGene00000465	WBGene00000465	cpg-1	175586	0.467954	9.05231	1.24887	0.221823	0.999947	-4.54529
WBGene00000050	WBGene00000050	acr-11	191599	0.508406	0.619137	1.24863	0.221912	0.999947	-4.58415
WBGene00017969	WBGene00017969	ctsa-3.1	174189	0.623629	0.199233	1.2482	0.222066	0.999947	-4.58648
WBGene00000034	WBGene00000034	abu-11	173404	-0.56546	-0.396392	-1.24819	0.22207	0.999947	-4.58689
WBGene00020218	WBGene00020218	T04G9.7	180424	-0.476328	7.74253	-1.24799	0.222143	0.999947	-4.54955
WBGene00016888	WBGene00016888	znf-598	174148	0.177138	6.77253	1.2477	0.222247	0.999947	-4.5526
WBGene00007819	WBGene00007819	C30F2.5	181687	-0.502246	1.76503	-1.24713	0.222451	0.999947	-4.58133
WBGene00009140	WBGene00009140	F26A3.1	172522	-0.215544	7.12927	-1.24699	0.222502	0.999947	-4.55105
WBGene00000021	WBGene00000021	NA	NA	0.957103	-0.80886	1.24699	0.222504	0.999947	-4.58872
WBGene00006751	WBGene00006751	unc-11	171952	0.422306	5.74251	1.24685	0.222553	0.999947	-4.55985
WBGene00020649	WBGene00020649	sma-10	176849	-0.675611	3.35174	-1.24626	0.222768	0.999947	-4.57635
WBGene00014150	WBGene00014150	ZK909.6	3565097	-0.550183	5.55009	-1.24613	0.222815	0.999947	-4.56404
WBGene00010223	WBGene00010223	F58A3.3	186482	-0.601749	1.69777	-1.24613	0.222816	0.999947	-4.58229
WBGene00077701	WBGene00077701	poml-3	6418581	0.963239	-0.0508954	1.24605	0.222842	0.999947	-4.58821
WBGene00012197	WBGene00012197	W02B8.1	175042	-0.530055	0.554726	-1.246	0.222862	0.999947	-4.58476
WBGene00235093	WBGene00235093	C54F6.18	24104351	-0.57407	6.53715	-1.24572	0.222961	0.999947	-4.55393
WBGene00001745	WBGene00001745	gsa-1	171687	-0.325263	3.76257	-1.24509	0.223189	0.999947	-4.57488
WBGene00020708	WBGene00020708	dmd-8	188771	-0.522578	-0.254272	-1.2449	0.223257	0.999947	-4.58691
WBGene00006881	WBGene00006881	vab-15	181197	0.610988	0.379882	1.24487	0.223269	0.999947	-4.5855
WBGene00009690	WBGene00009690	F44E5.3	185736	-0.59335	0.653872	-1.24422	0.223504	0.999947	-4.58482
WBGene00023209	WBGene00023209	NA	NA	-0.287534	7.25603	-1.2441	0.223548	0.999947	-4.55168
WBGene00019690	WBGene00019690	set-13	173626	-0.52633	3.02441	-1.24408	0.223556	0.999947	-4.57696
WBGene00000650	WBGene00000650	col-74	173989	-0.577481	0.509961	-1.24271	0.224054	0.999947	-4.58464
WBGene00018295	WBGene00018295	oac-29	185622	1.16432	-1.01491	1.24238	0.224173	0.999947	-4.59107
WBGene00010928	WBGene00010928	clec-258	187486	0.907133	-1.38059	1.24214	0.22426	0.999947	-4.58932
WBGene00008447	WBGene00008447	E01G4.5	174989	-0.299833	4.1781	-1.24129	0.22457	0.999947	-4.57004
WBGene00022265	WBGene00022265	Y73C8C.8	178753	-0.500236	2.57131	-1.24116	0.224617	0.999947	-4.57768
WBGene00003754	WBGene00003754	nlp-16	177387	-0.799796	2.24501	-1.24064	0.224807	0.999947	-4.57971
WBGene00016292	WBGene00016292	tbc-7	180784	-0.444183	4.79859	-1.24049	0.224859	0.999947	-4.56738
WBGene00020590	WBGene00020590	T19H12.6	188617	-1.00145	-1.87366	-1.24008	0.225009	0.999947	-4.59093
WBGene00022314	WBGene00022314	Y77E11A.14	176949	-0.70906	1.67885	-1.23928	0.2253	0.999947	-4.58266
WBGene00012768	WBGene00012768	eef-1B.2	178419	-0.263592	9.93989	-1.23921	0.225326	0.999947	-4.54646
WBGene00005019	WBGene00005019	sqv-1	177631	0.341203	5.68769	1.23907	0.225378	0.999947	-4.562
WBGene00199670	WBGene00199670	NA	NA	0.691995	-0.604515	1.23897	0.225415	0.999947	-4.58812
WBGene00012122	WBGene00012122	T28C6.8	177696	-0.419582	4.11428	-1.23857	0.225559	0.999947	-4.57271
WBGene00021565	WBGene00021565	Y45G12C.1	189931	0.937713	-0.984701	1.23807	0.225742	0.999947	-4.58967
WBGene00045188	WBGene00045188	NA	NA	-0.617339	1.14033	-1.23792	0.225798	0.999947	-4.58583
WBGene00199495	WBGene00199495	NA	NA	1.19203	-1.2103	1.23783	0.225832	0.999947	-4.59076
WBGene00019780	WBGene00019780	M60.4	187465	-0.435342	6.93565	-1.23666	0.22626	0.999947	-4.55423
WBGene00015783	WBGene00015783	C15B12.1	180921	-1.06262	-0.600794	-1.23658	0.226287	0.999947	-4.58961
WBGene00016364	WBGene00016364	nhr-161	183178	-0.405586	0.96823	-1.23649	0.226323	0.999947	-4.58506
WBGene00045308	WBGene00045308	C37H5.14	6418705	-0.331001	1.69956	-1.23636	0.226369	0.999947	-4.58146
WBGene00006445	WBGene00006445	tag-68	172930	0.323193	1.85272	1.23624	0.226412	0.999947	-4.58178
WBGene00008237	WBGene00008237	nstp-10	179342	0.233681	5.77359	1.23606	0.22648	0.999947	-4.56168
WBGene00002113	WBGene00002113	ins-30	173267	0.662367	-0.379829	1.23593	0.226526	0.999947	-4.58846
WBGene00012699	WBGene00012699	Y39B6A.41	189732	0.621545	-0.863587	1.23532	0.226751	0.999947	-4.5894
WBGene00003174	WBGene00003174	mec-10	181101	-0.553798	0.625035	-1.23509	0.226834	0.999947	-4.58477
WBGene00005000	WBGene00005000	spp-15	172318	-0.73048	5.24871	-1.23496	0.226883	0.999947	-4.56653
WBGene00016226	WBGene00016226	C29F9.12	183028	0.806788	-1.77646	1.23435	0.227106	0.999947	-4.59077
WBGene00010242	WBGene00010242	F58D5.2	173087	-0.555472	5.09932	-1.23414	0.227182	0.999947	-4.56873
WBGene00000410	WBGene00000410	cdk-9	173023	0.212443	6.25862	1.23354	0.227403	0.999947	-4.55839
WBGene00018872	WBGene00018872	F55C12.5	173997	0.254298	6.31117	1.23348	0.227426	0.999947	-4.55883
WBGene00194642	WBGene00194642	C25H3.17	13185074	-0.25031	2.53623	-1.23315	0.227545	0.999947	-4.57972
WBGene00016168	WBGene00016168	C27F2.6	182966	-0.740235	-1.0051	-1.23312	0.227558	0.999947	-4.58888
WBGene00007314	WBGene00007314	gcy-29	175116	0.662119	-0.188415	1.23238	0.227828	0.999947	-4.58839
WBGene00050914	WBGene00050914	T12B5.15	6418659	-0.577346	6.27612	-1.23238	0.227829	0.999947	-4.55976
WBGene00219743	WBGene00219743	NA	NA	-0.540027	0.653628	-1.23221	0.227893	0.999947	-4.58547
WBGene00000730	WBGene00000730	col-157	188426	0.744436	-0.414014	1.23111	0.228296	0.999947	-4.58823
WBGene00006586	WBGene00006586	tni-4	177295	-0.414019	4.15994	-1.23095	0.228355	0.999947	-4.57397
WBGene00044505	WBGene00044505	NA	NA	-0.402086	0.884174	-1.23014	0.228652	0.999947	-4.58401
WBGene00011473	WBGene00011473	T05C12.11	3565117	-0.622735	-0.453844	-1.22986	0.228756	0.999947	-4.58808
WBGene00017484	WBGene00017484	F15E6.3	177195	-1.16233	2.66433	-1.22928	0.228972	0.999947	-4.58047
WBGene00003524	WBGene00003524	nas-5	188819	-0.585618	3.85398	-1.22826	0.229348	0.999947	-4.57502
WBGene00010130	WBGene00010130	vha-14	176338	0.177034	7.01902	1.22796	0.229458	0.999947	-4.55643
WBGene00019288	WBGene00019288	K02A2.1	186856	-0.753081	-0.986921	-1.22779	0.229521	0.999947	-4.58939
WBGene00007883	WBGene00007883	C33A12.4	177784	-0.460833	4.73277	-1.22771	0.22955	0.999947	-4.56995
WBGene00305092	WBGene00305092	NA	NA	0.989191	0.378531	1.22724	0.229726	0.999947	-4.5869
WBGene00008773	WBGene00008773	F13H10.1	184441	-0.58531	0.182651	-1.22682	0.229881	0.999947	-4.5875
WBGene00018443	WBGene00018443	btb-7	185774	0.414934	1.62341	1.22644	0.230021	0.999947	-4.5836
WBGene00001495	WBGene00001495	F31B12.3	266949	-0.55049	1.60714	-1.226	0.230183	0.999947	-4.58293
WBGene00003081	WBGene00003081	lsm-7	177988	-0.211901	6.65234	-1.22579	0.230262	0.999947	-4.55851
WBGene00012883	WBGene00012883	Y45F10D.2	189924	0.53483	0.336425	1.2257	0.230296	0.999947	-4.58623
WBGene00013972	WBGene00013972	scl-20	191309	-1.83166	0.231133	-1.22567	0.230306	0.999947	-4.58457
WBGene00044495	WBGene00044495	Y54G2A.40	3896797	1.01823	-0.473896	1.22534	0.23043	0.999947	-4.59108
WBGene00206354	WBGene00206354	F27E5.9	13186714	-1.45111	-1.32753	-1.22463	0.230694	0.999947	-4.59079
WBGene00005060	WBGene00005060	sra-34	353393	-1.40724	-2.51426	-1.22432	0.230808	0.999947	-4.59219
WBGene00000013	WBGene00000013	abf-2	266826	-0.708265	7.71075	-1.22411	0.230887	0.999947	-4.55464
WBGene00003893	WBGene00003893	ost-1	176931	-0.343675	6.33318	-1.22398	0.230932	0.999947	-4.55959
WBGene00195050	WBGene00195050	T22D1.17	13196374	-0.799022	-0.18479	-1.22393	0.230951	0.999947	-4.58776
WBGene00017394	WBGene00017394	cal-8	184373	-0.537503	0.482471	-1.2237	0.231039	0.999947	-4.58555
WBGene00044809	WBGene00044809	NA	NA	0.484203	1.83222	1.22366	0.231053	0.999947	-4.58263
WBGene00023266	WBGene00023266	NA	NA	-1.22505	-1.71618	-1.22335	0.23117	0.999947	-4.59096
WBGene00015054	WBGene00015054	pitr-2	181857	-0.87318	-1.0558	-1.22313	0.231249	0.999947	-4.58984
WBGene00018161	WBGene00018161	F38A5.2	3565269	0.200074	6.04897	1.22312	0.231254	0.999947	-4.56249
WBGene00000223	WBGene00000223	atf-7	175587	0.156514	7.43933	1.22271	0.231405	0.999947	-4.55624
WBGene00003062	WBGene00003062	lpd-6	171886	0.202801	7.6079	1.22265	0.231428	0.999947	-4.55556
WBGene00000800	WBGene00000800	cars-1	171821	0.183441	7.86324	1.22262	0.231441	0.999947	-4.5549
WBGene00007946	WBGene00007946	ugt-33	179464	1.02274	-0.75145	1.22255	0.231466	0.999947	-4.59102
WBGene00018326	WBGene00018326	NA	NA	-0.760305	-0.118795	-1.22246	0.231497	0.999947	-4.58775
WBGene00077699	WBGene00077699	C45B11.8	6418707	-0.423176	1.83843	-1.2219	0.231707	0.999947	-4.58237
WBGene00011270	WBGene00011270	R31.2	179630	0.174635	5.95956	1.22169	0.231785	0.999947	-4.56342
WBGene00003868	WBGene00003868	ooc-3	174759	0.224575	5.71728	1.22162	0.23181	0.999947	-4.56476
WBGene00010971	WBGene00010971	R01E6.7	187507	0.48977	1.14672	1.22156	0.231833	0.999947	-4.58462
WBGene00019343	WBGene00019343	nep-18	186911	-0.384989	2.47017	-1.2215	0.231857	0.999947	-4.58071
WBGene00011019	WBGene00011019	R05A10.2	187594	-0.682293	1.96074	-1.22122	0.231961	0.999947	-4.58341
WBGene00000192	WBGene00000192	arl-8	178405	0.175124	6.53982	1.22096	0.232058	0.999947	-4.5599
WBGene00017653	WBGene00017653	F21C10.3	179294	-0.361641	3.4932	-1.22082	0.232111	0.999947	-4.57715
WBGene00017501	WBGene00017501	pud-3	178711	1.76028	-2.2348	1.22043	0.232255	0.999947	-4.59099
WBGene00021796	WBGene00021796	Y52E8A.3	190187	-0.661761	-0.540818	-1.2204	0.232266	0.999947	-4.58902
WBGene00004034	WBGene00004034	pkc-3	173914	0.230256	6.15809	1.21966	0.232543	0.999947	-4.56188
WBGene00018354	WBGene00018354	F42G2.5	185673	-0.752278	0.421994	-1.21959	0.232571	0.999947	-4.58815
WBGene00043985	WBGene00043985	C44C10.11	181355	-0.514706	1.7512	-1.21953	0.232591	0.999947	-4.58298
WBGene00008996	WBGene00008996	glb-14	184751	0.501903	1.75342	1.21943	0.232628	0.999947	-4.58333
WBGene00001620	WBGene00001620	glt-1	180641	-0.607035	4.0361	-1.21922	0.232707	0.999947	-4.57504
WBGene00077563	WBGene00077563	peel-1	13179502	-0.654528	0.159024	-1.21916	0.232731	0.999947	-4.58672
WBGene00206364	WBGene00206364	C07A12.18	13220332	-1.26355	-0.939199	-1.21909	0.232755	0.999947	-4.591
WBGene00011869	WBGene00011869	dod-6	176433	-0.683656	5.17462	-1.219	0.232789	0.999947	-4.56915
WBGene00003029	WBGene00003029	lin-44	171994	-0.33383	2.98597	-1.21881	0.232859	0.999947	-4.57943
WBGene00009118	WBGene00009118	F25H2.4	172938	0.216436	6.21112	1.21837	0.233023	0.999947	-4.56242
WBGene00000535	WBGene00000535	cpi-1	177372	-0.562028	11.4993	-1.21807	0.233138	0.999947	-4.55253
WBGene00012777	WBGene00012777	lact-8	189839	-0.511526	0.347014	-1.21761	0.233311	0.999947	-4.58669
WBGene00219579	WBGene00219579	NA	NA	-0.93655	-1.4182	-1.21743	0.233377	0.999947	-4.59063
WBGene00015906	WBGene00015906	C17E7.13	182735	-1.14488	-1.37701	-1.21669	0.233655	0.999947	-4.59064
WBGene00019269	WBGene00019269	H41C03.2	186812	-0.712304	-1.17814	-1.2158	0.233988	0.999947	-4.5904
WBGene00012015	WBGene00012015	T25B9.9	177971	0.178674	6.48782	1.21578	0.233994	0.999947	-4.56136
WBGene00044797	WBGene00044797	F13E9.13	4363067	-0.529262	0.620761	-1.21534	0.234161	0.999947	-4.58639
WBGene00044736	WBGene00044736	gfrp-1	4363077	-0.367381	2.21136	-1.21512	0.234242	0.999947	-4.58214
WBGene00008856	WBGene00008856	F15D3.6	173040	0.242408	5.70705	1.21485	0.234346	0.999947	-4.56578
WBGene00009004	WBGene00009004	pfd-6	172474	-0.337456	7.46693	-1.21472	0.234395	0.999947	-4.5582
WBGene00012592	WBGene00012592	Y38E10A.14	174896	-0.586728	7.08809	-1.21471	0.234397	0.999947	-4.55973
WBGene00021451	WBGene00021451	mltn-8	189752	-0.642078	0.368319	-1.21437	0.234524	0.999947	-4.58717
WBGene00011836	WBGene00011836	mam-4	179558	-0.472101	1.01801	-1.21425	0.234569	0.999947	-4.58468
WBGene00007743	WBGene00007743	C26C6.9	259317	-0.610654	1.77823	-1.21392	0.234694	0.999947	-4.58346
WBGene00003526	WBGene00003526	nas-7	182368	-0.383818	0.796701	-1.21389	0.234704	0.999947	-4.58576
WBGene00194985	WBGene00194985	Y25C1A.14	13184191	-0.607257	6.30306	-1.21352	0.234843	0.999947	-4.56219
WBGene00002254	WBGene00002254	lbp-2	180617	-0.61527	7.79912	-1.21248	0.235234	0.999947	-4.55814
WBGene00014090	WBGene00014090	ZK822.2	191432	-0.444276	7.53213	-1.21247	0.235239	0.999947	-4.55885
WBGene00012206	WBGene00012206	W02B12.11	174754	0.236076	5.32185	1.21232	0.235297	0.999947	-4.56901
WBGene00007487	WBGene00007487	C09G1.5	266897	-0.397958	0.597968	-1.21218	0.235347	0.999947	-4.58634
WBGene00012564	WBGene00012564	fbxa-107	189628	-0.215105	6.20828	-1.21188	0.235463	0.999947	-4.56311
WBGene00045392	WBGene00045392	F26D11.12	6418732	-0.378313	4.7627	-1.21177	0.235504	0.999947	-4.57215
WBGene00015485	WBGene00015485	C05D11.8	182260	0.261092	5.62395	1.21158	0.235573	0.999947	-4.56711
WBGene00001985	WBGene00001985	hop-1	172017	0.479111	3.9233	1.21156	0.235583	0.999947	-4.57626
WBGene00197286	WBGene00197286	NA	NA	-0.811482	-0.978743	-1.21154	0.235589	0.999947	-4.59072
WBGene00011072	WBGene00011072	tag-209	174660	-0.427441	3.76372	-1.21144	0.235627	0.999947	-4.57732
WBGene00004684	WBGene00004684	rsd-6	172621	0.166249	7.03778	1.21109	0.235759	0.999947	-4.56021
WBGene00008969	WBGene00008969	cdc-50.B	184717	-0.334521	3.40792	-1.21103	0.235782	0.999947	-4.57906
WBGene00019352	WBGene00019352	K03A1.4	186916	0.5999	0.0176313	1.21099	0.235796	0.999947	-4.58784
WBGene00009579	WBGene00009579	arrd-6	185541	0.504996	0.685431	1.21084	0.235854	0.999947	-4.58534
WBGene00010555	WBGene00010555	K04C1.5	186980	0.456407	3.55402	1.21072	0.235899	0.999947	-4.57803
WBGene00005484	WBGene00005484	srh-279	184329	-1.17809	-2.51322	-1.21072	0.2359	0.999947	-4.59246
WBGene00006754	WBGene00006754	unc-15	172491	-0.470719	5.85843	-1.20998	0.236179	0.999947	-4.56678
WBGene00011366	WBGene00011366	T02C1.2	176306	-0.445957	1.6609	-1.20902	0.23654	0.999947	-4.58398
WBGene00020696	WBGene00020696	pygl-1	178777	0.424235	7.58199	1.20874	0.236646	0.999947	-4.55989
WBGene00017255	WBGene00017255	F08D12.12	184180	0.549637	0.894909	1.20874	0.236649	0.999947	-4.58554
WBGene00007458	WBGene00007458	ule-4	178331	-0.46027	11.7446	-1.2086	0.236699	0.999947	-4.556
WBGene00021375	WBGene00021375	Y37E11B.2	189624	-0.340601	3.91602	-1.2085	0.236738	0.999947	-4.57667
WBGene00010673	WBGene00010673	K08E7.5	178211	0.56535	-0.145046	1.20828	0.23682	0.999947	-4.58836
WBGene00011756	WBGene00011756	ctg-2	174360	-0.282214	2.77481	-1.20811	0.236885	0.999947	-4.58079
WBGene00001535	WBGene00001535	gcy-8	177584	-0.449407	0.232325	-1.20737	0.237167	0.999947	-4.58828
WBGene00019058	WBGene00019058	F58F9.4	186536	-1.35051	-1.93695	-1.20737	0.237167	0.999947	-4.59207
WBGene00021543	WBGene00021543	Y43B11AR.1	189846	-0.572295	6.95188	-1.20725	0.237212	0.999947	-4.56157
WBGene00016546	WBGene00016546	C40A11.3	183353	-0.365469	1.65023	-1.20677	0.237393	0.999947	-4.584
WBGene00077697	WBGene00077697	F58E6.13	6418750	1.18083	-1.70882	1.20648	0.237503	0.999947	-4.59235
WBGene00012470	WBGene00012470	Y17G7B.19	189458	-0.348883	1.4344	-1.20604	0.237672	0.999947	-4.58468
WBGene00019348	WBGene00019348	K02H11.4	186913	-1.55324	-2.34637	-1.20601	0.237681	0.999947	-4.59255
WBGene00012917	WBGene00012917	Y46G5A.29	174922	-0.563406	-0.339715	-1.2058	0.237761	0.999947	-4.58919
WBGene00015484	WBGene00015484	atgl-1	175910	0.140099	6.7597	1.20528	0.237959	0.999947	-4.56257
WBGene00008755	WBGene00008755	sdz-13	184424	-0.87238	-1.19714	-1.20507	0.238041	0.999947	-4.59117
WBGene00002363	WBGene00002363	let-92	178117	0.157042	8.13719	1.20499	0.238069	0.999947	-4.55938
WBGene00022538	WBGene00022538	ZC190.4	179248	-0.326953	2.83497	-1.20401	0.238441	0.999947	-4.58148
WBGene00010887	WBGene00010887	M7.12	187458	0.603437	0.279086	1.20368	0.23857	0.999947	-4.58779
WBGene00013049	WBGene00013049	Y50E8A.6	190107	-0.998934	-1.40648	-1.20354	0.238622	0.999947	-4.59065
WBGene00009626	WBGene00009626	F42A8.1	174481	-0.855078	5.50073	-1.20351	0.238633	0.999947	-4.5677
WBGene00004848	WBGene00004848	NA	NA	-1.15305	-0.210394	-1.20316	0.238766	0.999947	-4.59045
WBGene00010539	WBGene00010539	ttr-2	176403	-0.480386	11.1833	-1.20269	0.238945	0.999947	-4.55811
WBGene00018750	WBGene00018750	F53C3.6	173731	-0.378591	4.52836	-1.20259	0.238985	0.999947	-4.57342
WBGene00012875	WBGene00012875	Y45F10B.13	178325	-0.494674	3.34881	-1.20257	0.238991	0.999947	-4.57898
WBGene00044462	WBGene00044462	C44B12.9	3896776	0.54566	-0.188811	1.20252	0.23901	0.999947	-4.58769
WBGene00015537	WBGene00015537	C06E4.8	182331	-0.462385	3.05252	-1.20234	0.239078	0.999947	-4.58031
WBGene00021563	WBGene00021563	Y45G12B.2	178734	0.172119	5.21743	1.20223	0.23912	0.999947	-4.57037
WBGene00017907	WBGene00017907	F28F9.3	185078	-0.686253	0.76974	-1.20156	0.239378	0.999947	-4.5866
WBGene00008605	WBGene00008605	mlt-9	181607	-0.4318	1.72407	-1.20126	0.239489	0.999947	-4.58383
WBGene00003527	WBGene00003527	nas-8	183207	-0.43102	1.71714	-1.2008	0.239666	0.999947	-4.58374
WBGene00006591	WBGene00006591	toh-1	175491	-0.314464	4.58685	-1.20064	0.239727	0.999947	-4.57427
WBGene00016172	WBGene00016172	C27H5.2	174176	-0.402401	4.77225	-1.20037	0.239831	0.999947	-4.57434
WBGene00005640	WBGene00005640	srn-1	191957	-0.651473	-0.807323	-1.20023	0.239885	0.999947	-4.5886
WBGene00017106	WBGene00017106	E02H9.9	184004	-0.576579	0.0158201	-1.19999	0.239976	0.999947	-4.58779
WBGene00008991	WBGene00008991	F20G4.2	172560	0.307726	3.15203	1.1998	0.24005	0.999947	-4.58059
WBGene00194784	WBGene00194784	T11F9.22	13215326	-0.747514	-0.874158	-1.19943	0.24019	0.999947	-4.59074
WBGene00022333	WBGene00022333	fbxa-27	190764	0.767955	-0.715317	1.1993	0.240238	0.999947	-4.59077
WBGene00002105	WBGene00002105	ins-22	191690	-0.455175	4.32616	-1.1993	0.240238	0.999947	-4.57523
WBGene00011342	WBGene00011342	T01G5.7	187960	0.452465	2.09637	1.19912	0.240309	0.999947	-4.58333
WBGene00005657	WBGene00005657	srr-6	182569	0.75163	0.382374	1.19898	0.24036	0.999947	-4.58766
WBGene00010727	WBGene00010727	K09G1.1	179346	-0.585044	2.81409	-1.19883	0.240421	0.999947	-4.58148
WBGene00003739	WBGene00003739	nlp-1	180661	-0.421531	2.82196	-1.19876	0.240447	0.999947	-4.58138
WBGene00044233	WBGene00044233	dolk-1	3565503	0.277002	4.23581	1.1987	0.240469	0.999947	-4.57589
WBGene00008297	WBGene00008297	cdr-3	183780	0.784684	-1.00389	1.19815	0.240679	0.999947	-4.59119
WBGene00017390	WBGene00017390	F12A10.1	184370	-1.21889	1.76683	-1.19811	0.240696	0.999947	-4.58528
WBGene00016923	WBGene00016923	C54F6.5	179137	-0.491112	2.86968	-1.19807	0.240712	0.999947	-4.58217
WBGene00010840	WBGene00010840	M03C11.3	187419	0.193681	7.12275	1.19798	0.240743	0.999947	-4.56329
WBGene00271830	WBGene00271830	W09G10.9	35381280	-0.455689	2.8201	-1.19772	0.240843	0.999947	-4.58133
WBGene00006686	WBGene00006686	twk-34	180054	-0.610951	1.49853	-1.19702	0.241114	0.999947	-4.58495
WBGene00013576	WBGene00013576	Y76A2B.4	190729	0.292302	3.55697	1.19694	0.241145	0.999947	-4.57891
WBGene00007482	WBGene00007482	C09F12.2	181294	-0.589514	-0.248675	-1.19682	0.24119	0.999947	-4.5885
WBGene00020558	WBGene00020558	T19B4.5	188582	0.306565	6.37479	1.19674	0.24122	0.999947	-4.56614
WBGene00219756	WBGene00219756	NA	NA	-0.954179	-1.39258	-1.19658	0.241282	0.999947	-4.59158
WBGene00003387	WBGene00003387	mod-5	171879	-0.335859	1.84653	-1.1965	0.241313	0.999947	-4.58379
WBGene00015286	WBGene00015286	best-3	173379	-0.743686	2.22644	-1.19648	0.241319	0.999947	-4.58443
WBGene00023498	WBGene00023498	lin-15A	181663	-0.168236	5.60016	-1.19643	0.241341	0.999947	-4.56929
WBGene00044294	WBGene00044294	C01B10.11	3565843	-0.569666	2.91864	-1.19619	0.241432	0.999947	-4.58207
WBGene00021435	WBGene00021435	Y39A3A.4	189720	-0.398298	5.52036	-1.19495	0.241907	0.999947	-4.57092
WBGene00004809	WBGene00004809	skr-3	180081	-0.29103	6.09501	-1.19462	0.242034	0.999947	-4.56772
WBGene00008198	WBGene00008198	C49C3.8	178517	-0.37495	4.73287	-1.19437	0.24213	0.999947	-4.57471
WBGene00017326	WBGene00017326	dmd-5	184287	0.676541	-1.02992	1.19436	0.242135	0.999947	-4.58996
WBGene00010402	WBGene00010402	NA	NA	-0.36847	2.4063	-1.19367	0.242402	0.999947	-4.58257
WBGene00006937	WBGene00006937	wah-1	176635	0.252034	5.79591	1.19328	0.24255	0.999947	-4.56917
WBGene00011770	WBGene00011770	T14G8.2	188502	-0.495335	1.48314	-1.1932	0.242582	0.999947	-4.58491
WBGene00014731	WBGene00014731	NA	NA	-0.620455	-0.189835	-1.19269	0.242779	0.999947	-4.58975
WBGene00006873	WBGene00006873	vab-7	176521	0.500787	1.04537	1.19222	0.242962	0.999947	-4.58566
WBGene00001677	WBGene00001677	gpa-15	172645	-0.468682	1.17775	-1.19191	0.243081	0.999947	-4.58574
WBGene00015430	WBGene00015430	C04E7.3	259695	-0.304568	2.99553	-1.19185	0.243103	0.999947	-4.58187
WBGene00010682	WBGene00010682	nsph-1.1	187165	-0.458515	1.27965	-1.19169	0.243164	0.999947	-4.58551
WBGene00021639	WBGene00021639	Y47G6A.13	189993	-0.359838	2.88448	-1.19161	0.243197	0.999947	-4.58225
WBGene00014405	WBGene00014405	NA	NA	-0.486134	0.160031	-1.19118	0.243362	0.999947	-4.58826
WBGene00044733	WBGene00044733	W08F4.13	4363035	-0.46747	1.10707	-1.19108	0.243401	0.999947	-4.58583
WBGene00019203	WBGene00019203	ttr-47	179270	-0.560374	5.25309	-1.19106	0.243406	0.999947	-4.57347
WBGene00017772	WBGene00017772	clec-1	178958	-0.828349	5.86581	-1.19088	0.243479	0.999947	-4.56836
WBGene00009542	WBGene00009542	copb-2	177779	0.175869	7.57867	1.19063	0.243573	0.999947	-4.56421
WBGene00018061	WBGene00018061	arrd-19	178764	-0.392408	2.15065	-1.19037	0.243675	0.999947	-4.58465
WBGene00007016	WBGene00007016	mdt-15	175817	0.25416	6.51497	1.19035	0.243681	0.999947	-4.56684
WBGene00021854	WBGene00021854	Y54F10AR.1	190268	0.249729	6.00801	1.19025	0.243722	0.999947	-4.56929
WBGene00219655	WBGene00219655	NA	NA	0.7804	-0.075422	1.18995	0.243835	0.999947	-4.58961
WBGene00019489	WBGene00019489	K07E1.1	24104726	-0.915199	2.49502	-1.18966	0.243949	0.999947	-4.58426
WBGene00010586	WBGene00010586	K05C4.10	187022	-0.623236	-0.846212	-1.18958	0.24398	0.999947	-4.59075
WBGene00020391	WBGene00020391	cct-7	178670	0.144887	8.36203	1.18945	0.244029	0.999947	-4.56354
WBGene00016328	WBGene00016328	pde-5	183125	0.57966	1.12471	1.18928	0.244094	0.999947	-4.586
WBGene00044446	WBGene00044446	C06G4.6	3896759	-0.744518	-1.06066	-1.18902	0.244197	0.999947	-4.59083
WBGene00044149	WBGene00044149	T24D5.6	3564766	0.41591	2.64642	1.189	0.244204	0.999947	-4.58289
WBGene00001671	WBGene00001671	gpa-9	191659	-0.541918	1.97122	-1.18896	0.24422	0.999947	-4.5847
WBGene00020152	WBGene00020152	nhr-211	187963	0.386481	1.58701	1.18853	0.244387	0.999947	-4.58527
WBGene00001050	WBGene00001050	dom-3	172124	0.211247	5.39927	1.18836	0.244451	0.999947	-4.57207
WBGene00022809	WBGene00022809	ZK697.14	3565013	0.970487	-1.70107	1.18826	0.244493	0.999947	-4.59247
WBGene00011956	WBGene00011956	T23F11.4	175612	-0.334095	3.56619	-1.18808	0.244562	0.999947	-4.58022
WBGene00018439	WBGene00018439	fbxa-184	185770	0.44342	1.8858	1.18802	0.244584	0.999947	-4.58513
WBGene00013294	WBGene00013294	pals-30	190365	0.529107	0.915356	1.18798	0.244601	0.999947	-4.58677
WBGene00001978	WBGene00001978	hmp-1	179624	0.221083	6.61095	1.18772	0.244702	0.999947	-4.56709
WBGene00022574	WBGene00022574	ZC239.16	191126	-1.10236	0.362111	-1.1877	0.244708	0.999947	-4.58981
WBGene00012035	WBGene00012035	T26C5.5	259454	-0.907891	-0.688339	-1.18727	0.244877	0.999947	-4.59049
WBGene00016906	WBGene00016906	C53D5.5	171619	0.30364	3.47842	1.18705	0.244959	0.999947	-4.58088
WBGene00015429	WBGene00015429	sor-3	180391	-0.201952	4.67605	-1.18675	0.245077	0.999947	-4.57582
WBGene00006738	WBGene00006738	ulp-3	3565434	-0.376501	6.72514	-1.18659	0.24514	0.999947	-4.56736
WBGene00010183	WBGene00010183	fipr-13	3565474	-1.02745	-0.0412082	-1.18617	0.245301	0.999947	-4.58909
WBGene00017514	WBGene00017514	F16F9.3	184574	-0.99491	-1.78811	-1.18588	0.245416	0.999947	-4.59169
WBGene00010182	WBGene00010182	F57A8.7	186432	0.644267	-0.217107	1.18588	0.245416	0.999947	-4.58953
WBGene00010163	WBGene00010163	F56H6.2	186413	-0.464752	1.03575	-1.18564	0.245507	0.999947	-4.58616
WBGene00009554	WBGene00009554	F39B2.3	173346	0.208037	5.04835	1.18512	0.245713	0.999947	-4.57425
WBGene00017904	WBGene00017904	lim-8	175952	-0.362426	5.17708	-1.18479	0.245838	0.999947	-4.57454
WBGene00008089	WBGene00008089	C44C10.9	3565088	-0.521268	3.61191	-1.1847	0.245874	0.999947	-4.58058
WBGene00017902	WBGene00017902	F28E10.4	185067	0.815812	0.378418	1.18462	0.245904	0.999947	-4.58878
WBGene00000063	WBGene00000063	act-1	179535	0.127405	8.60963	1.1845	0.245953	0.999947	-4.5647
WBGene00001020	WBGene00001020	dnj-2	178043	0.276607	4.31046	1.18433	0.246018	0.999947	-4.5779
WBGene00011774	WBGene00011774	ttr-54	188506	-0.467967	5.00463	-1.18422	0.246061	0.999947	-4.57539
WBGene00013586	WBGene00013586	Y80D3A.8	180237	0.609179	1.85371	1.18421	0.246064	0.999947	-4.58542
WBGene00018232	WBGene00018232	F40E3.5	171824	-0.42687	3.30956	-1.18376	0.24624	0.999947	-4.58203
WBGene00017353	WBGene00017353	F10E9.1	184303	0.569824	0.0201897	1.1837	0.246262	0.999947	-4.58905
WBGene00020954	WBGene00020954	W02G9.4	178731	0.613521	1.33646	1.1836	0.246303	0.999947	-4.58555
WBGene00009112	WBGene00009112	tag-353	172916	0.183694	6.72343	1.18332	0.246413	0.999947	-4.56771
WBGene00011803	WBGene00011803	T16G12.1	176416	0.395493	1.48531	1.18282	0.246607	0.999947	-4.58542
WBGene00021442	WBGene00021442	Y39A3CL.4	175325	0.30161	5.21057	1.18279	0.246618	0.999947	-4.57442
WBGene00015113	WBGene00015113	B0281.6	181900	-0.545567	0.666138	-1.1824	0.246771	0.999947	-4.58698
WBGene00009668	WBGene00009668	cfim-1	172657	0.257672	5.47714	1.18217	0.246862	0.999947	-4.5729
WBGene00011224	WBGene00011224	rfk-1	187789	-0.237884	3.6382	-1.18188	0.246973	0.999947	-4.58056
WBGene00011725	WBGene00011725	lips-5	188437	-0.940427	-1.02087	-1.18174	0.247027	0.999947	-4.59115
WBGene00007066	WBGene00007066	NA	NA	0.325032	1.4026	1.18162	0.247075	0.999947	-4.58582
WBGene00008150	WBGene00008150	mam-2	177854	0.681677	0.336474	1.18152	0.247116	0.999947	-4.58936
WBGene00077693	WBGene00077693	T04C12.11	13215068	-0.559199	3.26044	-1.18141	0.247157	0.999947	-4.58201
WBGene00006811	WBGene00006811	unc-79	3565180	-0.358211	2.76611	-1.18127	0.247212	0.999947	-4.58257
WBGene00011748	WBGene00011748	NA	NA	-0.806335	6.57931	-1.18107	0.24729	0.999947	-4.56864
WBGene00017424	WBGene00017424	F13C5.3	184411	-0.53714	-0.619075	-1.18097	0.247329	0.999947	-4.58934
WBGene00001054	WBGene00001054	dpf-1	180042	-0.596652	1.41265	-1.18091	0.247353	0.999947	-4.58623
WBGene00001462	WBGene00001462	flp-19	181260	0.418091	1.30472	1.18088	0.247363	0.999947	-4.58584
WBGene00045366	WBGene00045366	NA	NA	-0.249992	4.38315	-1.18087	0.24737	0.999947	-4.57708
WBGene00000986	WBGene00000986	dhs-23	180038	1.11086	-1.5945	1.18069	0.24744	0.999947	-4.59175
WBGene00017866	WBGene00017866	stn-2	181029	-0.307756	3.17614	-1.1806	0.247473	0.999947	-4.58143
WBGene00018696	WBGene00018696	pho-6	186114	-0.452481	2.50593	-1.18055	0.247494	0.999947	-4.58354
WBGene00016984	WBGene00016984	npr-8	183869	-0.459111	1.74279	-1.18033	0.247581	0.999947	-4.58506
WBGene00235274	WBGene00235274	C54E4.12	24104349	-0.672731	-0.748876	-1.18008	0.247677	0.999947	-4.59059
WBGene00044256	WBGene00044256	Y45F10C.6	3565462	-0.351395	4.20655	-1.18003	0.247695	0.999947	-4.57832
WBGene00001700	WBGene00001700	grd-11	186880	-0.743515	-0.213192	-1.17999	0.247711	0.999947	-4.58942
WBGene00016914	WBGene00016914	C54D1.7	259713	-0.709503	0.245914	-1.17998	0.247718	0.999947	-4.58957
WBGene00014002	WBGene00014002	ZK593.2	191354	-0.56827	3.00407	-1.17978	0.247794	0.999947	-4.58294
WBGene00005420	WBGene00005420	NA	NA	0.928743	-1.71238	1.17942	0.247935	0.999947	-4.59194
WBGene00013875	WBGene00013875	cest-2.1	179916	0.87245	0.986901	1.1793	0.247984	0.999947	-4.58824
WBGene00010353	WBGene00010353	memi-3	178064	0.446203	5.51392	1.17926	0.247997	0.999947	-4.57397
WBGene00009560	WBGene00009560	psa-3	181631	0.750249	0.280315	1.17903	0.248088	0.999947	-4.58939
WBGene00008861	WBGene00008861	F15D4.4	184530	-0.582774	2.56532	-1.17899	0.248106	0.999947	-4.5836
WBGene00010214	WBGene00010214	slc-9B.2	180097	-0.58246	0.099859	-1.17886	0.248155	0.999947	-4.58955
WBGene00014077	WBGene00014077	ZK792.4	178102	-0.573132	-0.449488	-1.17864	0.24824	0.999947	-4.58981
WBGene00044791	WBGene00044791	bnc-1	4363106	0.696572	-1.29971	1.1776	0.248651	0.999947	-4.59082
WBGene00004229	WBGene00004229	ptr-15	191749	-0.634217	-0.395806	-1.17748	0.248696	0.999947	-4.58953
WBGene00015661	WBGene00015661	C09H5.7	182476	-1.28751	0.196556	-1.17731	0.248765	0.999947	-4.58991
WBGene00007358	WBGene00007358	lact-6	182288	-0.562476	-0.100487	-1.17729	0.24877	0.999947	-4.58956
WBGene00017190	WBGene00017190	F07B7.12	184118	-0.440504	3.15102	-1.17721	0.248803	0.999947	-4.58255
WBGene00219748	WBGene00219748	NA	NA	-0.867055	-1.07615	-1.17716	0.248824	0.999947	-4.59157
WBGene00017480	WBGene00017480	nstp-2	177424	0.243839	4.89739	1.1771	0.248846	0.999947	-4.57637
WBGene00001542	WBGene00001542	gcy-17	191649	0.655874	-0.806582	1.17705	0.248865	0.999947	-4.59168
WBGene00007402	WBGene00007402	ugt-60	176366	-0.883906	0.712677	-1.17697	0.248897	0.999947	-4.58856
WBGene00016681	WBGene00016681	C45G9.10	175688	-0.73769	-1.21276	-1.17635	0.249139	0.999947	-4.59117
WBGene00206390	WBGene00206390	F14F7.7	13191692	-0.82144	-1.38424	-1.17634	0.249144	0.999947	-4.5908
WBGene00017792	WBGene00017792	F25E5.16	179131	-0.523461	0.969288	-1.17624	0.249184	0.999947	-4.58745
WBGene00001441	WBGene00001441	fkh-9	180670	-0.406747	4.66295	-1.17623	0.249188	0.999947	-4.57785
WBGene00007798	WBGene00007798	NA	NA	-0.409486	1.70072	-1.1761	0.24924	0.999947	-4.58637
WBGene00017576	WBGene00017576	cdh-8	184652	-0.359621	2.43474	-1.17599	0.249281	0.999947	-4.58463
WBGene00011507	WBGene00011507	T05H10.1	174290	0.421884	6.78712	1.17552	0.249467	0.999947	-4.56948
WBGene00021263	WBGene00021263	Y22D7AR.10	175321	-0.562165	7.98068	-1.17547	0.249486	0.999947	-4.56787
WBGene00016114	WBGene00016114	flp-27	182924	-0.320808	2.66325	-1.1754	0.249512	0.999947	-4.58343
WBGene00007150	WBGene00007150	acly-2	179795	0.377551	7.25565	1.17539	0.249517	0.999947	-4.5687
WBGene00006411	WBGene00006411	octr-1	184469	-0.421357	2.37803	-1.17536	0.249528	0.999947	-4.58445
WBGene00015322	WBGene00015322	C02B8.3	182104	-0.53529	2.30363	-1.17501	0.249667	0.999947	-4.5857
WBGene00001184	WBGene00001184	egl-15	181291	-0.438881	4.11092	-1.17499	0.249675	0.999947	-4.58039
WBGene00000736	WBGene00000736	col-163	3564794	-0.616996	-0.665252	-1.1746	0.249828	0.999947	-4.59006
WBGene00195817	WBGene00195817	NA	NA	-1.15629	-1.43429	-1.17378	0.250153	0.999947	-4.59223
WBGene00013822	WBGene00013822	Y116F11B.6	191018	-0.488257	0.293172	-1.17356	0.25024	0.999947	-4.58874
WBGene00194795	WBGene00194795	F42F12.14	13223167	1.28171	-1.90826	1.17346	0.250277	0.999947	-4.59248
WBGene00022970	WBGene00022970	NA	NA	-0.403653	3.66845	-1.1733	0.25034	0.999947	-4.58116
WBGene00012826	WBGene00012826	dyf-19	180283	-0.642945	0.179481	-1.17324	0.250363	0.999947	-4.58874
WBGene00012274	WBGene00012274	W05B5.1	173177	-0.307821	3.69938	-1.173	0.250458	0.999947	-4.5813
WBGene00007036	WBGene00007036	sod-5	173776	0.455332	1.62742	1.17281	0.250535	0.999947	-4.58709
WBGene00019497	WBGene00019497	K07E8.6	187114	-0.518686	-0.49256	-1.17272	0.250569	0.999947	-4.58948
WBGene00008226	WBGene00008226	C50B8.4	179842	-0.392544	2.04012	-1.17252	0.250648	0.999947	-4.58513
WBGene00010181	WBGene00010181	F57A8.6	179401	-0.884252	-0.198223	-1.17243	0.250683	0.999947	-4.5901
WBGene00017725	WBGene00017725	F22H10.1	184871	0.71318	-0.819272	1.17219	0.25078	0.999947	-4.5906
WBGene00004309	WBGene00004309	rap-3	182417	-0.52026	0.808478	-1.17193	0.25088	0.999947	-4.58811
WBGene00013678	WBGene00013678	Y105E8A.20	173312	-0.229979	6.18612	-1.17191	0.25089	0.999947	-4.57199
WBGene00005961	WBGene00005961	NA	NA	0.942593	-1.94827	1.17179	0.250937	0.999947	-4.59248
WBGene00004790	WBGene00004790	sgn-1	184162	-0.502114	1.43185	-1.1716	0.251013	0.999947	-4.58663
WBGene00016404	WBGene00016404	mutd-1	183210	-0.190371	4.70347	-1.17136	0.251109	0.999947	-4.57771
WBGene00008887	WBGene00008887	tbcd-1	172622	0.406423	6.17472	1.17134	0.251117	0.999947	-4.57227
WBGene00001463	WBGene00001463	flp-20	181165	-0.396572	1.96114	-1.17054	0.251433	0.999947	-4.58586
WBGene00009908	WBGene00009908	F49H6.5	186073	-0.549143	0.402255	-1.17047	0.251461	0.999947	-4.5884
WBGene00005140	WBGene00005140	srd-63	184399	0.699318	0.134001	1.1699	0.251685	0.999947	-4.58945
WBGene00004777	WBGene00004777	ser-2	182110	0.538144	0.0780558	1.1697	0.251765	0.999947	-4.5895
WBGene00014210	WBGene00014210	ZK1067.4	191517	-0.558452	-0.133825	-1.16964	0.251786	0.999947	-4.59011
WBGene00016329	WBGene00016329	osr-1	172161	-0.608839	-0.0787293	-1.1696	0.251805	0.999947	-4.58927
WBGene00017879	WBGene00017879	acd-4	185036	-0.961933	-1.03693	-1.16941	0.251878	0.999947	-4.59159
WBGene00016670	WBGene00016670	ilys-3	177033	-1.22069	5.27764	-1.16895	0.252062	0.999947	-4.57806
WBGene00003865	WBGene00003865	oma-2	179183	0.391893	7.21793	1.16875	0.252142	0.999947	-4.57037
WBGene00006936	WBGene00006936	glp-4	173224	0.268735	7.09909	1.16824	0.252342	0.999947	-4.5705
WBGene00011103	WBGene00011103	R07E3.2	187676	0.427495	1.12032	1.16814	0.252382	0.999947	-4.58763
WBGene00010836	WBGene00010836	M03B6.4	187418	-0.384054	4.35553	-1.16814	0.252383	0.999947	-4.57979
WBGene00019646	WBGene00019646	K11D12.6	187293	-0.582591	0.526511	-1.1677	0.252555	0.999947	-4.58794
WBGene00003241	WBGene00003241	mig-5	174317	0.240903	5.42614	1.16703	0.252822	0.999947	-4.57537
WBGene00022800	WBGene00022800	ZK688.5	176108	0.346834	6.63614	1.16673	0.252944	0.999947	-4.57165
WBGene00011529	WBGene00011529	T06D8.9	174716	0.163956	6.60011	1.16672	0.252946	0.999947	-4.57174
WBGene00022370	WBGene00022370	NA	NA	-0.388072	2.82823	-1.16666	0.252971	0.999947	-4.58427
WBGene00017294	WBGene00017294	F09E10.1	180489	-0.690974	5.02245	-1.16649	0.253038	0.999947	-4.57906
WBGene00009809	WBGene00009809	F47B8.8	185900	-0.683161	2.61941	-1.16629	0.253119	0.999947	-4.58522
WBGene00003683	WBGene00003683	nhr-93	13212318	0.683507	-0.932217	1.16587	0.253284	0.999947	-4.59132
WBGene00011053	WBGene00011053	arrd-12	187636	-0.791392	-0.942184	-1.16581	0.253308	0.999947	-4.59073
WBGene00008252	WBGene00008252	C51E3.6	183708	-0.445729	2.62054	-1.16561	0.253388	0.999947	-4.58472
WBGene00021603	WBGene00021603	clec-204	178656	0.456162	0.420109	1.16551	0.25343	0.999947	-4.58898
WBGene00015146	WBGene00015146	abi-1	175789	0.308658	6.62718	1.1654	0.253473	0.999947	-4.57209
WBGene00020042	WBGene00020042	R13A1.3	187850	-0.876455	0.576234	-1.16528	0.253518	0.999947	-4.58851
WBGene00003495	WBGene00003495	mup-2	180914	-0.33128	5.224	-1.16521	0.253547	0.999947	-4.57679
WBGene00009005	WBGene00009005	F21C3.6	184761	0.605893	-0.233764	1.16505	0.253612	0.999947	-4.5901
WBGene00011691	WBGene00011691	T10C6.10	180071	0.325243	3.09169	1.16499	0.253633	0.999947	-4.5839
WBGene00009573	WBGene00009573	F40E10.5	185535	-0.582714	0.679741	-1.1649	0.253669	0.999947	-4.58878
WBGene00015076	WBGene00015076	B0238.12	178914	-0.522965	6.71518	-1.1649	0.253671	0.999947	-4.57164
WBGene00249817	WBGene00249817	ceph-41	24104576	-0.491165	1.06176	-1.16475	0.25373	0.999947	-4.58737
WBGene00008698	WBGene00008698	F11D11.3	184350	0.536214	0.389473	1.1645	0.253831	0.999947	-4.5887
WBGene00018267	WBGene00018267	F41C3.1	185595	1.24383	-0.341756	1.16443	0.253858	0.999947	-4.59217
WBGene00005040	WBGene00005040	sra-14	185262	-0.4969	1.67156	-1.16417	0.253962	0.999947	-4.58712
WBGene00010001	WBGene00010001	F53F8.4	186181	-0.631208	3.24778	-1.16357	0.254199	0.999947	-4.58335
WBGene00044737	WBGene00044737	ttr-45	4363063	-0.443608	10.0481	-1.16329	0.254314	0.999947	-4.57108
WBGene00009219	WBGene00009219	dpm-3	178189	-0.343057	6.23374	-1.16326	0.254325	0.999947	-4.57324
WBGene00004395	WBGene00004395	rol-3	179204	0.309486	2.27162	1.16325	0.254327	0.999947	-4.58566
WBGene00003529	WBGene00003529	nas-10	181287	-0.740879	0.184197	-1.16323	0.254335	0.999947	-4.58982
WBGene00016799	WBGene00016799	C50C3.1	183641	0.436207	4.35216	1.1632	0.254349	0.999947	-4.58012
WBGene00013122	WBGene00013122	impt-1	173001	0.36075	3.91878	1.16318	0.254357	0.999947	-4.58135
WBGene00001194	WBGene00001194	egl-27	174121	0.238676	7.51336	1.16277	0.254519	0.999947	-4.5714
WBGene00018221	WBGene00018221	F40A3.6	185508	-0.408942	0.507617	-1.16236	0.254685	0.999947	-4.58881
WBGene00003249	WBGene00003249	mig-18	184362	-0.682119	3.64381	-1.16225	0.254728	0.999947	-4.58277
WBGene00008233	WBGene00008233	C50F4.8	179332	-1.15695	2.64709	-1.16211	0.254782	0.999947	-4.58641
WBGene00018023	WBGene00018023	set-11	185242	0.772652	-0.768104	1.16174	0.25493	0.999947	-4.59043
WBGene00010224	WBGene00010224	F58A3.4	186483	-0.762597	-0.470267	-1.16147	0.25504	0.999947	-4.59105
WBGene00019888	WBGene00019888	btbd-10	173847	0.221809	7.13962	1.16099	0.255233	0.999947	-4.57218
WBGene00018586	WBGene00018586	ubxn-3	173407	0.177591	7.84936	1.16096	0.255242	0.999947	-4.57165
WBGene00017722	WBGene00017722	F22F7.4	184863	-0.892044	0.0563052	-1.16096	0.255244	0.999947	-4.58952
WBGene00006764	WBGene00006764	unc-27	181124	-0.424052	4.43935	-1.15956	0.255804	0.999947	-4.58041
WBGene00001362	WBGene00001362	exc-1	181635	-0.675015	0.106003	-1.15946	0.255845	0.999947	-4.58853
WBGene00015536	WBGene00015536	glb-2	182330	0.636883	-0.879407	1.15934	0.255893	0.999947	-4.59163
WBGene00016932	WBGene00016932	C54G6.3	183815	-0.617726	-0.262258	-1.15933	0.255895	0.999947	-4.59001
WBGene00013556	WBGene00013556	Y75B8A.23	190709	-0.570198	3.37273	-1.15917	0.255959	0.999947	-4.58281
WBGene00017198	WBGene00017198	nhr-36	24104398	-0.577563	0.395094	-1.15909	0.255993	0.999947	-4.58926
WBGene00020962	WBGene00020962	W02H5.8	178730	0.331594	3.89521	1.15906	0.256004	0.999947	-4.58246
WBGene00011303	WBGene00011303	R166.3	174621	-0.247957	6.00515	-1.15877	0.256122	0.999947	-4.57507
WBGene00006535	WBGene00006535	tba-9	185538	0.55838	-0.402206	1.15826	0.256324	0.999947	-4.59
WBGene00001244	WBGene00001244	elo-6	177321	0.577725	2.84278	1.15754	0.256615	0.999947	-4.58479
WBGene00016055	WBGene00016055	C24D10.4	177288	0.266097	5.21957	1.15754	0.256616	0.999947	-4.57774
WBGene00044559	WBGene00044559	ZK380.5	3896895	-0.499229	0.123737	-1.15742	0.256665	0.999947	-4.58956
WBGene00006985	WBGene00006985	zig-8	176732	0.361906	1.0851	1.15708	0.256801	0.999947	-4.58795
WBGene00044150	WBGene00044150	VB0395L.1	3564909	-0.953249	-1.01947	-1.15703	0.256819	0.999947	-4.59163
WBGene00008746	WBGene00008746	F13E6.2	181264	-0.463778	0.68575	-1.15689	0.256876	0.999947	-4.58848
WBGene00006309	WBGene00006309	sul-2	179194	-0.57128	0.746359	-1.15669	0.256957	0.999947	-4.58896
WBGene00018364	WBGene00018364	dagl-2	3565075	0.182979	6.14205	1.15651	0.25703	0.999947	-4.57494
WBGene00022075	WBGene00022075	Y69A2AR.3	177047	-0.306246	5.92616	-1.15608	0.2572	0.999947	-4.5759
WBGene00011505	WBGene00011505	pzf-1	188142	0.493316	3.06106	1.15577	0.257325	0.999947	-4.58519
WBGene00219763	WBGene00219763	NA	NA	-0.651526	-0.942628	-1.15575	0.257335	0.999947	-4.59148
WBGene00009576	WBGene00009576	F40F8.3	185540	-0.296553	3.02891	-1.15531	0.257511	0.999947	-4.58471
WBGene00005579	WBGene00005579	sri-67	3565625	0.901619	-0.585803	1.15489	0.257682	0.999947	-4.59033
WBGene00010782	WBGene00010782	K11H3.5	187308	-0.551747	0.373924	-1.15455	0.257818	0.999947	-4.58993
WBGene00219271	WBGene00219271	F36H5.14	13183744	0.764211	-1.059	1.15444	0.257861	0.999947	-4.59201
WBGene00020795	WBGene00020795	T25D1.3	188891	-0.63179	0.628012	-1.15427	0.25793	0.999947	-4.58889
WBGene00011021	WBGene00011021	R05A10.4	187595	-0.677905	0.99826	-1.15414	0.257985	0.999947	-4.58859
WBGene00018069	WBGene00018069	F35H10.3	185329	-0.561575	0.320485	-1.15413	0.257986	0.999947	-4.59002
WBGene00016324	WBGene00016324	C32E8.6	171945	0.388893	1.01978	1.15407	0.258013	0.999947	-4.58823
WBGene00016893	WBGene00016893	C53B7.2	183744	-0.39176	7.05254	-1.15334	0.258306	0.999947	-4.57377
WBGene00001185	WBGene00001185	egl-17	180402	0.902472	-1.36235	1.15331	0.258319	0.999947	-4.59198
WBGene00016550	WBGene00016550	C40A11.7	183355	-0.527871	0.165481	-1.15314	0.258386	0.999947	-4.58981
WBGene00020755	WBGene00020755	grl-31	188836	-0.747243	-0.741762	-1.15289	0.258487	0.999947	-4.59135
WBGene00044215	WBGene00044215	ZK228.10	3565883	-0.961694	-1.42689	-1.15283	0.25851	0.999947	-4.59227
WBGene00015433	WBGene00015433	C04E12.2	182208	-0.827974	1.0475	-1.15231	0.258721	0.999947	-4.58865
WBGene00020361	WBGene00020361	fbxc-19	173551	0.392434	0.694636	1.15185	0.258909	0.999947	-4.5887
WBGene00010106	WBGene00010106	fbxb-61	186298	-0.618284	0.0713381	-1.15162	0.259	0.999947	-4.5894
WBGene00003983	WBGene00003983	pes-10	174920	-0.685941	1.4099	-1.15144	0.259073	0.999947	-4.58692
WBGene00219687	WBGene00219687	NA	NA	-0.832527	-0.589697	-1.1509	0.259291	0.999947	-4.59131
WBGene00022076	WBGene00022076	daao-1	3565775	-0.704291	0.308157	-1.15083	0.259318	0.999947	-4.58971
WBGene00235316	WBGene00235316	B0222.15	24104107	-0.925187	-1.57903	-1.15065	0.259393	0.999947	-4.59219
WBGene00010059	WBGene00010059	F54E4.3	181559	0.554522	0.460696	1.15063	0.259402	0.999947	-4.58956
WBGene00012860	WBGene00012860	acdh-11	176477	0.186058	6.02632	1.15054	0.259436	0.999947	-4.5766
WBGene00044921	WBGene00044921	F53C11.9	4927055	-0.741668	2.39478	-1.15045	0.259476	0.999947	-4.58694
WBGene00001696	WBGene00001696	grd-7	191661	0.614697	-0.781843	1.15042	0.259487	0.999947	-4.59155
WBGene00014030	WBGene00014030	glb-1	176261	-0.46681	4.17658	-1.14966	0.259795	0.999947	-4.58201
WBGene00086569	WBGene00086569	F38A6.5	7040128	-0.790963	-0.947386	-1.14959	0.259821	0.999947	-4.59071
WBGene00011055	WBGene00011055	arrd-14	175021	-0.439006	4.43823	-1.14953	0.259847	0.999947	-4.5814
WBGene00045109	WBGene00045109	NA	NA	-0.611758	0.0948794	-1.14886	0.260117	0.999947	-4.58997
WBGene00011794	WBGene00011794	nep-21	179925	-0.362226	2.40457	-1.14879	0.260145	0.999947	-4.58657
WBGene00015022	WBGene00015022	B0205.8	172976	-0.17534	5.7827	-1.14873	0.260173	0.999947	-4.57713
WBGene00011564	WBGene00011564	ugt-50	181413	-0.288201	4.12368	-1.14859	0.260228	0.999947	-4.58184
WBGene00021380	WBGene00021380	NA	NA	-1.07421	-0.707019	-1.14851	0.260261	0.999947	-4.5913
WBGene00014053	WBGene00014053	ZK669.3	191388	-0.834863	4.05444	-1.14816	0.260403	0.999947	-4.58394
WBGene00011926	WBGene00011926	sptf-2	188733	-0.665288	-0.369072	-1.14814	0.260409	0.999947	-4.59083
WBGene00006679	WBGene00006679	twk-26	180592	-0.56564	-0.138563	-1.14779	0.260553	0.999947	-4.59046
WBGene00012199	WBGene00012199	mltn-3	189108	-0.761299	-1.4773	-1.14761	0.260627	0.999947	-4.59154
WBGene00007932	WBGene00007932	zip-5	183204	-0.387809	2.63607	-1.14731	0.260747	0.999947	-4.58592
WBGene00016126	WBGene00016126	nhr-258	182927	-1.16122	-1.73728	-1.14688	0.260924	0.999947	-4.59279
WBGene00015185	WBGene00015185	mrpl-41	173415	-0.329962	6.22717	-1.14686	0.260932	0.999947	-4.57672
WBGene00019863	WBGene00019863	R04A9.3	187563	-0.321852	2.63064	-1.14674	0.260978	0.999947	-4.58607
WBGene00007196	WBGene00007196	B0513.4	178351	-0.401005	8.02306	-1.14666	0.261013	0.999947	-4.57539
WBGene00001449	WBGene00001449	flp-6	179327	-0.489581	6.25788	-1.14653	0.261064	0.999947	-4.57659
WBGene00195149	WBGene00195149	F26H11.8	13187945	-0.428012	-0.258092	-1.14638	0.261126	0.999947	-4.59024
WBGene00008169	WBGene00008169	C48B4.6	183566	0.432966	4.94707	1.14617	0.26121	0.999947	-4.58056
WBGene00005713	WBGene00005713	srv-2	353479	-0.750791	-0.938172	-1.146	0.261282	0.999947	-4.59238
WBGene00003009	WBGene00003009	lin-23	174058	0.236826	7.06354	1.14562	0.261436	0.999947	-4.57586
WBGene00003901	WBGene00003901	paa-1	175750	0.139779	8.55969	1.14541	0.26152	0.999947	-4.57585
WBGene00001224	WBGene00001224	ehs-1	173985	0.31329	5.26706	1.14515	0.261625	0.999947	-4.57933
WBGene00013806	WBGene00013806	Y116A8C.29	191005	-0.404364	2.93318	-1.14489	0.261733	0.999947	-4.58563
WBGene00005291	WBGene00005291	srh-70	188678	0.584274	-1.16119	1.14481	0.261765	0.999947	-4.59213
WBGene00000083	WBGene00000083	adt-2	181022	-0.397247	5.56725	-1.14476	0.261784	0.999947	-4.57833
WBGene00006699	WBGene00006699	uba-1	177855	0.130149	9.20273	1.14431	0.261969	0.999947	-4.57641
WBGene00017399	WBGene00017399	lgc-51	184377	-0.688258	-1.35676	-1.14413	0.262044	0.999947	-4.59226
WBGene00271598	WBGene00271598	NA	NA	-0.476373	1.67093	-1.1441	0.262056	0.999947	-4.58749
WBGene00015698	WBGene00015698	kca-1	172090	0.331874	5.83975	1.14391	0.262131	0.999947	-4.57806
WBGene00044460	WBGene00044460	Y55F3C.10	3896808	-0.720381	-1.08307	-1.14385	0.262155	0.999947	-4.59164
WBGene00007340	WBGene00007340	C05D12.2	174741	-0.594983	2.63536	-1.14363	0.262247	0.999947	-4.58671
WBGene00008332	WBGene00008332	C55A6.3	183832	-0.400417	1.81714	-1.14351	0.262296	0.999947	-4.58755
WBGene00304203	WBGene00304203	NA	NA	0.825192	-0.993398	1.14304	0.262487	0.999947	-4.59242
WBGene00020169	WBGene00020169	mmaa-1	174164	0.299325	5.08568	1.14295	0.262523	0.999947	-4.58003
WBGene00007336	WBGene00007336	C05C12.4	182252	-0.91519	3.13101	-1.14284	0.262569	0.999947	-4.58597
WBGene00001515	WBGene00001515	gap-1	180530	0.478473	1.66154	1.14278	0.262594	0.999947	-4.5881
WBGene00022476	WBGene00022476	fbxa-75	191032	-1.04983	0.104158	-1.14266	0.262641	0.999947	-4.59141
WBGene00012948	WBGene00012948	dhhc-2	173062	-0.441389	1.50224	-1.14189	0.262958	0.999947	-4.58812
WBGene00018051	WBGene00018051	che-10	173801	-0.367844	3.93891	-1.14168	0.263044	0.999947	-4.58399
WBGene00194687	WBGene00194687	F57C12.6	13219089	-1.01124	-0.878256	-1.14132	0.263189	0.999947	-4.59258
WBGene00044047	WBGene00044047	Y57A10C.11	3565453	0.674533	-1.60286	1.14126	0.263213	0.999947	-4.59247
WBGene00008883	WBGene00008883	F16B12.7	184566	-0.423366	0.999997	-1.14126	0.263216	0.999947	-4.58866
WBGene00020702	WBGene00020702	T22F7.3	188757	0.419343	1.13583	1.1412	0.263239	0.999947	-4.58867
WBGene00021368	WBGene00021368	best-20	189623	-0.410166	4.57954	-1.14104	0.263304	0.999947	-4.58231
WBGene00010230	WBGene00010230	rpac-19	176362	-0.197785	6.11973	-1.14102	0.263315	0.999947	-4.57784
WBGene00012783	WBGene00012783	Y43C5A.3	189848	-0.68999	5.62162	-1.14096	0.263337	0.999947	-4.5805
WBGene00019952	WBGene00019952	fbxb-74	177210	0.438557	2.3622	1.14092	0.263353	0.999947	-4.58693
WBGene00044779	WBGene00044779	T10H9.8	4363099	-0.453365	3.0974	-1.14075	0.263425	0.999947	-4.58595
WBGene00196219	WBGene00196219	NA	NA	-0.661075	-0.313638	-1.14052	0.263519	0.999947	-4.59069
WBGene00015148	WBGene00015148	hpo-28	175798	-0.337991	2.2474	-1.14047	0.26354	0.999947	-4.58678
WBGene00019814	WBGene00019814	R02C2.1	178550	-0.402593	3.20584	-1.14043	0.263554	0.999947	-4.5848
WBGene00045272	WBGene00045272	F59C12.4	6418857	-0.411918	6.67953	-1.14012	0.263682	0.999947	-4.57719
WBGene00010736	WBGene00010736	istr-1	179737	0.146199	7.60862	1.14007	0.263702	0.999947	-4.57708
WBGene00022036	WBGene00022036	Y65B4BL.4	171641	0.243903	5.23217	1.13986	0.263788	0.999947	-4.58036
WBGene00015301	WBGene00015301	C01F1.6	173761	0.327753	5.73076	1.13985	0.263794	0.999947	-4.57908
WBGene00021504	WBGene00021504	Y41D4A.1	176986	-0.57674	-0.838594	-1.13972	0.263845	0.999947	-4.59134
WBGene00044463	WBGene00044463	W09G12.10	3896763	-0.825267	-1.18135	-1.1396	0.263895	0.999947	-4.59218
WBGene00044057	WBGene00044057	NA	NA	-0.340463	1.24978	-1.13939	0.263981	0.999947	-4.58843
WBGene00020920	WBGene00020920	set-20	180835	-0.406849	2.01649	-1.13903	0.264129	0.999947	-4.58776
WBGene00044726	WBGene00044726	Y53F4B.43	13188087	0.49494	0.303679	1.13879	0.264226	0.999947	-4.5899
WBGene00010189	WBGene00010189	F57B1.6	179805	-1.15159	-1.65205	-1.13868	0.264272	0.999947	-4.59278
WBGene00002189	WBGene00002189	kin-1	3565407	-0.361573	5.53102	-1.13858	0.264312	0.999947	-4.57978
WBGene00020642	WBGene00020642	T20H9.6	188669	-0.39193	2.09007	-1.13851	0.264343	0.999947	-4.58733
WBGene00220198	WBGene00220198	NA	NA	-0.886709	-1.81935	-1.13814	0.264494	0.999947	-4.59312
WBGene00018338	WBGene00018338	F42A9.9	185657	0.690577	-0.21188	1.13794	0.264576	0.999947	-4.59118
WBGene00086560	WBGene00086560	ZK355.8	7040126	-1.0456	2.03767	-1.1379	0.264591	0.999947	-4.58913
WBGene00017340	WBGene00017340	F10D7.3	181766	-0.748228	5.35545	-1.13772	0.264665	0.999947	-4.58082
WBGene00017777	WBGene00017777	F25B5.6	175842	0.266962	5.99467	1.13746	0.264773	0.999947	-4.57892
WBGene00185006	WBGene00185006	F59B2.15	13190661	-0.730145	0.921681	-1.13667	0.265099	0.999947	-4.58894
WBGene00012802	WBGene00012802	set-25	3565129	-0.208909	5.35604	-1.13654	0.265152	0.999947	-4.58017
WBGene00020549	WBGene00020549	nmt-1	175861	0.248757	6.21625	1.13598	0.265382	0.999947	-4.57897
WBGene00206377	WBGene00206377	F44E5.15	13187261	-0.372513	0.193575	-1.1356	0.265538	0.999947	-4.58978
WBGene00008142	WBGene00008142	C47E8.3	183552	-0.401755	0.887894	-1.13461	0.265946	0.999947	-4.58893
WBGene00015388	WBGene00015388	C03F11.2	182165	-1.36704	-1.9063	-1.13445	0.266013	0.999947	-4.59343
WBGene00007756	WBGene00007756	C27A7.5	179667	-0.235644	5.76618	-1.13416	0.266133	0.999947	-4.58018
WBGene00007389	WBGene00007389	glb-3	182348	0.433614	0.808633	1.13389	0.266243	0.999947	-4.58962
WBGene00022280	WBGene00022280	Y74C10AL.2	171806	-0.13414	6.1234	-1.13353	0.266393	0.999947	-4.57949
WBGene00011514	WBGene00011514	NA	NA	0.571603	2.67972	1.13254	0.266799	0.999947	-4.58693
WBGene00000017	WBGene00000017	abf-6	181418	1.06852	-0.392607	1.13254	0.266799	0.999947	-4.59278
WBGene00009513	WBGene00009513	sfxn-1.2	174708	0.650517	1.07953	1.13238	0.266868	0.999947	-4.58941
WBGene00011873	WBGene00011873	T20G5.12	188662	-0.38207	1.81434	-1.13231	0.266894	0.999947	-4.58821
WBGene00021456	WBGene00021456	rfip-2	173462	0.218538	6.32998	1.13224	0.266923	0.999947	-4.57947
WBGene00017180	WBGene00017180	F02E11.2	184096	-0.277459	4.00823	-1.13204	0.267009	0.999947	-4.5841
WBGene00077762	WBGene00077762	Y57G11C.499	7040135	-0.554288	1.18451	-1.13188	0.267074	0.999947	-4.5891
WBGene00004437	WBGene00004437	rpl-24.2	172815	-0.167486	8.34601	-1.13175	0.267128	0.999947	-4.57951
WBGene00014761	WBGene00014761	F46A8.11	13182072	-0.355421	0.21668	-1.13174	0.26713	0.999947	-4.59025
WBGene00044493	WBGene00044493	Y54G2A.50	3896807	-0.388151	3.78022	-1.13172	0.26714	0.999947	-4.58505
WBGene00206524	WBGene00206524	C54E10.11	13218336	-0.696126	1.45279	-1.13134	0.267296	0.999947	-4.58879
WBGene00021923	WBGene00021923	Y55F3AM.5	190307	-0.176399	4.60411	-1.13128	0.267321	0.999947	-4.58323
WBGene00020455	WBGene00020455	fbxa-59	188447	-0.419787	3.68302	-1.13008	0.267818	0.999947	-4.58549
WBGene00008474	WBGene00008474	nhr-174	184021	-0.512568	2.25653	-1.1299	0.267894	0.999947	-4.58778
WBGene00006287	WBGene00006287	str-261	189315	-0.537457	-0.227804	-1.1284	0.268514	0.999947	-4.59161
WBGene00019718	WBGene00019718	M01H9.2	187390	0.563488	-0.459393	1.12804	0.268663	0.999947	-4.59158
WBGene00005654	WBGene00005654	srr-3	185351	-0.775287	-0.722989	-1.12795	0.2687	0.999947	-4.59177
WBGene00020811	WBGene00020811	T25G12.3	188908	-0.512784	4.40697	-1.12793	0.268711	0.999947	-4.58426
WBGene00011971	WBGene00011971	lron-9	172529	-0.379724	4.50627	-1.12789	0.268726	0.999947	-4.58365
WBGene00019448	WBGene00019448	frpr-13	179268	-0.320801	1.84885	-1.12771	0.268799	0.999947	-4.58825
WBGene00022288	WBGene00022288	Y75B7B.1	190699	-0.30448	2.2808	-1.1276	0.268845	0.999947	-4.58811
WBGene00013153	WBGene00013153	NA	NA	0.673489	0.806408	1.12758	0.268856	0.999947	-4.58956
WBGene00007745	WBGene00007745	C26D10.4	182938	-0.385154	1.57342	-1.12758	0.268857	0.999947	-4.5889
WBGene00021631	WBGene00021631	Y47D9A.4	189990	-0.630229	-0.826371	-1.12743	0.268917	0.999947	-4.59172
WBGene00044500	WBGene00044500	T19E7.6	3896779	-0.395823	5.0626	-1.12743	0.268919	0.999947	-4.58236
WBGene00018777	WBGene00018777	F53H1.3	176945	0.360697	4.93915	1.12735	0.268951	0.999947	-4.58304
WBGene00020616	WBGene00020616	T20D4.10	188646	1.2048	-1.14343	1.12724	0.268999	0.999947	-4.59322
WBGene00003082	WBGene00003082	lsm-8	177393	0.139739	5.52745	1.12702	0.269086	0.999947	-4.58185
WBGene00018284	WBGene00018284	F41E6.1	185617	-0.903591	-1.40434	-1.12686	0.269155	0.999947	-4.59299
WBGene00001451	WBGene00001451	flp-8	181583	-0.399269	1.54765	-1.1268	0.269178	0.999947	-4.58881
WBGene00016801	WBGene00016801	C50C3.5	183642	-0.357019	1.22376	-1.12586	0.269573	0.999947	-4.58956
WBGene00015476	WBGene00015476	C05D9.9	180466	-0.642408	4.55725	-1.12568	0.269648	0.999947	-4.58471
WBGene00003649	WBGene00003649	nhr-59	178707	-0.406621	1.36352	-1.12566	0.269656	0.999947	-4.58922
WBGene00015032	WBGene00015032	B0207.9	181838	-0.933617	-0.0329891	-1.12515	0.269867	0.999947	-4.59059
WBGene00007264	WBGene00007264	C02F4.4	182119	-0.665048	-0.573841	-1.125	0.269928	0.999947	-4.59192
WBGene00013868	WBGene00013868	ZC373.3	191145	0.560475	-0.478095	1.12399	0.270349	0.999947	-4.59122
WBGene00011884	WBGene00011884	enol-1	174423	0.200868	8.33548	1.12398	0.270354	0.999947	-4.5815
WBGene00004921	WBGene00004921	snt-1	174120	-0.441154	2.58091	-1.12383	0.270416	0.999947	-4.5878
WBGene00013366	WBGene00013366	Y60A3A.21	353457	-0.59194	4.7529	-1.12366	0.270488	0.999947	-4.58412
WBGene00007970	WBGene00007970	C36A4.10	175494	-0.406774	1.25189	-1.12351	0.270551	0.999947	-4.58919
WBGene00007919	WBGene00007919	cup-16	174393	-0.385398	6.50996	-1.12288	0.270812	0.999947	-4.58117
WBGene00044711	WBGene00044711	pals-10	13182677	-1.55996	-1.40022	-1.12283	0.270836	0.999947	-4.59297
WBGene00044705	WBGene00044705	T22F3.12	4363086	-0.461388	1.34969	-1.12249	0.270977	0.999947	-4.58939
WBGene00015355	WBGene00015355	C02F12.5	180656	-0.62112	6.02744	-1.12249	0.270977	0.999947	-4.58197
WBGene00013862	WBGene00013862	wdr-5.3	179489	0.467586	5.1881	1.12235	0.271035	0.999947	-4.58314
WBGene00006942	WBGene00006942	wrk-1	181093	-0.271783	4.18859	-1.12228	0.271064	0.999947	-4.58506
WBGene00000514	WBGene00000514	ckb-4	184864	0.299437	2.68742	1.12222	0.27109	0.999947	-4.58789
WBGene00000838	WBGene00000838	cul-3	178547	0.356077	7.26695	1.12221	0.271094	0.999947	-4.58138
WBGene00004025	WBGene00004025	phy-2	178170	-0.497987	3.57812	-1.12212	0.271131	0.999947	-4.58661
WBGene00020188	WBGene00020188	T03F1.6	171961	0.407037	3.08037	1.12198	0.27119	0.999947	-4.5867
WBGene00014826	WBGene00014826	R13H4.2	6418761	-0.612526	1.06835	-1.12197	0.271193	0.999947	-4.59024
WBGene00007198	WBGene00007198	NA	NA	0.522411	0.306283	1.1216	0.271348	0.999947	-4.59089
WBGene00001262	WBGene00001262	emb-8	175710	0.299606	6.59304	1.12153	0.271378	0.999947	-4.58153
WBGene00001332	WBGene00001332	eri-1	176868	-0.197687	6.49414	-1.12097	0.271611	0.999947	-4.58162
WBGene00010267	WBGene00010267	lips-9	174935	-0.637607	-0.641705	-1.12096	0.271616	0.999947	-4.5915
WBGene00017239	WBGene00017239	F08B6.1	184173	0.326141	3.07637	1.12089	0.271646	0.999947	-4.58734
WBGene00007313	WBGene00007313	clec-147	175114	-0.438495	5.68263	-1.12063	0.271754	0.999947	-4.58257
WBGene00045104	WBGene00045104	NA	NA	0.765478	-0.302039	1.12056	0.271782	0.999947	-4.59152
WBGene00014335	WBGene00014335	NA	NA	-0.53969	1.42103	-1.12013	0.271964	0.999947	-4.58931
WBGene00012416	WBGene00012416	Y7A9A.1	178453	-0.769012	0.605061	-1.12013	0.271965	0.999947	-4.59033
WBGene00019473	WBGene00019473	cyp-35A5	178802	0.96136	-1.60513	1.11987	0.272075	0.999947	-4.59269
WBGene00020679	WBGene00020679	ogdh-1	177235	0.159356	8.15346	1.11986	0.272076	0.999947	-4.58249
WBGene00023342	WBGene00023342	NA	NA	-0.839904	-1.86286	-1.11981	0.272097	0.999947	-4.59293
WBGene00012040	WBGene00012040	T26E3.7	188925	-0.422294	2.82132	-1.11944	0.272254	0.999947	-4.58768
WBGene00017732	WBGene00017732	F23C8.3	184891	-0.396188	2.93937	-1.11941	0.272266	0.999947	-4.5875
WBGene00022717	WBGene00022717	hipr-1	176224	0.185104	6.54423	1.11932	0.272303	0.999947	-4.58197
WBGene00010045	WBGene00010045	F54C9.11	186226	0.299118	2.09551	1.11905	0.272417	0.999947	-4.58878
WBGene00015267	WBGene00015267	chin-1	175268	0.360299	5.26865	1.11905	0.272418	0.999947	-4.58346
WBGene00011554	WBGene00011554	T07A5.1	188207	0.765757	-0.72972	1.11898	0.272446	0.999947	-4.59258
WBGene00021536	WBGene00021536	Y42H9AR.1	177604	0.313268	5.4301	1.11879	0.272525	0.999947	-4.58313
WBGene00000054	WBGene00000054	acr-15	191602	-0.58199	-0.120738	-1.11853	0.272635	0.999947	-4.59129
WBGene00012686	WBGene00012686	Y39B6A.27	260227	-0.586384	1.52748	-1.11849	0.27265	0.999947	-4.58907
WBGene00006452	WBGene00006452	heh-1	175426	-0.52222	3.65074	-1.11846	0.272663	0.999947	-4.58679
WBGene00017446	WBGene00017446	F14B8.4	184451	-0.762005	4.54852	-1.11845	0.27267	0.999947	-4.58586
WBGene00011984	WBGene00011984	T24C2.5	188842	-0.46755	1.8339	-1.11813	0.272802	0.999947	-4.58925
WBGene00000527	WBGene00000527	cle-1	172678	-0.315258	5.81336	-1.11787	0.272911	0.999947	-4.58287
WBGene00021129	WBGene00021129	W10D9.1	189333	-0.461169	1.13225	-1.11777	0.272956	0.999947	-4.58992
WBGene00044563	WBGene00044563	T26C11.8	3896875	0.825154	-1.10916	1.11734	0.273136	0.999947	-4.59316
WBGene00011471	WBGene00011471	T05C12.8	188124	0.613189	-0.428561	1.11728	0.27316	0.999947	-4.59205
WBGene00018467	WBGene00018467	sdpn-1	181058	-0.344676	4.26682	-1.11726	0.273167	0.999947	-4.58577
WBGene00219660	WBGene00219660	NA	NA	-0.507399	1.71289	-1.11668	0.27341	0.999947	-4.5894
WBGene00017534	WBGene00017534	cwf-19L1	179000	0.24085	5.69883	1.11662	0.273437	0.999947	-4.58313
WBGene00002268	WBGene00002268	lec-5	173992	-0.416906	5.80721	-1.11624	0.273599	0.999947	-4.58305
WBGene00220073	WBGene00220073	NA	NA	0.57479	0.457808	1.11607	0.27367	0.999947	-4.59083
WBGene00012352	WBGene00012352	dkf-1	173234	0.200717	4.60093	1.11598	0.273705	0.999947	-4.5851
WBGene00015582	WBGene00015582	C07H6.9	176062	-0.424031	1.45949	-1.11583	0.273769	0.999947	-4.58939
WBGene00003401	WBGene00003401	mpk-1	175545	0.213831	6.13291	1.11521	0.274032	0.999947	-4.5829
WBGene00003553	WBGene00003553	nas-37	181208	-0.762609	7.03499	-1.1151	0.274077	0.999947	-4.58296
WBGene00019734	WBGene00019734	nlp-64	180387	-0.431845	1.10581	-1.11497	0.274134	0.999947	-4.58987
WBGene00007729	WBGene00007729	clec-185	182914	-0.834191	-1.70057	-1.11481	0.274201	0.999947	-4.59281
WBGene00016454	WBGene00016454	C35E7.2	172992	0.363368	1.28486	1.11473	0.274231	0.999947	-4.58958
WBGene00006407	WBGene00006407	lim-9	3565712	-0.339316	5.09805	-1.1145	0.274329	0.999947	-4.58441
WBGene00012009	WBGene00012009	T25B9.3	188881	-0.535206	-0.680214	-1.11443	0.27436	0.999947	-4.59204
WBGene00013716	WBGene00013716	Y106G6H.1	172919	0.588001	1.61353	1.11438	0.274379	0.999947	-4.58989
WBGene00044618	WBGene00044618	bus-2	176977	-0.492701	-0.44259	-1.11437	0.274385	0.999947	-4.59206
WBGene00022866	WBGene00022866	ZK1240.1	173589	0.712758	-0.941453	1.11435	0.274393	0.999947	-4.59262
WBGene00022040	WBGene00022040	Y65B4BR.1	190488	0.792589	0.0760809	1.11407	0.274513	0.999947	-4.59197
WBGene00077485	WBGene00077485	NA	NA	-0.58141	0.0100689	-1.1136	0.27471	0.999947	-4.59083
WBGene00023263	WBGene00023263	NA	NA	-0.392065	3.28788	-1.11348	0.274761	0.999947	-4.58699
WBGene00007545	WBGene00007545	C13B4.1	175104	0.359239	5.05084	1.11308	0.274929	0.999947	-4.58472
WBGene00020302	WBGene00020302	T07D1.3	188219	-0.565561	-0.780457	-1.11301	0.274957	0.999947	-4.59257
WBGene00014119	WBGene00014119	ZK858.6	172739	0.17117	6.85893	1.11278	0.275058	0.999947	-4.58342
WBGene00007419	WBGene00007419	C07E3.9	182374	-0.323949	5.91742	-1.11224	0.275286	0.999947	-4.5836
WBGene00010998	WBGene00010998	R03G8.3	181437	-1.19388	0.38338	-1.11173	0.275499	0.999947	-4.59207
WBGene00001526	WBGene00001526	gck-1	179274	0.286203	5.95981	1.11166	0.275529	0.999947	-4.58366
WBGene00013508	WBGene00013508	Y71A12B.11	173262	-0.437278	2.58129	-1.1116	0.275553	0.999947	-4.58866
WBGene00045163	WBGene00045163	NA	NA	-0.407474	2.05357	-1.11151	0.275592	0.999947	-4.5889
WBGene00194659	WBGene00194659	NA	NA	0.457286	-0.313753	1.11114	0.275749	0.999947	-4.59196
WBGene00044468	WBGene00044468	Y69A2AL.2	3896813	-0.818772	3.54347	-1.11047	0.276032	0.999947	-4.58758
WBGene00019864	WBGene00019864	ceh-93	180394	-0.188896	4.36551	-1.11042	0.276055	0.999947	-4.58601
WBGene00006562	WBGene00006562	tdc-1	174327	0.399943	5.99581	1.11039	0.276069	0.999947	-4.5841
WBGene00012738	WBGene00012738	eif-3.J	173213	0.140204	6.59023	1.11032	0.276098	0.999947	-4.58384
WBGene00013633	WBGene00013633	Y105C5A.8	190873	-0.781732	4.54522	-1.11005	0.276212	0.999947	-4.58674
WBGene00015483	WBGene00015483	C05D11.5	182258	0.369469	1.41518	1.10977	0.27633	0.999947	-4.5903
WBGene00003410	WBGene00003410	mrp-4	181202	0.366545	6.14042	1.10977	0.276331	0.999947	-4.58405
WBGene00001248	WBGene00001248	elp-1	180358	0.364906	2.24595	1.10919	0.276574	0.999947	-4.58916
WBGene00009096	WBGene00009096	fipr-1	259653	-1.16813	-2.1119	-1.10902	0.276647	0.999947	-4.59305
WBGene00018798	WBGene00018798	gnrr-1	186230	-0.399451	1.24408	-1.10883	0.276727	0.999947	-4.59012
WBGene00009778	WBGene00009778	F46C5.1	174411	1.16419	-1.97537	1.10819	0.276999	0.999947	-4.5942
WBGene00020657	WBGene00020657	lgc-53	188702	-0.385889	0.812764	-1.10806	0.277054	0.999947	-4.59071
WBGene00018033	WBGene00018033	F35B3.7	185257	-0.481137	2.04685	-1.10774	0.27719	0.999947	-4.58952
WBGene00013933	WBGene00013933	clec-99	173011	-0.675205	-1.09508	-1.10747	0.277304	0.999947	-4.59256
WBGene00020629	WBGene00020629	T20F5.7	171979	0.288376	6.73927	1.10726	0.277397	0.999947	-4.58453
WBGene00010796	WBGene00010796	clip-1	176307	-0.342268	4.92143	-1.10724	0.277403	0.999947	-4.58575
WBGene00013958	WBGene00013958	nol-16	191277	0.278324	5.67636	1.10717	0.277434	0.999947	-4.58465
WBGene00021538	WBGene00021538	rabs-5	177603	0.232681	4.05596	1.10664	0.277659	0.999947	-4.58695
WBGene00021884	WBGene00021884	Y54G2A.19	190280	0.317075	3.47374	1.1064	0.277762	0.999947	-4.58766
WBGene00044922	WBGene00044922	Y43C5A.7	4927022	0.51882	-0.501628	1.10629	0.277809	0.999947	-4.5923
WBGene00044953	WBGene00044953	D2096.13	4926939	-0.562566	4.66854	-1.10626	0.277818	0.999947	-4.58647
WBGene00044526	WBGene00044526	T28A11.22	3896852	-0.379669	3.36062	-1.10552	0.278136	0.999947	-4.58803
WBGene00304907	WBGene00304907	NA	NA	0.799304	-0.962375	1.10542	0.278176	0.999947	-4.59281
WBGene00008926	WBGene00008926	F17H10.2	184623	-0.448295	7.52472	-1.10535	0.278206	0.999947	-4.58551
[truncated: 15,237 more rows]

## Sheet: RNAseq RAF2181 aux_DMSO
	genes	symbol	entrez	logFC	AveExpr	t	P.Value	adj.P.Val	B
WBGene00044900	WBGene00044900	cnc-11	4926913	4.35053	1.86017	7.4018	4.02309e-08	0.00069342	6.69332
WBGene00306080	WBGene00306080	NA	NA	5.16371	0.0440989	5.54967	5.74405e-06	0.0495022	2.20233
WBGene00015549	WBGene00015549	C06G3.3	177472	2.9143	2.9039	5.19992	1.50684e-05	0.0580864	2.48462
WBGene00001783	WBGene00001783	gst-35	259481	2.61235	0.796483	5.15046	1.72746e-05	0.0580864	1.74165
WBGene00044500	WBGene00044500	T19E7.6	3896779	1.70321	5.0626	5.11936	1.88243e-05	0.0580864	2.79788
WBGene00001554	WBGene00001554	gcy-34	191656	2.19461	0.637853	5.08216	2.08626e-05	0.0580864	1.32332
WBGene00016923	WBGene00016923	C54F6.5	179137	1.97572	2.86968	5.03155	2.3994e-05	0.0580864	2.10416
WBGene00022713	WBGene00022713	ZK355.3	191298	3.35832	1.6832	4.98937	2.69605e-05	0.0580864	1.90738
WBGene00000555	WBGene00000555	cnc-1	187726	3.32292	1.85068	4.86648	3.78615e-05	0.072509	1.75385
WBGene00045398	WBGene00045398	Y71F9AM.8	6418614	4.06002	-1.23896	4.66155	6.66573e-05	0.11489	0.388693
WBGene00045188	WBGene00045188	NA	NA	1.94753	1.14033	4.58856	8.15063e-05	0.120807	0.823372
WBGene00010501	WBGene00010501	K02C4.2	174298	2.80203	-0.617534	4.57715	8.41082e-05	0.120807	0.340716
WBGene00271815	WBGene00271815	K04A8.21	186973	3.1306	5.22924	4.54234	9.25656e-05	0.122178	1.40568
WBGene00009702	WBGene00009702	F44F4.3	185749	1.29976	2.85917	4.51703	9.92399e-05	0.122178	1.01417
WBGene00007131	WBGene00007131	pals-26	181902	1.56882	3.93786	4.41584	0.000131044	0.143958	0.977007
WBGene00002013	WBGene00002013	hsp-12.6	177778	2.6956	3.57601	4.40871	0.000133634	0.143958	0.919662
WBGene00016789	WBGene00016789	djr-1.2	183625	1.83226	1.27119	4.30042	0.00017978	0.182275	0.284724
WBGene00012115	WBGene00012115	T28B8.4	13181077	1.66155	2.54208	4.22818	0.000219005	0.209709	0.363218
WBGene00012398	WBGene00012398	Y6E2A.4	189374	2.07696	3.95596	4.17113	0.000255853	0.215121	0.404234
WBGene00008396	WBGene00008396	D1086.9	179910	3.46933	0.0652523	4.14545	0.000274376	0.215121	-0.0335369
WBGene00194658	WBGene00194658	R09E10.13	13197764	2.283	3.09208	4.13251	0.000284202	0.215121	0.302109
WBGene00086560	WBGene00086560	ZK355.8	7040126	3.08306	2.03767	4.12896	0.000286959	0.215121	0.12562
WBGene00017306	WBGene00017306	F09F9.1	184262	1.3985	2.38766	4.12883	0.000287061	0.215121	0.107012
WBGene00008421	WBGene00008421	D2030.12	3565410	1.54772	2.02976	4.09659	0.000313342	0.22209	-0.0315315
WBGene00271832	WBGene00271832	Y60C6A.3	35381283	2.35841	3.58583	4.07263	0.000334391	0.22209	0.20982
WBGene00016924	WBGene00016924	C54F6.6	34700616	2.92726	1.89446	4.07194	0.000335016	0.22209	-0.166529
WBGene00018459	WBGene00018459	F45D11.14	185788	2.64592	-0.848601	4.00687	0.000399581	0.255081	-0.822777
WBGene00050943	WBGene00050943	ZC412.10	6418819	1.42162	5.07084	3.98739	0.000421181	0.259267	0.0565018
WBGene00018739	WBGene00018739	F53B1.8	180528	1.33267	6.17987	3.95467	0.000460075	0.264413	-0.031378
WBGene00044246	WBGene00044246	F36D1.10	3565164	2.94955	-4.51845	3.95455	0.000460222	0.264413	-2.5974
WBGene00021339	WBGene00021339	Y34F4.4	175263	2.17234	1.97409	3.87085	0.000576513	0.320541	-0.47052
WBGene00018461	WBGene00018461	F45D11.16	173480	2.6885	-0.84091	3.83177	0.000640229	0.334963	-1.16362
WBGene00007992	WBGene00007992	fipr-24	183286	3.38789	3.8922	3.83113	0.00064132	0.334963	-0.354436
WBGene00044536	WBGene00044536	F14F9.8	3896842	1.95621	1.09778	3.78788	0.000720016	0.365006	-0.829093
WBGene00001769	WBGene00001769	gst-21	191412	2.01318	0.547635	3.75232	0.00079172	0.372418	-1.14936
WBGene00044519	WBGene00044519	F59A7.11	3896836	2.70016	-1.23629	3.74957	0.000797549	0.372418	-0.950993
WBGene00002012	WBGene00002012	hsp-12.3	177777	2.29811	1.42324	3.74867	0.000799458	0.372418	-0.822778
WBGene00019331	WBGene00019331	dos-3	186905	1.81218	1.34804	3.71646	0.000871067	0.395098	-0.879328
WBGene00044113	WBGene00044113	C54F6.15	3565380	2.18995	1.60181	3.6609	0.00100957	0.446176	-0.882157
WBGene00018174	WBGene00018174	F38B6.4	180935	1.80365	1.89014	3.64005	0.00106689	0.456666	-0.966609
WBGene00008628	WBGene00008628	ttr-21	184253	1.18147	2.45269	3.63097	0.00109283	0.456666	-0.871817
WBGene00007174	WBGene00007174	mboa-1	181681	2.05197	1.12879	3.62049	0.00112353	0.456666	-1.05909
WBGene00045456	WBGene00045456	C10A4.9	6418834	1.24831	3.17538	3.61037	0.00115397	0.456666	-0.875108
WBGene00000171	WBGene00000171	aqp-3	190553	1.55157	2.9747	3.60652	0.00116577	0.456666	-0.916694
WBGene00016310	WBGene00016310	txt-18	174049	0.941231	2.98712	3.59455	0.00120318	0.460843	-0.948531
WBGene00013227	WBGene00013227	Y56A3A.6	176618	0.990256	3.64596	3.56928	0.00128602	0.481866	-0.963815
WBGene00021964	WBGene00021964	Y57E12B.4	179082	2.78195	-1.51903	3.55301	0.00134228	0.492244	-1.5374
WBGene00018460	WBGene00018460	F45D11.15	185789	2.51734	-2.29398	3.49964	0.00154406	0.531057	-2.17085
WBGene00000784	WBGene00000784	cpr-4	179053	-3.23354	3.14845	-3.4906	0.00158105	0.531057	-1.25074
WBGene00011931	WBGene00011931	srsx-19	188760	1.26423	-0.186315	3.48712	0.00159551	0.531057	-1.61953
WBGene00019719	WBGene00019719	M01H9.3	177215	1.01597	8.05947	3.48579	0.00160105	0.531057	-1.22662
WBGene00001763	WBGene00001763	gst-15	185410	2.07138	3.34045	3.48553	0.00160217	0.531057	-1.14285
WBGene00219298	WBGene00219298	F55H2.8	13190818	2.5592	0.81963	3.46759	0.00167906	0.539529	-1.37294
WBGene00007302	WBGene00007302	C04F12.8	182228	0.945946	3.56869	3.46503	0.00169033	0.539529	-1.18672
WBGene00020574	WBGene00020574	T19D7.6	188606	2.29683	0.96245	3.43534	0.00182637	0.558979	-1.57628
WBGene00020736	WBGene00020736	T23F2.3	188805	1.1017	5.73589	3.43078	0.0018482	0.558979	-1.26345
WBGene00003778	WBGene00003778	nnt-1	180884	1.39535	3.28614	3.43071	0.00184856	0.558979	-1.27314
WBGene00015694	WBGene00015694	ugt-27	182508	1.75623	1.59921	3.40817	0.00196017	0.573301	-1.42569
WBGene00016324	WBGene00016324	C32E8.6	171945	1.14295	1.01978	3.40772	0.00196245	0.573301	-1.51907
WBGene00011927	WBGene00011927	T22C8.6	188734	1.0056	2.18904	3.38834	0.00206368	0.590677	-1.40752
WBGene00175031	WBGene00175031	C06C3.12	13186434	2.91872	-1.62689	3.38337	0.00209047	0.590677	-2.54482
WBGene00008454	WBGene00008454	E02A10.4	259342	1.11358	3.17176	3.36293	0.00220408	0.612734	-1.4073
WBGene00000103	WBGene00000103	akt-2	181524	0.887139	5.00021	3.35489	0.0022504	0.615681	-1.41236
WBGene00017718	WBGene00017718	F22F4.5	3565477	-3.41169	1.05927	-3.33288	0.00238206	0.64061	-2.20177
WBGene00019665	WBGene00019665	K11H12.9	176889	1.06282	3.79107	3.32742	0.00241586	0.64061	-1.46642
WBGene00219423	WBGene00219423	C23H5.15	24104233	2.65269	0.509747	3.31309	0.00250672	0.654635	-1.80325
WBGene00010224	WBGene00010224	F58A3.4	186483	2.23712	-0.470267	3.29032	0.00265797	0.683772	-2.18065
WBGene00011325	WBGene00011325	T01C3.11	3565980	1.51775	1.16427	3.27564	0.00276008	0.699599	-1.73538
WBGene00004932	WBGene00004932	sod-3	181748	1.77306	1.39377	3.25675	0.00289698	0.710356	-1.81133
WBGene00020737	WBGene00020737	T23F2.4	188806	1.02931	3.17073	3.25269	0.0029273	0.710356	-1.64566
WBGene00010899	WBGene00010899	M28.8	174641	1.41012	4.36678	3.25037	0.00294472	0.710356	-1.63107
WBGene00007990	WBGene00007990	fipr-23	173283	2.30824	1.39309	3.24737	0.00296737	0.710356	-1.72645
WBGene00004998	WBGene00004998	spp-13	184191	1.7438	0.146451	3.2314	0.0030911	0.725419	-2.02743
WBGene00017509	WBGene00017509	F16B4.7	178646	2.31824	1.48994	3.2207	0.0031767	0.725419	-1.84002
WBGene00015294	WBGene00015294	C01C10.2	182067	1.1875	3.69254	3.22042	0.00317894	0.725419	-1.69502
WBGene00020946	WBGene00020946	W02D7.11	179214	2.57738	3.3033	3.218	0.00319865	0.725419	-1.71442
WBGene00014099	WBGene00014099	ZK836.3	3565676	1.35992	0.292691	3.21137	0.0032532	0.728209	-1.9667
WBGene00077704	WBGene00077704	F12A10.9	7040168	2.32168	-1.70431	3.20038	0.00334553	0.730663	-2.58217
WBGene00000731	WBGene00000731	col-158	179619	-2.02575	0.145962	-3.19942	0.00335375	0.730663	-2.13886
WBGene00235092	WBGene00235092	C54F6.17	24104350	1.22204	3.35461	3.19116	0.00342498	0.730663	-1.76463
WBGene00009326	WBGene00009326	F32D8.1	185203	1.61229	-0.954798	3.18768	0.00345541	0.730663	-2.31354
WBGene00017166	WBGene00017166	aldo-2	175827	0.654083	9.01523	3.18533	0.00347612	0.730663	-1.97072
WBGene00014699	WBGene00014699	C37A5.5	13182954	3.06686	-1.41614	3.17626	0.00355717	0.738692	-2.21306
WBGene00010118	WBGene00010118	NA	NA	2.30561	-1.75036	3.1566	0.00373902	0.767211	-2.76177
WBGene00017865	WBGene00017865	F27D9.7	185019	0.976305	3.81567	3.13244	0.00397483	0.806002	-1.87965
WBGene00018476	WBGene00018476	F45E12.6	185804	1.65527	1.40236	3.11769	0.00412561	0.8263	-2.07218
WBGene00044743	WBGene00044743	crb-3	4363125	0.939182	3.26046	3.10905	0.0042165	0.8263	-1.93312
WBGene00019780	WBGene00019780	M60.4	187465	1.07983	6.93565	3.10884	0.00421875	0.8263	-2.06713
WBGene00013579	WBGene00013579	Y79H2A.2	190739	1.20957	4.79362	3.09505	0.00436779	0.845879	-1.96988
WBGene00017635	WBGene00017635	F20D6.5	184724	1.36091	0.0497171	3.08723	0.00445454	0.847883	-2.29934
WBGene00019233	WBGene00019233	ugt-14	186767	2.52959	-0.969247	3.08528	0.00447652	0.847883	-2.70992
WBGene00012487	WBGene00012487	Y18D10A.23	173155	1.78673	4.30073	3.07024	0.00464879	0.866746	-2.00994
WBGene00011175	WBGene00011175	R09E10.5	187743	1.29571	0.530995	3.05893	0.00478249	0.866746	-2.13078
WBGene00013207	WBGene00013207	zipt-2.3	190293	1.30129	0.0601378	3.05421	0.00483944	0.866746	-2.28142
WBGene00009033	WBGene00009033	F21H7.12	259670	2.06344	1.34324	3.05355	0.00484744	0.866746	-2.12684
WBGene00015675	WBGene00015675	NA	NA	1.14304	0.335154	3.04768	0.00491913	0.866746	-2.31309
WBGene00006632	WBGene00006632	tsp-6	13219712	1.25064	2.99131	3.04703	0.00492712	0.866746	-2.06115
WBGene00000932	WBGene00000932	dao-6	3564991	2.63921	3.7732	3.0424	0.00498451	0.866746	-2.06643
WBGene00000038	WBGene00000038	ace-4	175074	1.63333	-0.251609	3.03691	0.0050535	0.866746	-2.50099
WBGene00206357	WBGene00206357	C09D4.9	13180274	0.923525	1.84027	3.03413	0.00508868	0.866746	-2.14291
WBGene00045207	WBGene00045207	F13E9.14	4927050	2.35676	-1.7568	3.03285	0.00510494	0.866746	-2.83253
WBGene00022004	WBGene00022004	npr-22	190424	1.08382	-0.303004	3.02856	0.00515997	0.866746	-2.41727
WBGene00000073	WBGene00000073	add-2	179647	0.82498	4.37496	3.02012	0.00526983	0.866746	-2.11657
WBGene00206538	WBGene00206538	C09G5.13	13186898	2.12218	-1.1804	3.01962	0.00527639	0.866746	-2.61989
WBGene00012783	WBGene00012783	Y43C5A.3	189848	1.73769	5.62162	3.01933	0.00528013	0.866746	-2.1584
WBGene00249825	WBGene00249825	NA	NA	-2.38949	-2.04681	-3.00705	0.00544416	0.867953	-2.96382
WBGene00202498	WBGene00202498	Y60C6A.2	13212671	1.80818	1.83081	3.00512	0.00547038	0.867953	-2.15217
WBGene00235311	WBGene00235311	Y57E12B.11	24105169	2.79372	-0.743416	3.00347	0.00549292	0.867953	-2.48199
WBGene00000559	WBGene00000559	cnc-5	187729	4.79005	-2.85412	2.99934	0.00554971	0.867953	-3.2059
WBGene00017336	WBGene00017336	ugt-41	184295	1.935	2.58223	2.97677	0.0058697	0.867953	-2.21257
WBGene00015393	WBGene00015393	exc-13	179123	2.54258	1.6053	2.96919	0.00598101	0.867953	-2.29687
WBGene00016506	WBGene00016506	abhd-5.1	183295	0.73906	3.50637	2.96915	0.00598162	0.867953	-2.21494
WBGene00017660	WBGene00017660	F21C10.11	179293	2.26587	5.56879	2.96612	0.00602667	0.867953	-2.2595
WBGene00014055	WBGene00014055	ZK669.5	174280	1.16127	1.75528	2.9527	0.00623028	0.867953	-2.29101
WBGene00002026	WBGene00002026	hsp-70	172757	1.30994	7.14418	2.95051	0.00626406	0.867953	-2.42363
WBGene00305996	WBGene00305996	NA	NA	1.52682	1.14148	2.94832	0.00629807	0.867953	-2.37486
WBGene00014700	WBGene00014700	C37A5.6	13182953	3.87462	-1.78558	2.94426	0.00636161	0.867953	-2.65249
WBGene00007638	WBGene00007638	C17D12.3	173046	1.76024	-0.501532	2.93787	0.00646283	0.867953	-2.45056
WBGene00011046	WBGene00011046	R05H10.7	3565038	2.03769	-0.581658	2.93245	0.00654982	0.867953	-2.5908
WBGene00016738	WBGene00016738	C47D2.1	183545	1.45415	1.42871	2.92619	0.00665159	0.867953	-2.37386
WBGene00009652	WBGene00009652	F43D2.3	185706	1.22152	0.716543	2.9194	0.00676377	0.867953	-2.40179
WBGene00021052	WBGene00021052	NA	NA	1.27328	3.93674	2.91545	0.0068299	0.867953	-2.32665
WBGene00008019	WBGene00008019	C38H2.2	176455	1.06376	4.70282	2.91224	0.00688394	0.867953	-2.34786
WBGene00011517	WBGene00011517	cgt-1	188169	1.72169	1.21008	2.91103	0.00690451	0.867953	-2.39963
WBGene00008372	WBGene00008372	D1054.5	183914	1.29025	3.36294	2.90861	0.00694581	0.867953	-2.33605
WBGene00012564	WBGene00012564	fbxa-107	189628	-0.533385	6.20828	-2.90416	0.00702203	0.867953	-2.45217
WBGene00006649	WBGene00006649	tth-1	181097	0.663488	7.34443	2.90375	0.00702927	0.867953	-2.54813
WBGene00000100	WBGene00000100	ajm-1	181148	0.542477	7.30491	2.90282	0.00704518	0.867953	-2.54722
WBGene00019332	WBGene00019332	K02F3.9	175241	1.15738	2.065	2.895	0.00718183	0.867953	-2.39849
WBGene00016092	WBGene00016092	cyp-33B1	182888	1.92006	0.660249	2.89174	0.00723947	0.867953	-2.42397
WBGene00017463	WBGene00017463	F14D12.1	180829	0.963807	1.88549	2.88736	0.00731763	0.867953	-2.40832
WBGene00016877	WBGene00016877	C52D10.3	3565402	1.58704	1.16906	2.88145	0.00742434	0.867953	-2.45137
WBGene00019113	WBGene00019113	F59E11.7	179277	1.6511	2.84402	2.87979	0.00745473	0.867953	-2.39607
WBGene00016451	WBGene00016451	clec-6	183242	1.79476	-1.50121	2.87925	0.00746454	0.867953	-2.90575
WBGene00018273	WBGene00018273	NA	NA	1.58354	0.0246875	2.8777	0.00749286	0.867953	-2.60328
WBGene00021354	WBGene00021354	fpn-1.1	171773	1.58702	4.20536	2.87723	0.00750145	0.867953	-2.41208
WBGene00011935	WBGene00011935	scrm-1	173053	0.620069	5.16668	2.87467	0.00754869	0.867953	-2.45783
WBGene00022196	WBGene00022196	gpa-17	175377	1.00461	2.66452	2.87365	0.00756758	0.867953	-2.41118
WBGene00235093	WBGene00235093	C54F6.18	24104351	1.27388	6.53715	2.87026	0.00763051	0.867953	-2.58689
WBGene00020616	WBGene00020616	T20D4.10	188646	2.96487	-1.14343	2.86976	0.0076399	0.867953	-3.01195
WBGene00009213	WBGene00009213	thn-1	185060	1.69751	4.84369	2.86264	0.00777401	0.867953	-2.45995
WBGene00003732	WBGene00003732	nhx-4	180964	0.905381	4.1783	2.85983	0.00782758	0.867953	-2.44349
WBGene00019845	WBGene00019845	irld-13	187541	-1.94453	-1.36678	-2.85705	0.00788076	0.867953	-2.9471
WBGene00008389	WBGene00008389	D1086.2	183931	1.19881	1.85565	2.84812	0.00805433	0.867953	-2.47491
WBGene00011052	WBGene00011052	arrd-11	187635	1.55896	1.43263	2.84734	0.0080697	0.867953	-2.50107
WBGene00011725	WBGene00011725	lips-5	188437	-2.88192	-1.02087	-2.84147	0.00818592	0.867953	-3.16517
WBGene00015292	WBGene00015292	C01C4.2	182065	1.5778	-0.148604	2.84034	0.00820858	0.867953	-2.73703
WBGene00021737	WBGene00021737	NA	NA	3.84318	-1.98234	2.84031	0.00820916	0.867953	-3.1492
WBGene00003939	WBGene00003939	pax-3	185022	1.21468	0.3522	2.83502	0.00831554	0.867953	-2.6305
WBGene00012866	WBGene00012866	afmd-2	189911	0.890968	3.05499	2.82731	0.00847287	0.867953	-2.49868
WBGene00006444	WBGene00006444	shn-1	174739	0.796351	4.19774	2.82629	0.00849391	0.867953	-2.51422
WBGene00006594	WBGene00006594	tom-1	172209	0.68477	3.79747	2.82552	0.00850983	0.867953	-2.50164
WBGene00021961	WBGene00021961	Y57E12B.1	190357	2.51218	-3.0987	2.82323	0.00855746	0.867953	-3.03583
WBGene00010522	WBGene00010522	K03A11.5	181436	1.61108	1.17536	2.82072	0.00860962	0.867953	-2.57148
WBGene00013255	WBGene00013255	tric-1B.1	174867	-0.568972	3.96258	-2.80436	0.00895832	0.867953	-2.54733
WBGene00011339	WBGene00011339	T01G5.1	180021	1.24519	0.7882	2.80052	0.00904194	0.867953	-2.59889
WBGene00017970	WBGene00017970	F32A5.4	174188	0.991041	6.18793	2.79992	0.00905499	0.867953	-2.70411
WBGene00000551	WBGene00000551	clx-1	177556	4.75549	6.20612	2.79569	0.00914821	0.867953	-2.61057
WBGene00020135	WBGene00020135	aakg-4	187928	0.902176	4.66438	2.79487	0.00916652	0.867953	-2.58775
WBGene00004855	WBGene00004855	sma-1	179629	0.450322	7.92355	2.78796	0.00932081	0.867953	-2.81782
WBGene00007200	WBGene00007200	vamp-8	178349	1.07191	4.40652	2.78105	0.00947775	0.867953	-2.61226
WBGene00021303	WBGene00021303	Y32G9A.5	189578	2.28721	-1.77509	2.77817	0.0095439	0.867953	-2.90636
WBGene00020618	WBGene00020618	T20D4.12	188648	2.97318	-1.40226	2.77197	0.00968772	0.867953	-3.0947
WBGene00194926	WBGene00194926	K08D8.12	13198723	1.21576	2.91368	2.76514	0.00984844	0.867953	-2.61403
WBGene00021517	WBGene00021517	Y41D4B.15	189822	1.68082	0.230297	2.76034	0.0099631	0.867953	-2.74502
WBGene00003540	WBGene00003540	nas-21	188422	-2.03492	-0.460708	-2.759	0.00999512	0.867953	-3.00695
WBGene00003682	WBGene00003682	nhr-92	176971	1.17465	1.77914	2.75895	0.0099964	0.867953	-2.64387
WBGene00019476	WBGene00019476	timp-1	179199	1.21743	4.10995	2.75715	0.0100397	0.867953	-2.64182
WBGene00021319	WBGene00021319	Y34B4A.2	189585	0.483615	3.41397	2.7563	0.0100603	0.867953	-2.63236
WBGene00044257	WBGene00044257	Y45F10D.16	3564927	1.36853	-0.660231	2.75438	0.010107	0.867953	-2.96105
WBGene00000237	WBGene00000237	bam-2	171868	0.575062	5.02038	2.75384	0.01012	0.867953	-2.69708
WBGene00219286	WBGene00219286	C04F12.16	13181593	1.38302	2.07831	2.74932	0.0102306	0.867953	-2.65556
WBGene00004461	WBGene00004461	rpn-5	173807	-0.447468	7.71257	-2.73488	0.0105914	0.867953	-2.9178
WBGene00004877	WBGene00004877	smf-2	191766	1.87802	-1.07976	2.73094	0.0106919	0.867953	-2.8927
WBGene00006459	WBGene00006459	tag-89	178062	1.16828	0.888464	2.7309	0.010693	0.867953	-2.726
WBGene00077490	WBGene00077490	M03A1.8	6418630	1.75526	3.03838	2.72658	0.0108041	0.867953	-2.68733
WBGene00020710	WBGene00020710	T23B3.2	188772	0.679138	7.61773	2.72569	0.0108271	0.867953	-2.94808
WBGene00019909	WBGene00019909	R06A10.1	187633	1.03353	2.67603	2.72462	0.010855	0.867953	-2.69067
WBGene00018374	WBGene00018374	tag-343	181722	0.757946	2.66399	2.72433	0.0108624	0.867953	-2.69243
WBGene00012069	WBGene00012069	T26H5.4	188957	1.8464	-0.318964	2.72287	0.0109006	0.867953	-2.99133
WBGene00018043	WBGene00018043	F35D11.1	185279	-1.51996	-0.0284068	-2.72216	0.0109189	0.867953	-2.85523
WBGene00271715	WBGene00271715	B0244.17	32928577	1.91966	-1.58613	2.71951	0.0109886	0.867953	-3.26981
WBGene00019234	WBGene00019234	ugt-8	186768	1.71183	0.009467	2.71631	0.0110728	0.867953	-2.85616
WBGene00001247	WBGene00001247	elo-9	190207	0.873569	1.65231	2.71564	0.0110907	0.867953	-2.72576
WBGene00022873	WBGene00022873	ZK1240.9	173587	2.3702	-1.45237	2.71442	0.0111231	0.867953	-3.29275
WBGene00021521	WBGene00021521	NA	NA	1.1075	0.754731	2.71364	0.0111437	0.867953	-2.7637
WBGene00008002	WBGene00008002	nlp-48	176319	0.662547	3.9549	2.71301	0.0111605	0.867953	-2.73636
WBGene00005172	WBGene00005172	srg-15	183195	3.20808	-1.88431	2.71298	0.0111615	0.867953	-3.34863
WBGene00019477	WBGene00019477	cest-17	179198	0.789945	3.96692	2.71049	0.0112279	0.867953	-2.73388
WBGene00006818	WBGene00006818	unc-86	176157	0.862164	1.30695	2.70845	0.0112828	0.867953	-2.7522
WBGene00044479	WBGene00044479	F15E6.10	3896785	2.26228	-0.477933	2.70374	0.0114105	0.867953	-2.88286
WBGene00010157	WBGene00010157	oac-34	173024	1.43563	-0.11817	2.69945	0.0115277	0.867953	-2.94842
WBGene00005657	WBGene00005657	srr-6	182569	1.56256	0.382374	2.69755	0.0115802	0.867953	-2.79888
WBGene00009963	WBGene00009963	fipr-26	172708	2.48544	-0.377147	2.69625	0.0116161	0.867953	-2.85106
WBGene00019713	WBGene00019713	pqn-52	172210	-0.615271	7.10838	-2.69481	0.011656	0.867953	-2.95879
WBGene00002100	WBGene00002100	ins-17	175585	0.577473	4.79368	2.69384	0.0116829	0.867953	-2.81849
WBGene00009382	WBGene00009382	F34H10.5	3565622	1.20741	0.740551	2.68979	0.0117962	0.867953	-2.82455
WBGene00012334	WBGene00012334	W07G1.7	175046	1.74517	-1.42717	2.68891	0.0118208	0.867953	-3.14213
WBGene00002975	WBGene00002975	lev-8	191600	-1.03393	-0.428882	-2.68262	0.011999	0.867953	-2.95364
WBGene00019854	WBGene00019854	R03H10.1	187555	0.669024	3.57899	2.6822	0.0120112	0.867953	-2.77518
WBGene00002112	WBGene00002112	ins-29	3565850	1.6117	-0.14477	2.6764	0.012178	0.867953	-2.85973
WBGene00020651	WBGene00020651	T21D12.12	188695	1.97279	0.788633	2.67442	0.0122353	0.867953	-2.90642
WBGene00022014	WBGene00022014	Y61A9LA.1	178849	0.497579	5.33011	2.67187	0.0123096	0.867953	-2.89596
WBGene00022653	WBGene00022653	ZK105.1	191220	-1.47514	6.08641	-2.66716	0.012448	0.867953	-2.91872
WBGene00007682	WBGene00007682	C18D11.6	259533	1.90478	6.33478	2.66557	0.0124949	0.867953	-2.97618
WBGene00016361	WBGene00016361	drd-10	183175	-3.55249	-1.65468	-2.66309	0.0125685	0.867953	-3.52908
WBGene00045386	WBGene00045386	nlp-76	6418829	0.998516	2.46188	2.65263	0.0128841	0.867953	-2.82362
WBGene00007057	WBGene00007057	ant-1.2	189112	1.55737	-1.13838	2.64933	0.0129851	0.867953	-3.10899
WBGene00169648	WBGene00169648	NA	NA	2.43948	-1.22087	2.64817	0.0130208	0.867953	-3.17927
WBGene00007072	WBGene00007072	ugt-1	179449	1.96686	2.81749	2.64083	0.0132484	0.867953	-2.84536
WBGene00011305	WBGene00011305	hrg-9	179780	1.03725	1.43783	2.63822	0.0133304	0.867953	-2.86218
WBGene00012399	WBGene00012399	Y6E2A.5	189376	0.817947	1.77647	2.63702	0.0133683	0.867953	-2.86045
WBGene00017443	WBGene00017443	F13H8.11	174036	1.53747	0.912051	2.63376	0.0134715	0.867953	-2.92598
WBGene00013906	WBGene00013906	ugt-5	179753	2.35727	1.76722	2.6334	0.013483	0.867953	-2.87421
WBGene00021337	WBGene00021337	Y34F4.2	175262	2.23334	1.1268	2.6324	0.0135148	0.867953	-2.89178
WBGene00009070	WBGene00009070	F23A7.5	184880	-2.06681	-0.820835	-2.63164	0.0135389	0.867953	-3.27637
WBGene00019290	WBGene00019290	K02A2.5	186857	1.17734	0.333825	2.63114	0.013555	0.867953	-2.94752
WBGene00006965	WBGene00006965	xtr-1	192057	0.998607	1.59011	2.62502	0.0137518	0.867953	-2.87845
WBGene00016101	WBGene00016101	C25E10.12	182896	0.869718	4.54896	2.62436	0.0137733	0.867953	-2.92138
WBGene00013904	WBGene00013904	ugt-6	179755	2.09281	-1.11605	2.61996	0.0139168	0.867953	-3.25309
WBGene00008582	WBGene00008582	F08G5.3	184204	0.795306	2.22307	2.61597	0.0140481	0.867953	-2.89265
WBGene00004225	WBGene00004225	ptr-11	171609	0.734393	4.04676	2.61277	0.0141541	0.867953	-2.92207
WBGene00006272	WBGene00006272	str-245	185187	2.22832	-0.783975	2.61022	0.0142392	0.867953	-3.28666
WBGene00014216	WBGene00014216	ZK1086.2	191519	1.85063	-1.30562	2.60355	0.014464	0.867953	-3.25916
WBGene00007330	WBGene00007330	C05C10.3	174548	-0.649124	5.99369	-2.60335	0.0144711	0.867953	-3.06713
WBGene00018576	WBGene00018576	F47G3.1	180543	0.956861	1.08335	2.60292	0.0144854	0.867953	-2.94444
WBGene00008320	WBGene00008320	slc-25A29	179969	1.33147	1.99819	2.60267	0.0144941	0.867953	-2.92228
WBGene00219721	WBGene00219721	NA	NA	2.07413	-1.45403	2.5928	0.0148334	0.867953	-3.25677
WBGene00206475	WBGene00206475	F27D9.12	13221552	1.07953	1.13107	2.58845	0.0149853	0.867953	-2.96227
WBGene00015165	WBGene00015165	B0361.11	3565709	-0.980411	0.715657	-2.58525	0.0150982	0.867953	-2.98644
WBGene00009803	WBGene00009803	F47B8.2	185895	0.79799	5.46944	2.58051	0.0152665	0.867953	-3.08667
WBGene00010978	WBGene00010978	R02D5.4	187522	1.78186	-1.22435	2.579	0.0153202	0.867953	-3.2181
WBGene00009026	WBGene00009026	F21G4.5	184794	0.666802	2.39551	2.57772	0.0153663	0.867953	-2.95927
WBGene00001803	WBGene00001803	lite-1	180894	0.942472	3.70216	2.57608	0.0154255	0.867953	-2.98908
WBGene00009001	WBGene00009001	tyr-3	172472	1.65314	0.377536	2.57122	0.0156016	0.867953	-3.02217
WBGene00010182	WBGene00010182	F57A8.7	186432	1.52629	-0.217107	2.57053	0.0156265	0.867953	-3.15616
WBGene00007295	WBGene00007295	C04C11.1	181513	0.940262	3.5783	2.56837	0.0157057	0.867953	-2.98875
WBGene00011108	WBGene00011108	R07E3.7	187679	0.947522	1.1711	2.56503	0.0158284	0.867953	-3.00036
WBGene00017233	WBGene00017233	lmd-4	179121	1.71944	0.258887	2.56159	0.0159558	0.867953	-3.008
WBGene00009216	WBGene00009216	F28D1.6	185062	1.11563	2.3802	2.55833	0.0160773	0.867953	-2.99304
WBGene00008323	WBGene00008323	C55A1.6	183827	0.959694	1.62797	2.556	0.0161651	0.867953	-2.99719
WBGene00018791	WBGene00018791	F54C1.6	186219	-2.43282	-2.05061	-2.55169	0.0163279	0.867953	-3.47656
WBGene00000515	WBGene00000515	ckc-1	188971	0.925421	1.99786	2.55151	0.0163347	0.867953	-3.01054
WBGene00012085	WBGene00012085	T27D12.1	174820	1.29688	5.82979	2.54894	0.0164329	0.867953	-3.15505
WBGene00001391	WBGene00001391	far-7	173421	2.12778	3.30971	2.54707	0.0165045	0.867953	-3.02183
WBGene00016894	WBGene00016894	C53B7.3	180957	1.19955	7.30437	2.54661	0.0165221	0.867953	-3.2988
WBGene00220030	WBGene00220030	NA	NA	1.30418	-0.856824	2.5462	0.0165376	0.867953	-3.23975
WBGene00011763	WBGene00011763	T14B1.1	181181	0.782869	1.71706	2.54228	0.0166892	0.867953	-3.02305
WBGene00003403	WBGene00003403	mps-1	183012	1.5061	-1.04838	2.54212	0.0166953	0.867953	-3.20132
WBGene00008591	WBGene00008591	F08H9.3	184214	1.39494	2.09814	2.53999	0.016778	0.867953	-3.02622
WBGene00013781	WBGene00013781	Y116A8B.4	190989	1.41388	-0.502024	2.53219	0.0170847	0.867953	-3.21384
WBGene00019880	WBGene00019880	R05D3.6	176178	0.983795	2.56132	2.53195	0.0170939	0.867953	-3.04103
WBGene00010717	WBGene00010717	K09C8.7	3565446	1.5396	0.518749	2.53141	0.0171153	0.867953	-3.08489
WBGene00020397	WBGene00020397	pcbd-1	188368	0.631713	4.33171	2.52862	0.0172266	0.867953	-3.09053
WBGene00016066	WBGene00016066	acd-2	171992	1.43257	1.09699	2.52426	0.0174013	0.867953	-3.07608
WBGene00017891	WBGene00017891	rgl-1	180611	0.466857	4.531	2.52366	0.0174254	0.867953	-3.11664
WBGene00001852	WBGene00001852	hil-1	179993	0.971328	5.8168	2.5236	0.0174278	0.867953	-3.21432
WBGene00008592	WBGene00008592	F08H9.4	184215	1.50968	0.25481	2.51816	0.0176489	0.867953	-3.12426
WBGene00013746	WBGene00013746	lgc-55	180312	0.894172	0.975897	2.51735	0.0176819	0.867953	-3.07804
WBGene00014081	WBGene00014081	ipmk-1	191426	0.623037	4.49178	2.51694	0.0176984	0.867953	-3.14983
WBGene00045013	WBGene00045013	F08A7.1	13211252	1.70467	1.12877	2.51603	0.017736	0.867953	-3.07353
WBGene00016767	WBGene00016767	C49C8.3	183601	-0.78744	3.04716	-2.51325	0.0178502	0.867953	-3.07666
WBGene00011105	WBGene00011105	R07E3.4	187678	0.708641	4.13948	2.50894	0.0180287	0.867953	-3.14446
WBGene00010537	WBGene00010537	mys-2	173281	-0.450899	5.67164	-2.50812	0.0180628	0.867953	-3.22841
WBGene00010065	WBGene00010065	F54F7.3	181361	1.2723	6.77801	2.50786	0.0180738	0.867953	-3.33278
WBGene00008240	WBGene00008240	C50H2.4	183688	1.8995	-1.29411	2.49866	0.0184616	0.867953	-3.31548
WBGene00003107	WBGene00003107	mab-10	187916	0.673474	2.89482	2.49808	0.0184862	0.867953	-3.09964
WBGene00003423	WBGene00003423	msi-1	175514	0.72361	6.54248	2.49638	0.0185588	0.867953	-3.33193
WBGene00011212	WBGene00011212	R10E8.6	180195	1.37672	0.104677	2.49517	0.0186107	0.867953	-3.19622
WBGene00003473	WBGene00003473	mtl-1	179060	2.06759	7.0605	2.493	0.0187037	0.867953	-3.37501
WBGene00044583	WBGene00044583	NA	NA	1.45698	-1.38284	2.49247	0.0187266	0.867953	-3.25386
WBGene00020144	WBGene00020144	T01C8.3	187947	1.28999	-0.42266	2.49165	0.0187619	0.867953	-3.26907
WBGene00020352	WBGene00020352	NA	NA	2.17737	-1.33346	2.48788	0.0189255	0.867953	-3.46907
WBGene00044977	WBGene00044977	F56C4.4	4926961	1.86575	1.12988	2.48476	0.0190618	0.867953	-3.13931
WBGene00006874	WBGene00006874	vab-8	179675	0.673039	5.62509	2.48425	0.0190839	0.867953	-3.28771
WBGene00006570	WBGene00006570	tig-2	178864	0.779024	3.6085	2.47814	0.0193541	0.867953	-3.16118
WBGene00044756	WBGene00044756	F58F12.4	4363022	1.19944	2.11439	2.47686	0.0194108	0.867953	-3.13518
WBGene00016234	WBGene00016234	C29G2.6	183035	1.62087	3.41999	2.47607	0.0194458	0.867953	-3.15593
WBGene00016915	WBGene00016915	C54D2.1	183776	1.98477	-1.60644	2.47534	0.0194788	0.867953	-3.3937
WBGene00000627	WBGene00000627	col-50	189050	1.7346	-0.942281	2.47474	0.0195055	0.867953	-3.2065
WBGene00016650	WBGene00016650	ubr-4	172068	0.337943	7.97928	2.4746	0.0195118	0.867953	-3.4803
WBGene00011042	WBGene00011042	R05H10.1	175144	2.16431	2.21697	2.4741	0.019534	0.867953	-3.13911
WBGene00235316	WBGene00235316	B0222.15	24104107	2.33917	-1.57903	2.47339	0.0195659	0.867953	-3.51588
WBGene00008446	WBGene00008446	E01G4.3	174988	0.496537	5.08744	2.47172	0.0196409	0.867953	-3.25792
WBGene00020146	WBGene00020146	got-1.2	181726	0.600902	5.75864	2.47123	0.0196633	0.867953	-3.33378
WBGene00044539	WBGene00044539	K09H11.9	3896824	-0.875149	0.567165	-2.46934	0.0197485	0.867953	-3.1967
WBGene00016893	WBGene00016893	C53B7.2	183744	-0.930795	7.05254	-2.46895	0.0197663	0.867953	-3.39058
WBGene00015536	WBGene00015536	glb-2	182330	1.30821	-0.879407	2.46831	0.0197951	0.867953	-3.31612
WBGene00016172	WBGene00016172	C27H5.2	174176	0.810393	4.77225	2.46806	0.0198067	0.867953	-3.23494
WBGene00001777	WBGene00001777	gst-29	190225	1.45723	-0.419781	2.46501	0.0199453	0.867953	-3.25554
WBGene00002095	WBGene00002095	ins-12	3565721	1.7988	-1.47681	2.46093	0.0201328	0.867953	-3.37475
WBGene00016760	WBGene00016760	C49A9.6	177381	1.22635	3.10126	2.45621	0.0203512	0.867953	-3.17569
WBGene00008865	WBGene00008865	F15G9.1	181184	0.662814	6.0065	2.45192	0.0205518	0.867953	-3.38683
WBGene00189949	WBGene00189949	Y48G1C.13	13179121	1.07538	5.02862	2.44889	0.0206945	0.867953	-3.29874
WBGene00012779	WBGene00012779	cdkl-1	189841	1.16449	-0.0884929	2.44401	0.0209266	0.867953	-3.25019
WBGene00010879	WBGene00010879	taap-1	187453	-0.429349	5.34519	-2.44385	0.0209341	0.867953	-3.32416
WBGene00003928	WBGene00003928	pas-7	174571	-0.41154	7.18088	-2.4426	0.0209936	0.867953	-3.48957
WBGene00013397	WBGene00013397	Y62H9A.9	190464	1.94242	-1.5075	2.44177	0.0210335	0.867953	-3.44996
WBGene00002149	WBGene00002149	irk-1	180944	0.921016	0.87249	2.44095	0.0210729	0.867953	-3.21503
WBGene00010170	WBGene00010170	F56H6.9	186420	2.27573	-1.91958	2.43818	0.0212065	0.867953	-3.52609
WBGene00018804	WBGene00018804	lido-15	173726	0.570368	2.82915	2.43488	0.0213664	0.867953	-3.21291
WBGene00006527	WBGene00006527	tax-6	177943	0.692591	5.90631	2.43197	0.0215084	0.867953	-3.42524
WBGene00015057	WBGene00015057	gad-3	24104108	0.814188	3.15902	2.43178	0.0215177	0.867953	-3.22266
WBGene00045245	WBGene00045245	ttr-34	6418843	0.691965	7.31489	2.429	0.0216545	0.867953	-3.54745
WBGene00010124	WBGene00010124	F55G11.4	178248	-4.47705	0.387415	-2.42582	0.0218116	0.867953	-3.45256
WBGene00017979	WBGene00017979	F32B5.6	171827	0.6241	5.27501	2.42508	0.0218482	0.867953	-3.36429
WBGene00009816	WBGene00009816	F47B10.5	185904	0.96943	4.11688	2.42061	0.0220715	0.867953	-3.28833
WBGene00018044	WBGene00018044	F35D11.3	173798	0.893195	5.21319	2.41103	0.0225564	0.867953	-3.38729
WBGene00004375	WBGene00004375	rme-4	185870	0.486167	5.20014	2.40988	0.0226155	0.867953	-3.38706
WBGene00007414	WBGene00007414	C07E3.3	174601	0.822574	4.09587	2.4096	0.0226295	0.867953	-3.31147
WBGene00016264	WBGene00016264	C30F12.5	183055	0.621301	3.79468	2.40528	0.0228523	0.867953	-3.30161
WBGene00003380	WBGene00003380	mnm-2	182489	0.966122	3.22406	2.40424	0.022906	0.867953	-3.28239
WBGene00000438	WBGene00000438	ceh-14	181012	0.912287	1.37193	2.40385	0.0229262	0.867953	-3.26198
WBGene00016133	WBGene00016133	C26B9.3	180804	-1.83598	-0.880673	-2.40292	0.0229746	0.867953	-3.52059
WBGene00012444	WBGene00012444	Y15E3A.5	181624	0.503204	6.51327	2.40029	0.0231116	0.867953	-3.55737
WBGene00022279	WBGene00022279	sesn-1	171593	0.562713	4.37556	2.39978	0.0231383	0.867953	-3.33333
WBGene00007939	WBGene00007939	C34F6.5	183215	0.59873	2.76029	2.3978	0.0232425	0.867953	-3.27493
WBGene00009067	WBGene00009067	F23A7.1	181695	0.823562	1.37167	2.39378	0.0234544	0.867953	-3.27707
WBGene00017315	WBGene00017315	ugt-36	184266	1.78208	-1.46302	2.39258	0.0235182	0.867953	-3.48083
WBGene00004228	WBGene00004228	ptr-14	177951	0.923686	2.5911	2.39147	0.0235773	0.867953	-3.28847
WBGene00021173	WBGene00021173	Y8A9A.4	189401	1.1993	0.0445425	2.38927	0.0236947	0.867953	-3.36471
WBGene00012915	WBGene00012915	lgc-35	189960	-1.13326	0.361417	-2.3879	0.0237682	0.867953	-3.32203
WBGene00011055	WBGene00011055	arrd-14	175021	0.889238	4.43823	2.38568	0.0238877	0.867953	-3.37735
WBGene00013570	WBGene00013570	Y75B12B.8	180030	3.00375	-2.77755	2.38421	0.0239669	0.867953	-3.47988
WBGene00009888	WBGene00009888	F49E2.5	181175	0.602456	6.70522	2.38322	0.0240201	0.867953	-3.57679
WBGene00009560	WBGene00009560	psa-3	181631	1.44986	0.280315	2.3832	0.0240214	0.867953	-3.33042
WBGene00007881	WBGene00007881	nlp-35	183138	1.12171	0.615846	2.38271	0.0240479	0.867953	-3.30656
WBGene00001774	WBGene00001774	gst-26	190223	-2.30438	-0.72985	-2.3799	0.0242008	0.867953	-3.54827
WBGene00001190	WBGene00001190	egl-23	178358	0.803941	2.75632	2.37604	0.0244125	0.867953	-3.31501
WBGene00010150	WBGene00010150	F56D5.6	177773	1.40381	3.85645	2.37571	0.0244305	0.867953	-3.34777
WBGene00013116	WBGene00013116	Y51H4A.22	190157	-1.4503	-0.0788778	-2.37437	0.024504	0.867953	-3.36231
WBGene00022891	WBGene00022891	ZK1290.10	191558	1.05614	2.31403	2.37392	0.0245287	0.867953	-3.31463
WBGene00018532	WBGene00018532	F47B7.1	180666	0.600094	4.86423	2.37045	0.0247214	0.867953	-3.44494
WBGene00000386	WBGene00000386	cdc-25.1	172353	-0.608067	7.23958	-2.35718	0.0254693	0.867953	-3.66071
WBGene00007103	WBGene00007103	crm-1	179439	0.723289	6.53695	2.3559	0.0255424	0.867953	-3.63377
WBGene00008777	WBGene00008777	F13H10.6	260099	0.671001	6.78883	2.35549	0.025566	0.867953	-3.64699
WBGene00008311	WBGene00008311	rskn-2	172581	0.792274	5.25009	2.34728	0.0260409	0.867953	-3.48681
WBGene00016646	WBGene00016646	fbxc-5	183447	1.15412	0.300317	2.34698	0.0260582	0.867953	-3.38019
WBGene00018521	WBGene00018521	F46H5.5	185881	1.2047	0.658896	2.34566	0.0261351	0.867953	-3.36045
WBGene00021316	WBGene00021316	Y32H12A.8	175742	0.45695	7.17396	2.34345	0.0262649	0.867953	-3.69304
WBGene00016175	WBGene00016175	C27H5.6	182969	-1.86206	1.46518	-2.34297	0.0262928	0.867953	-3.36204
WBGene00011718	WBGene00011718	T11G6.3	188430	0.956264	2.19129	2.34223	0.0263369	0.867953	-3.36017
WBGene00016097	WBGene00016097	C25E10.8	182892	0.829958	7.25411	2.33908	0.0265227	0.867953	-3.70298
WBGene00003258	WBGene00003258	cogc-1	3565555	-0.382933	5.78029	-2.33764	0.0266083	0.867953	-3.57477
WBGene00009380	WBGene00009380	F34H10.3	181180	0.726941	5.64205	2.33711	0.0266397	0.867953	-3.57189
WBGene00000629	WBGene00000629	col-52	183885	2.76846	-2.65026	2.33622	0.0266931	0.867953	-3.85397
WBGene00014258	WBGene00014258	ZK1320.9	174526	-0.476546	5.30496	-2.33602	0.0267046	0.867953	-3.52527
WBGene00000269	WBGene00000269	bre-4	190668	-0.395795	4.66157	-2.33594	0.0267093	0.867953	-3.47525
WBGene00005388	WBGene00005388	srh-172	190434	1.81131	-1.2259	2.33341	0.026861	0.867953	-3.5719
WBGene00013882	WBGene00013882	msa-1	177728	0.907266	5.02571	2.33144	0.0269793	0.867953	-3.5395
WBGene00004226	WBGene00004226	ptr-12	171816	0.850334	2.53976	2.33098	0.027007	0.867953	-3.38846
WBGene00044672	WBGene00044672	fbxa-4	4363036	1.02644	1.11714	2.32932	0.0271072	0.867953	-3.38083
WBGene00004024	WBGene00004024	php-3	176640	1.07337	2.87528	2.32763	0.0272093	0.867953	-3.38601
WBGene00011916	WBGene00011916	T22C1.5	172566	-0.616472	5.1701	-2.32711	0.0272411	0.867953	-3.52886
WBGene00006342	WBGene00006342	sup-37	179257	0.488962	4.89557	2.3262	0.0272965	0.867953	-3.51932
WBGene00003687	WBGene00003687	nhr-97	177810	0.869688	5.06684	2.32298	0.0274932	0.867953	-3.53311
WBGene00015056	WBGene00015056	B0222.5	181860	1.23859	4.92604	2.32167	0.0275732	0.867953	-3.50565
WBGene00018257	WBGene00018257	F41B4.1	180952	0.903169	1.95519	2.32146	0.0275864	0.867953	-3.39106
WBGene00020655	WBGene00020655	T21E12.3	188700	0.99909	0.039065	2.32144	0.0275873	0.867953	-3.41448
WBGene00015035	WBGene00015035	otpl-1	181841	0.801544	1.81501	2.3203	0.0276575	0.867953	-3.39365
WBGene00006817	WBGene00006817	unc-85	173809	-0.404014	6.67224	-2.31824	0.0277847	0.867953	-3.68605
WBGene00008804	WBGene00008804	acp-4	174344	1.38264	-1.22599	2.31731	0.0278425	0.867953	-3.53486
WBGene00012554	WBGene00012554	Y37D8A.16	176709	0.740381	4.66816	2.31207	0.028169	0.867953	-3.51598
WBGene00017676	WBGene00017676	F21F3.7	3565133	0.397218	4.61873	2.31101	0.0282353	0.867953	-3.52582
WBGene00020128	WBGene00020128	R193.2	182256	0.660014	2.08225	2.31091	0.0282413	0.867953	-3.41509
WBGene00012127	WBGene00012127	T28D6.7	189042	0.58863	3.02468	2.31083	0.0282464	0.867953	-3.43313
WBGene00008690	WBGene00008690	F11C1.1	184341	0.638291	3.68784	2.31039	0.0282738	0.867953	-3.46906
WBGene00020307	WBGene00020307	T07D3.4	173469	1.35734	1.90306	2.30884	0.0283716	0.867953	-3.41178
WBGene00006242	WBGene00006242	str-209	184998	1.85005	-1.64549	2.30867	0.0283824	0.867953	-3.63714
WBGene00000630	WBGene00000630	col-53	172222	1.36306	-0.308202	2.30827	0.0284073	0.867953	-3.50891
WBGene00004859	WBGene00004859	sma-5	181373	0.711781	3.72588	2.30693	0.0284922	0.867953	-3.47435
WBGene00000785	WBGene00000785	cpr-5	178612	-3.10096	1.90076	-2.30431	0.0286584	0.867953	-3.43909
WBGene00006641	WBGene00006641	tsp-15	192065	1.18764	1.81981	2.30221	0.0287924	0.867953	-3.42181
WBGene00017328	WBGene00017328	nemp-1	175204	-0.388324	7.52512	-2.3002	0.0289212	0.867953	-3.7917
WBGene00194835	WBGene00194835	Y17G9B.11	13193027	0.789109	1.90934	2.29862	0.0290224	0.867953	-3.42921
WBGene00022847	WBGene00022847	ZK1055.6	179050	0.541183	4.73047	2.29783	0.0290732	0.867953	-3.56015
WBGene00007336	WBGene00007336	C05C12.4	182252	1.78743	3.13101	2.29613	0.029183	0.867953	-3.45639
WBGene00016276	WBGene00016276	C30G12.4	183062	1.33843	-0.127629	2.29423	0.0293061	0.867953	-3.47248
WBGene00020735	WBGene00020735	T23F2.2	180822	0.73624	3.17082	2.29321	0.0293721	0.867953	-3.47299
WBGene00007593	WBGene00007593	C14H10.3	181232	0.725532	4.30704	2.29181	0.0294633	0.867953	-3.53697
WBGene00016667	WBGene00016667	cpg-18	183472	-1.69738	-0.937727	-2.29139	0.0294911	0.867953	-3.58259
WBGene00219650	WBGene00219650	NA	NA	1.35129	1.79884	2.29061	0.0295416	0.867953	-3.4517
WBGene00006856	WBGene00006856	usp-14	175105	-0.376995	7.52349	-2.29037	0.0295575	0.867953	-3.81002
WBGene00018146	WBGene00018146	F37C4.6	177147	0.848563	1.78777	2.29023	0.0295667	0.867953	-3.44078
WBGene00008980	WBGene00008980	emre-1	181594	0.422585	6.66013	2.28823	0.029698	0.867953	-3.76261
WBGene00015116	WBGene00015116	paic-1	173772	0.734367	3.5896	2.28654	0.0298089	0.867953	-3.49276
WBGene00018454	WBGene00018454	NA	NA	2.06956	-1.534	2.2856	0.0298708	0.867953	-3.66597
WBGene00005647	WBGene00005647	srp-6	179125	0.749958	5.51586	2.28489	0.0299179	0.867953	-3.6666
WBGene00021610	WBGene00021610	nhr-237	189970	0.912625	0.638844	2.28416	0.0299662	0.867953	-3.4529
WBGene00004463	WBGene00004463	rpn-7	177753	-0.31406	7.86092	-2.2819	0.0301161	0.867953	-3.84422
WBGene00017065	WBGene00017065	D2092.4	172378	-0.609942	1.34517	-2.28019	0.0302302	0.867953	-3.45579
WBGene00009126	WBGene00009126	pyk-1	172744	0.386579	7.87186	2.27897	0.0303117	0.867953	-3.8531
WBGene00008132	WBGene00008132	gale-1	173171	-0.332872	5.88369	-2.27804	0.030374	0.867953	-3.68457
WBGene00011682	WBGene00011682	snt-7	181615	0.920318	1.9231	2.27736	0.0304195	0.867953	-3.46246
WBGene00007565	WBGene00007565	clec-48	180188	-2.26387	1.9614	-2.2761	0.030504	0.867953	-3.48691
WBGene00006623	WBGene00006623	try-5	187088	0.969742	2.21928	2.27582	0.0305232	0.867953	-3.46982
WBGene00015615	WBGene00015615	fbxc-48	182425	-1.40031	-0.274873	-2.2739	0.0306526	0.867953	-3.52605
WBGene00023021	WBGene00023021	NA	NA	0.715448	3.33965	2.27332	0.0306918	0.867953	-3.50725
WBGene00017396	WBGene00017396	suex-1	184375	1.44697	-1.40223	2.2719	0.0307879	0.867953	-3.56646
WBGene00014194	WBGene00014194	ZK1037.6	180034	1.28311	2.78447	2.27142	0.0308205	0.867953	-3.49422
WBGene00009118	WBGene00009118	F25H2.4	172938	-0.407209	6.21112	-2.27026	0.0309	0.867953	-3.73491
WBGene00013176	WBGene00013176	Y53F4B.39	175161	-0.638238	5.01861	-2.26888	0.0309938	0.867953	-3.62452
WBGene00007440	WBGene00007440	C08E8.4	182409	0.946835	4.42481	2.26873	0.0310038	0.867953	-3.5842
WBGene00006700	WBGene00006700	uba-2	24104970	-0.433016	7.38197	-2.26839	0.0310275	0.867953	-3.84241
WBGene00044205	WBGene00044205	T13F3.8	3565698	0.482994	3.58857	2.26836	0.0310296	0.867953	-3.51974
WBGene00008390	WBGene00008390	D1086.3	179907	-1.68421	2.14866	-2.26316	0.0313865	0.867953	-3.49411
WBGene00011040	WBGene00011040	arv-1	187628	-0.619054	4.70563	-2.26255	0.0314286	0.867953	-3.60157
WBGene00000666	WBGene00000666	col-91	184269	1.75883	-1.6524	2.26179	0.0314812	0.867953	-3.69476
WBGene00013415	WBGene00013415	ilcr-1	178376	0.665776	2.83479	2.25986	0.0316153	0.867953	-3.51394
WBGene00000121	WBGene00000121	aly-2	177738	-0.408077	7.75356	-2.25689	0.0318219	0.867953	-3.88526
WBGene00269382	WBGene00269382	F33D11.16	27219615	0.78019	0.922704	2.25602	0.0318828	0.867953	-3.49365
WBGene00005019	WBGene00005019	sqv-1	177631	-0.61131	5.68769	-2.2553	0.0319333	0.867953	-3.72261
WBGene00020433	WBGene00020433	T11F8.1	188416	-0.793992	3.26818	-2.2516	0.032194	0.867953	-3.5356
WBGene00014213	WBGene00014213	ZK1073.1	181689	0.564185	6.1003	2.25097	0.0322384	0.867953	-3.77585
WBGene00011410	WBGene00011410	T04A8.8	259502	-0.364958	7.87534	-2.25096	0.0322393	0.867953	-3.89964
WBGene00008059	WBGene00008059	C41G6.13	180031	3.31687	-2.9013	2.24991	0.0323138	0.867953	-3.71347
WBGene00008018	WBGene00008018	tbc-8	176454	0.497726	2.55068	2.2499	0.0323143	0.867953	-3.52129
WBGene00006930	WBGene00006930	vit-6	177619	-2.75859	9.04061	-2.2476	0.0324779	0.867953	-3.87618
WBGene00020029	WBGene00020029	R12C12.9	174009	1.34656	0.700674	2.2473	0.0324994	0.867953	-3.50795
WBGene00017773	WBGene00017773	dct-6	175846	0.968794	4.41127	2.24702	0.0325194	0.867953	-3.61202
WBGene00007725	WBGene00007725	C25F9.5	180272	1.15831	2.37764	2.24697	0.0325228	0.867953	-3.52268
WBGene00014136	WBGene00014136	ZK896.5	178239	1.45097	-0.677863	2.2454	0.0326352	0.867953	-3.54822
WBGene00015142	WBGene00015142	B0310.6	24104124	1.14046	-0.477172	2.24433	0.0327118	0.867953	-3.53576
WBGene00012330	WBGene00012330	zip-3	189280	0.932737	2.82175	2.24307	0.0328021	0.867953	-3.53617
WBGene00008122	WBGene00008122	C47A4.1	183525	0.915241	-0.289651	2.2404	0.0329941	0.867953	-3.57864
WBGene00014933	WBGene00014933	NA	NA	0.683806	0.89455	2.24038	0.0329955	0.867953	-3.51766
WBGene00021586	WBGene00021586	clec-75	189949	2.17702	-2.46192	2.23363	0.0334865	0.867953	-3.79724
WBGene00022532	WBGene00022532	ZC155.4	175713	-0.549383	6.05504	-2.2332	0.0335182	0.867953	-3.78636
WBGene00219308	WBGene00219308	W06G6.20	13217533	-2.76654	-1.68806	-2.23306	0.0335287	0.867953	-3.91076
WBGene00021340	WBGene00021340	Y34F4.5	189593	0.523751	3.75918	2.22865	0.0338529	0.867953	-3.60045
WBGene00010115	WBGene00010115	aakb-1	181492	0.659708	3.75485	2.22831	0.033878	0.867953	-3.60901
WBGene00021645	WBGene00021645	Y47G6A.19	171921	-0.876626	2.12925	-2.22657	0.0340073	0.867953	-3.5462
WBGene00000733	WBGene00000733	col-160	179804	-2.4587	2.1112	-2.2259	0.0340565	0.867953	-3.54429
WBGene00017971	WBGene00017971	F32A5.8	353400	0.65081	3.69242	2.22115	0.0344118	0.867953	-3.61394
WBGene00015355	WBGene00015355	C02F12.5	180656	1.15692	6.02744	2.22095	0.0344265	0.867953	-3.83268
WBGene00008652	WBGene00008652	F10D11.6	172635	0.939617	3.23363	2.22025	0.0344789	0.867953	-3.59272
WBGene00015437	WBGene00015437	scrm-3	182212	1.09169	-0.19207	2.21728	0.0347033	0.867953	-3.58677
WBGene00001791	WBGene00001791	gst-43	190586	-0.50821	3.65885	-2.21614	0.0347895	0.867953	-3.62251
WBGene00017438	WBGene00017438	F13H8.5	174035	-0.942363	0.137982	-2.21297	0.0350305	0.867953	-3.56745
WBGene00007395	WBGene00007395	dcar-1	259679	0.884736	5.39929	2.21242	0.035072	0.867953	-3.75238
WBGene00284848	WBGene00284848	M02E1.4	36312791	1.77678	2.04365	2.21024	0.0352393	0.867953	-3.57598
WBGene00000833	WBGene00000833	cts-1	176437	-0.236537	8.7219	-2.20866	0.0353603	0.867953	-4.02327
WBGene00008977	WBGene00008977	iglr-1	184720	1.12111	0.108363	2.20641	0.0355334	0.867953	-3.57446
WBGene00006109	WBGene00006109	str-44	191978	1.34593	-0.473048	2.20625	0.0355462	0.867953	-3.63281
WBGene00005446	WBGene00005446	srh-239	188956	2.3561	-1.78706	2.20591	0.0355722	0.867953	-3.81803
WBGene00017011	WBGene00017011	eaf-1	172065	-0.442783	5.65177	-2.20362	0.0357496	0.867953	-3.79672
WBGene00018688	WBGene00018688	F52D2.6	186105	1.07609	0.720584	2.20356	0.0357539	0.867953	-3.58094
WBGene00004339	WBGene00004339	rfc-3	178259	-0.38592	7.18137	-2.20195	0.0358796	0.867953	-3.94866
WBGene00008957	WBGene00008957	glb-13	184697	0.755449	0.94837	2.20089	0.0359618	0.867953	-3.57683
WBGene00015473	WBGene00015473	C05D9.4	182255	1.47441	-1.37359	2.19902	0.0361085	0.867953	-3.67339
WBGene00219688	WBGene00219688	NA	NA	1.44469	0.197088	2.19754	0.0362244	0.867953	-3.63167
WBGene00019939	WBGene00019939	lips-17	187683	0.769796	1.5865	2.19654	0.0363033	0.867953	-3.58918
WBGene00000296	WBGene00000296	cat-2	173411	0.853669	0.730543	2.19582	0.0363598	0.867953	-3.58772
WBGene00011890	WBGene00011890	mics-1	179475	-0.377331	6.31032	-2.19576	0.0363649	0.867953	-3.87221
WBGene00022574	WBGene00022574	ZC239.16	191126	1.8924	0.362111	2.19505	0.036421	0.867953	-3.60547
WBGene00014022	WBGene00014022	ZK637.2	176252	-0.387194	6.39708	-2.194	0.0365035	0.867953	-3.8967
WBGene00013241	WBGene00013241	ung-1	176633	-0.569967	4.79822	-2.19333	0.036557	0.867953	-3.73245
WBGene00003093	WBGene00003093	lys-4	178086	-2.33716	2.19347	-2.19191	0.0366695	0.867953	-3.59469
WBGene00002275	WBGene00002275	lem-2	175058	-0.214063	8.22691	-2.19185	0.0366741	0.867953	-4.0338
WBGene00015352	WBGene00015352	C02F5.12	182124	0.633522	3.42822	2.19112	0.0367321	0.867953	-3.65915
WBGene00045146	WBGene00045146	Y41E3.22	4927056	1.4573	1.30602	2.19104	0.0367388	0.867953	-3.59339
WBGene00001441	WBGene00001441	fkh-9	180670	0.737249	4.66295	2.19037	0.0367914	0.867953	-3.73626
WBGene00000969	WBGene00000969	dhs-5	173930	0.630716	4.455	2.18973	0.0368428	0.867953	-3.71159
WBGene00001061	WBGene00001061	dpl-1	174458	-0.38344	6.21086	-2.18878	0.0369186	0.867953	-3.8844
WBGene00018409	WBGene00018409	F44B9.8	176131	-0.57496	6.37996	-2.1884	0.0369491	0.867953	-3.90512
WBGene00003565	WBGene00003565	ncs-3	186953	0.712088	2.53593	2.18805	0.0369769	0.867953	-3.62638
WBGene00018199	WBGene00018199	NA	NA	0.607172	2.84518	2.18734	0.0370336	0.867953	-3.62117
WBGene00302991	WBGene00302991	cox-16	36804982	-0.472541	4.37197	-2.18512	0.0372126	0.867953	-3.72123
WBGene00012423	WBGene00012423	Y10G11A.1	178457	-0.431813	5.89347	-2.18406	0.0372974	0.867953	-3.8514
WBGene00016274	WBGene00016274	C30G12.2	174195	-2.58643	2.83796	-2.18399	0.0373035	0.867953	-3.60415
WBGene00000659	WBGene00000659	col-84	174824	0.760086	2.01005	2.18342	0.0373494	0.867953	-3.61774
WBGene00005906	WBGene00005906	NA	NA	1.48129	-1.18139	2.18292	0.0373893	0.867953	-3.69273
WBGene00012500	WBGene00012500	hpo-2	173178	-1.05614	-0.945421	-2.1823	0.0374396	0.867953	-3.64755
WBGene00015067	WBGene00015067	cest-35.1	178912	0.87379	3.26087	2.18141	0.0375115	0.867953	-3.64642
WBGene00011636	WBGene00011636	cec-3	174265	-0.427366	6.91194	-2.17857	0.0377426	0.867953	-3.96594
WBGene00022766	WBGene00022766	cblc-1	3565644	-0.762494	5.29216	-2.17851	0.0377476	0.867953	-3.80982
WBGene00009600	WBGene00009600	F40G12.5	185565	2.25687	1.03583	2.17701	0.0378703	0.867953	-3.61276
WBGene00022168	WBGene00022168	Y71H2AM.3	190606	-0.572356	5.11401	-2.17654	0.0379082	0.867953	-3.79271
WBGene00194675	WBGene00194675	NA	NA	1.17328	-0.878294	2.17575	0.0379733	0.867953	-3.64995
WBGene00002052	WBGene00002052	ifa-4	180765	0.874854	5.97512	2.17558	0.0379873	0.867953	-3.93162
WBGene00001067	WBGene00001067	dpy-5	172197	2.05421	0.0046114	2.17526	0.0380137	0.867953	-3.62978
WBGene00077766	WBGene00077766	rgba-1	7040131	2.87694	-1.79371	2.17448	0.0380775	0.867953	-3.75167
WBGene00202501	WBGene00202501	Y57E12B.10	13213456	0.98068	4.72948	2.17406	0.0381123	0.867953	-3.78563
WBGene00020692	WBGene00020692	T22E5.6	188746	0.728347	0.807413	2.17355	0.0381541	0.867953	-3.61781
WBGene00015716	WBGene00015716	sox-4	182547	0.7825	2.6571	2.17205	0.0382774	0.867953	-3.65943
WBGene00008089	WBGene00008089	C44C10.9	3565088	0.96731	3.61191	2.17203	0.0382796	0.867953	-3.68179
WBGene00019644	WBGene00019644	cpt-4	178889	1.40876	2.97522	2.1718	0.0382979	0.867953	-3.67773
WBGene00003407	WBGene00003407	mrp-1	180409	0.647606	5.8568	2.1717	0.0383067	0.867953	-3.89856
WBGene00006493	WBGene00006493	ivns-1	181410	0.730244	6.65301	2.17162	0.0383133	0.867953	-3.97209
WBGene00001664	WBGene00001664	gpa-2	179219	-1.01494	0.196459	-2.17137	0.0383338	0.867953	-3.6271
WBGene00077662	WBGene00077662	NA	NA	1.45749	-0.611446	2.17119	0.038349	0.867953	-3.73373
WBGene00013537	WBGene00013537	NA	NA	1.12178	-0.161293	2.17014	0.0384356	0.867953	-3.63457
WBGene00013587	WBGene00013587	hrg-10	190742	-0.586248	3.10842	-2.16966	0.0384756	0.867953	-3.6712
WBGene00043985	WBGene00043985	C44C10.11	181355	0.894916	1.7512	2.16874	0.0385517	0.867953	-3.63586
WBGene00015782	WBGene00015782	C14F11.7	180892	1.63223	-1.27763	2.16785	0.0386256	0.867953	-3.748
WBGene00019489	WBGene00019489	K07E1.1	24104726	1.57617	2.49502	2.16751	0.0386542	0.867953	-3.65113
WBGene00018593	WBGene00018593	F48B9.8	185970	0.584328	3.30316	2.16746	0.0386579	0.867953	-3.68272
WBGene00005516	WBGene00005516	sri-4	191900	-2.24352	-1.91117	-2.16688	0.0387067	0.867953	-3.82486
WBGene00011168	WBGene00011168	R09D1.12	174501	0.973367	0.535462	2.1661	0.0387713	0.867953	-3.62974
WBGene00009877	WBGene00009877	F49C12.7	177751	-2.1375	0.0497805	-2.16543	0.0388279	0.867953	-3.70127
WBGene00018284	WBGene00018284	F41E6.1	185617	-1.73658	-1.40434	-2.1651	0.0388552	0.867953	-3.76878
WBGene00015618	WBGene00015618	C08G5.6	182428	1.22878	-0.648088	2.16406	0.0389419	0.867953	-3.67386
WBGene00016262	WBGene00016262	C30F12.3	172428	0.81158	4.11193	2.16302	0.0390295	0.867953	-3.74711
WBGene00000522	WBGene00000522	clc-1	181293	0.918412	3.8526	2.16275	0.0390525	0.867953	-3.73073
WBGene00019674	WBGene00019674	K12C11.3	187321	1.49061	-0.11333	2.16242	0.0390802	0.867953	-3.69045
WBGene00019732	WBGene00019732	M02D8.6	259718	1.00358	2.27367	2.16193	0.0391213	0.867953	-3.66283
WBGene00015220	WBGene00015220	B0507.3	179254	0.961906	1.36175	2.16187	0.039126	0.867953	-3.63585
WBGene00010177	WBGene00010177	F57A8.1	179399	0.49925	4.67775	2.16135	0.0391701	0.867953	-3.78024
WBGene00016415	WBGene00016415	ampd-1	173891	0.671621	6.60672	2.16084	0.0392127	0.867953	-3.9906
WBGene00004183	WBGene00004183	prk-2	175437	0.738323	3.1732	2.15913	0.0393573	0.867953	-3.69652
WBGene00016112	WBGene00016112	C25H3.3	353396	-0.443069	4.75485	-2.15842	0.0394174	0.867953	-3.78708
WBGene00015747	WBGene00015747	C13G5.2	176208	-0.517333	6.13641	-2.15753	0.0394927	0.867953	-3.93281
WBGene00016407	WBGene00016407	unk-1	181059	0.505993	6.18458	2.15703	0.0395359	0.867953	-3.95909
WBGene00018005	WBGene00018005	nlp-62	185230	1.16284	0.224999	2.15686	0.0395503	0.867953	-3.65425
WBGene00021449	WBGene00021449	mltn-7	189750	-1.41868	-0.998201	-2.15648	0.0395825	0.867953	-3.719
WBGene00044139	WBGene00044139	F42D1.4	3565438	1.13314	0.511852	2.15639	0.0395902	0.867953	-3.64403
WBGene00194717	WBGene00194717	ZC239.22	13184240	-1.64861	3.09771	-2.15581	0.0396394	0.867953	-3.67387
WBGene00006650	WBGene00006650	NA	NA	1.06801	12.571	2.15483	0.0397227	0.867953	-4.27861
WBGene00015402	WBGene00015402	C03G6.17	182179	2.1809	0.232391	2.15437	0.0397621	0.867953	-3.65295
WBGene00000367	WBGene00000367	cca-1	181045	0.646463	4.34762	2.15381	0.0398098	0.867953	-3.7701
WBGene00023036	WBGene00023036	NA	NA	0.656314	3.28982	2.15371	0.0398188	0.867953	-3.70318
WBGene00016972	WBGene00016972	C56E6.4	183861	1.18796	0.0177241	2.15313	0.0398685	0.867953	-3.68873
WBGene00007991	WBGene00007991	C37A5.7	173286	-0.632359	4.27376	-2.15312	0.039869	0.867953	-3.76272
WBGene00002991	WBGene00002991	lin-2	181400	0.532785	2.92773	2.1531	0.0398706	0.867953	-3.69465
WBGene00022763	WBGene00022763	NA	NA	1.3731	-0.701267	2.15215	0.0399522	0.867953	-3.71474
WBGene00004996	WBGene00004996	spp-11	174063	1.60173	-1.15122	2.15035	0.0401068	0.867953	-3.7333
WBGene00003534	WBGene00003534	nas-15	180426	1.4912	-1.05339	2.15034	0.0401077	0.867953	-3.74113
WBGene00001366	WBGene00001366	exc-5	177692	0.736464	4.19229	2.14906	0.0402179	0.867953	-3.77379
WBGene00013037	WBGene00013037	Y49E10.18	176671	-1.00917	1.14206	-2.14853	0.0402633	0.867953	-3.65483
WBGene00011249	WBGene00011249	R11G10.2	187819	1.32426	-1.10809	2.1481	0.0403007	0.867953	-3.72249
WBGene00016017	WBGene00016017	C23G10.11	182816	-1.9845	-1.75164	-2.14791	0.0403175	0.867953	-3.96146
WBGene00000781	WBGene00000781	cpr-1	179637	-2.92246	3.2475	-2.14699	0.0403967	0.867953	-3.67462
WBGene00009372	WBGene00009372	evl-18	175481	-0.517818	5.95124	-2.14638	0.04045	0.867953	-3.94283
WBGene00006576	WBGene00006576	tkr-1	192055	-0.911616	0.00674039	-2.14523	0.04055	0.867953	-3.67612
WBGene00016294	WBGene00016294	C31H2.4	183101	0.930343	-0.13839	2.14456	0.0406076	0.867953	-3.68135
WBGene00014105	WBGene00014105	ZK856.4	191440	0.749413	0.975507	2.14358	0.040693	0.867953	-3.66229
WBGene00018016	WBGene00018016	lrr-1	173869	-0.446732	5.75905	-2.14354	0.0406967	0.867953	-3.92378
WBGene00019818	WBGene00019818	R02C2.7	259611	1.62717	-1.56995	2.14329	0.0407186	0.867953	-3.72995
WBGene00044569	WBGene00044569	C25F6.8	3896879	-2.86459	-2.18301	-2.14258	0.0407807	0.867953	-3.96362
WBGene00023415	WBGene00023415	F16C3.3	3565329	1.60877	1.02323	2.14051	0.0409616	0.867953	-3.67006
WBGene00000111	WBGene00000111	alh-5	178680	0.997642	1.07064	2.13898	0.0410958	0.867953	-3.66787
WBGene00006958	WBGene00006958	wve-1	187639	-0.424309	5.48789	-2.13778	0.0412017	0.867953	-3.90986
WBGene00011641	WBGene00011641	T09A5.15	3565530	-0.682539	2.84439	-2.1363	0.0413321	0.867953	-3.71032
WBGene00001096	WBGene00001096	dsc-1	181599	1.26018	-0.97361	2.13609	0.0413509	0.867953	-3.71294
WBGene00020472	WBGene00020472	lips-11	188467	-3.13098	2.07786	-2.13416	0.0415223	0.867953	-3.67646
WBGene00003515	WBGene00003515	myo-3	179676	0.558824	4.09402	2.13416	0.0415224	0.867953	-3.79155
WBGene00007469	WBGene00007469	chil-4	182434	1.33575	-1.35637	2.13379	0.0415547	0.867953	-3.81143
WBGene00007598	WBGene00007598	C15A11.4	182626	1.1202	3.39818	2.13026	0.0418693	0.867953	-3.76106
WBGene00004036	WBGene00004036	plc-1	181274	0.656128	4.83617	2.12864	0.0420142	0.867953	-3.8653
WBGene00012930	WBGene00012930	obr-1	176555	0.442921	6.3224	2.12826	0.0420484	0.867953	-4.03071
WBGene00009386	WBGene00009386	tag-290	179593	-1.4915	-0.274655	-2.12718	0.0421457	0.867953	-3.76647
WBGene00235086	WBGene00235086	NA	NA	2.28311	-1.8254	2.12705	0.0421577	0.867953	-3.84109
WBGene00004169	WBGene00004169	pqn-89	177412	0.679306	4.11189	2.127	0.0421624	0.867953	-3.80113
WBGene00077757	WBGene00077757	E02H4.7	7040175	-2.50971	-3.07722	-2.12657	0.0422004	0.867953	-3.94367
WBGene00269392	WBGene00269392	F54F7.14	27307934	1.28798	-0.0417365	2.1264	0.0422163	0.867953	-3.6925
WBGene00220160	WBGene00220160	NA	NA	1.52586	-1.4974	2.12529	0.0423158	0.867953	-3.79906
WBGene00219410	WBGene00219410	C04C3.14	13192605	-1.17858	-0.770517	-2.12501	0.0423412	0.867953	-3.70758
WBGene00044061	WBGene00044061	tbc-12	180556	0.405855	6.34818	2.12286	0.0425361	0.867953	-4.04473
WBGene00012543	WBGene00012543	nkcc-1	3565648	0.521666	7.558	2.12261	0.0425588	0.867953	-4.13817
WBGene00012122	WBGene00012122	T28C6.8	177696	0.686604	4.11428	2.12228	0.0425883	0.867953	-3.8246
WBGene00044649	WBGene00044649	C23H5.11	4363072	1.25254	-0.381435	2.12145	0.0426642	0.867953	-3.72879
WBGene00020325	WBGene00020325	bath-46	188248	2.06173	-1.60799	2.12122	0.0426848	0.867953	-3.84139
WBGene00003173	WBGene00003173	mec-9	179382	0.850642	0.521191	2.11886	0.0429003	0.867953	-3.6967
WBGene00015076	WBGene00015076	B0238.12	178914	0.932467	6.71518	2.11822	0.0429585	0.867953	-4.0991
WBGene00022802	WBGene00022802	ZK688.7	191407	0.519119	4.66076	2.11677	0.0430912	0.867953	-3.86296
WBGene00012810	WBGene00012810	nceh-1	189866	1.09012	2.36769	2.11663	0.0431042	0.867953	-3.72149
WBGene00012869	WBGene00012869	Y45F10A.7	178318	0.699957	2.90925	2.11538	0.0432192	0.867953	-3.75008
WBGene00011740	WBGene00011740	mrpl-51	188457	-0.457492	5.60393	-2.11303	0.0434362	0.867953	-3.95886
WBGene00022868	WBGene00022868	ZK1240.3	173588	0.837364	2.58729	2.11243	0.0434913	0.867953	-3.73768
WBGene00013674	WBGene00013674	Y105E8A.14	173308	-0.451649	5.57405	-2.1105	0.04367	0.867953	-3.95092
WBGene00013054	WBGene00013054	Y50E8A.11	190111	1.318	0.253072	2.11024	0.0436943	0.867953	-3.71144
WBGene00194641	WBGene00194641	F47G3.4	13219566	0.744342	6.29298	2.10949	0.0437645	0.867953	-4.04977
WBGene00022324	WBGene00022324	fbxa-26	190756	1.63713	0.364936	2.10921	0.0437899	0.867953	-3.71656
WBGene00015208	WBGene00015208	B0495.9	174247	-0.376504	5.33169	-2.10818	0.0438856	0.867953	-3.93967
WBGene00012548	WBGene00012548	Y37D8A.6	189614	0.677061	6.07989	2.1075	0.0439494	0.867953	-4.03249
WBGene00011317	WBGene00011317	T01C1.4	266948	0.986014	0.939391	2.10629	0.0440623	0.867953	-3.7155
WBGene00000952	WBGene00000952	del-1	181534	0.752691	0.312986	2.10583	0.0441056	0.867953	-3.71729
WBGene00015055	WBGene00015055	pitr-3	181858	0.874893	3.56081	2.10466	0.0442157	0.867953	-3.7925
WBGene00012802	WBGene00012802	set-25	3565129	-0.398744	5.35604	-2.10402	0.0442758	0.867953	-3.94971
WBGene00044207	WBGene00044207	Y6G8.5	3565848	2.1281	-1.49435	2.10381	0.044295	0.867953	-3.87337
WBGene00011252	WBGene00011252	R11H6.4	187833	0.695142	4.86932	2.10368	0.0443079	0.867953	-3.91345
WBGene00011596	WBGene00011596	T07G12.5	177946	1.05493	0.967466	2.10264	0.0444057	0.867953	-3.7222
WBGene00003831	WBGene00003831	nuo-1	174696	-0.286237	7.7837	-2.10154	0.0445096	0.867953	-4.17565
WBGene00005938	WBGene00005938	srx-47	183985	0.966975	0.189615	2.10126	0.0445356	0.867953	-3.72264
WBGene00006660	WBGene00006660	twk-5	174756	0.895014	4.98341	2.1009	0.0445696	0.867953	-3.90938
WBGene00012431	WBGene00012431	Y11D7A.7	189432	-0.476074	5.40465	-2.10015	0.0446404	0.867953	-3.94896
WBGene00003613	WBGene00003613	nhr-14	181102	0.66286	3.64142	2.0993	0.0447211	0.867953	-3.80754
WBGene00002234	WBGene00002234	kqt-2	181078	0.852718	1.60579	2.09888	0.0447613	0.867953	-3.73543
WBGene00016679	WBGene00016679	C45G9.8	183480	0.792515	-0.0786067	2.09723	0.0449176	0.867953	-3.73251
WBGene00017042	WBGene00017042	D2007.2	183938	0.620275	1.10015	2.09706	0.0449336	0.867953	-3.72879
WBGene00006462	WBGene00006462	svh-5	181627	0.658884	3.26243	2.09701	0.0449385	0.867953	-3.80352
WBGene00018025	WBGene00018025	F35A5.2	185247	2.1946	-2.45847	2.09687	0.0449519	0.867953	-3.93202
WBGene00004336	WBGene00004336	ret-1	179981	0.372501	8.57585	2.09443	0.0451852	0.867953	-4.23299
WBGene00003912	WBGene00003912	pal-1	175638	-0.545326	5.76338	-2.09417	0.0452097	0.867953	-4.00778
WBGene00009728	WBGene00009728	sdz-19	181407	-1.52711	-0.66768	-2.0939	0.0452362	0.867953	-3.81803
WBGene00015353	WBGene00015353	C02F5.13	3565859	-0.497058	4.50944	-2.09369	0.045256	0.867953	-3.88264
WBGene00020596	WBGene00020596	oga-1	181164	0.599018	5.39441	2.09367	0.0452575	0.867953	-4.00449
WBGene00004151	WBGene00004151	pqn-68	188555	-0.542694	3.16219	-2.09311	0.045312	0.867953	-3.79541
WBGene00017923	WBGene00017923	F29B9.8	177227	0.860197	5.13901	2.0931	0.0453122	0.867953	-3.93811
WBGene00016630	WBGene00016630	acer-1	174128	-0.390853	7.6001	-2.09289	0.045333	0.867953	-4.16845
WBGene00022074	WBGene00022074	Y69A2AR.1	177051	-0.399335	6.67523	-2.09263	0.0453581	0.867953	-4.10677
WBGene00043297	WBGene00043297	F28F5.4	3896752	1.40639	0.440328	2.09207	0.045411	0.867953	-3.73475
WBGene00020861	WBGene00020861	T27E4.1	188995	0.621025	3.2108	2.09131	0.0454844	0.867953	-3.81433
WBGene00022673	WBGene00022673	ZK177.8	173937	-0.456284	6.37897	-2.09082	0.0455316	0.867953	-4.08282
WBGene00012603	WBGene00012603	nspe-6	3564817	-1.57974	1.3231	-2.09062	0.0455514	0.867953	-3.74435
WBGene00009296	WBGene00009296	F31E9.3	185160	1.54193	-0.231898	2.08888	0.0457188	0.867953	-3.76167
WBGene00007357	WBGene00007357	C06A12.3	178529	0.90915	5.2303	2.08867	0.0457394	0.867953	-3.97066
WBGene00012592	WBGene00012592	Y38E10A.14	174896	-1.04083	7.08809	-2.0872	0.0458813	0.867953	-4.1213
WBGene00007091	WBGene00007091	eri-12	178166	0.569187	7.66519	2.08642	0.0459579	0.867953	-4.20285
WBGene00022178	WBGene00022178	cest-25	175390	0.941019	5.42186	2.08602	0.0459962	0.867953	-3.97882
WBGene00017627	WBGene00017627	F20B6.1	184712	2.11371	-0.935829	2.08224	0.0463655	0.867953	-3.81729
WBGene00013819	WBGene00013819	Y116F11A.6	180296	0.761423	1.4996	2.08195	0.0463937	0.867953	-3.7601
WBGene00019653	WBGene00019653	cest-31	187304	1.46136	-0.481193	2.08109	0.0464778	0.867953	-3.78396
WBGene00015968	WBGene00015968	C18C4.7	178941	0.59019	5.86798	2.08076	0.0465104	0.867953	-4.07518
WBGene00003788	WBGene00003788	npp-2	172611	-0.431993	7.5274	-2.08067	0.046519	0.867953	-4.19621
WBGene00006429	WBGene00006429	arrd-3	187498	1.65384	-1.42258	2.08064	0.0465218	0.867953	-3.83063
WBGene00003373	WBGene00003373	mlh-1	176783	-0.43385	6.60966	-2.08024	0.0465615	0.867953	-4.12461
WBGene00006886	WBGene00006886	vap-1	181768	-1.04697	-0.602967	-2.0799	0.0465948	0.867953	-3.77781
WBGene00002043	WBGene00002043	hyl-1	177660	-0.645021	5.32435	-2.07967	0.0466175	0.867953	-3.97871
WBGene00006591	WBGene00006591	toh-1	175491	0.540045	4.58685	2.07897	0.0466865	0.867953	-3.9267
WBGene00018728	WBGene00018728	frpr-8	186144	0.926726	1.27688	2.07708	0.0468726	0.867953	-3.76508
WBGene00010595	WBGene00010595	haao-1	179329	-2.2122	0.0476726	-2.07608	0.0469716	0.867953	-3.82982
WBGene00009345	WBGene00009345	F32H2.8	185215	1.75983	-0.732161	2.07477	0.0471013	0.867953	-3.81687
WBGene00004438	WBGene00004438	rpl-25.1	180748	0.506929	8.68557	2.07398	0.0471805	0.867953	-4.27662
WBGene00010356	WBGene00010356	famk-1	181616	0.590211	4.11122	2.07369	0.0472089	0.867953	-3.88697
WBGene00013866	WBGene00013866	cbs-1	181215	1.23327	5.16988	2.07209	0.0473686	0.867953	-4.00582
WBGene00011583	WBGene00011583	T07D10.3	188228	1.07916	0.728271	2.07115	0.0474621	0.867953	-3.76437
WBGene00185001	WBGene00185001	F56A8.9	13191724	0.666198	2.32866	2.07105	0.0474724	0.867953	-3.79704
WBGene00021834	WBGene00021834	mab-31	171898	0.782992	4.61067	2.07023	0.047554	0.867953	-3.93603
WBGene00016900	WBGene00016900	C53C11.2	183755	0.793974	3.8256	2.06989	0.0475882	0.867953	-3.88758
WBGene00009005	WBGene00009005	F21C3.6	184761	-1.10552	-0.233764	-2.06962	0.0476154	0.867953	-3.77988
WBGene00015141	WBGene00015141	ugt-46	180404	1.85467	2.90599	2.06949	0.0476286	0.867953	-3.82109
WBGene00007841	WBGene00007841	C31C9.7	259476	0.951156	1.77716	2.06942	0.0476354	0.867953	-3.78257
WBGene00000656	WBGene00000656	col-80	174652	-2.86344	2.25004	-2.06866	0.0477116	0.867953	-3.79402
WBGene00009667	WBGene00009667	F43G9.4	259386	-0.643469	4.83001	-2.06788	0.0477902	0.867953	-3.96223
WBGene00016110	WBGene00016110	npr-11	182921	0.902583	0.329551	2.06784	0.0477939	0.867953	-3.76835
WBGene00045052	WBGene00045052	K12C11.6	4926921	1.14631	1.47012	2.06769	0.0478093	0.867953	-3.77675
WBGene00006627	WBGene00006627	tsp-1	192096	0.850836	3.26124	2.0669	0.047889	0.867953	-3.87378
WBGene00020474	WBGene00020474	lips-13	188469	-1.88388	0.295597	-2.06686	0.047893	0.867953	-3.78033
WBGene00006446	WBGene00006446	atx-3	180049	-0.342489	5.90937	-2.06654	0.0479256	0.867953	-4.07399
WBGene00194849	WBGene00194849	K09A9.8	13224282	0.849746	3.89824	2.06633	0.0479463	0.867953	-3.89309
WBGene00018999	WBGene00018999	F57B9.8	175967	0.500802	3.21896	2.0655	0.0480306	0.867953	-3.84395
WBGene00007458	WBGene00007458	ule-4	178331	0.773765	11.7446	2.06389	0.0481934	0.867953	-4.42496
WBGene00013581	WBGene00013581	Y79H2A.4	190740	0.96584	0.24444	2.06341	0.048242	0.867953	-3.77635
WBGene00015162	WBGene00015162	algn-11	176032	-0.303636	7.18097	-2.06313	0.0482701	0.867953	-4.20559
WBGene00023414	WBGene00023414	R01H2.7	3565286	0.820553	1.0317	2.06305	0.0482786	0.867953	-3.77998
WBGene00197817	WBGene00197817	NA	NA	1.47463	-1.94312	2.06227	0.0483578	0.867953	-3.86043
WBGene00016916	WBGene00016916	C54D2.2	183777	0.691615	1.39173	2.06157	0.0484284	0.867953	-3.79009
WBGene00194731	WBGene00194731	Y39A1A.27	13191191	0.738129	2.61123	2.06087	0.0484996	0.867953	-3.82654
WBGene00022538	WBGene00022538	ZC190.4	179248	0.546726	2.83497	2.06076	0.0485113	0.867953	-3.83466
WBGene00007931	WBGene00007931	C34D1.4	179807	0.633371	2.77973	2.06056	0.0485317	0.867953	-3.82711
WBGene00004283	WBGene00004283	rab-33	176470	-0.535217	4.61693	-2.05871	0.0487209	0.867953	-3.95331
WBGene00014124	WBGene00014124	usip-1	179670	-0.319678	7.26872	-2.05819	0.048774	0.867953	-4.21358
WBGene00017747	WBGene00017747	F23F1.6	184903	1.17199	5.58001	2.05798	0.048795	0.867953	-4.06746
WBGene00011244	WBGene00011244	R11D1.3	187804	2.41293	-1.76265	2.05796	0.0487969	0.867953	-3.95916
WBGene00017500	WBGene00017500	pud-2.2	178710	-2.87757	1.91401	-2.05761	0.0488335	0.867953	-3.78223
WBGene00019863	WBGene00019863	R04A9.3	187563	0.580723	2.63064	2.05709	0.0488863	0.867953	-3.82687
WBGene00019613	WBGene00019613	K10B4.1	187249	-1.2414	-0.728044	-2.05675	0.0489211	0.867953	-3.81882
WBGene00012424	WBGene00012424	dlc-3	259606	1.05866	0.874384	2.05635	0.0489623	0.867953	-3.79044
WBGene00004887	WBGene00004887	smn-1	172783	-0.479272	5.87009	-2.05618	0.0489795	0.867953	-4.07309
WBGene00020863	WBGene00020863	T27E4.5	179282	1.33807	-0.849669	2.05606	0.0489927	0.867953	-3.80891
WBGene00003616	WBGene00003616	nhr-17	191719	1.31742	7.19852	2.05503	0.0490978	0.867953	-4.23162
WBGene00022034	WBGene00022034	deps-1	171642	-0.543383	7.23583	-2.05502	0.0490993	0.867953	-4.22034
WBGene00019146	WBGene00019146	H02F09.3	186667	0.867217	2.04768	2.0534	0.0492662	0.867953	-3.83941
WBGene00021081	WBGene00021081	pals-33	189288	0.783024	3.75381	2.05327	0.0492796	0.867953	-3.90931
WBGene00015788	WBGene00015788	C15B12.8	259861	1.18457	1.81681	2.05218	0.0493929	0.867953	-3.81547
WBGene00000973	WBGene00000973	dhs-9	175737	0.339326	5.81067	2.05169	0.0494437	0.867953	-4.09916
WBGene00016534	WBGene00016534	C39D10.7	181050	0.752787	9.09544	2.05163	0.0494495	0.867953	-4.31961
WBGene00019045	WBGene00019045	fbxb-47	186518	-1.73344	-1.0875	-2.05107	0.0495074	0.867953	-3.88767
WBGene00017447	WBGene00017447	F14B8.5	180965	0.664511	2.55322	2.0507	0.0495464	0.867953	-3.84917
WBGene00004135	WBGene00004135	pqn-48	173743	0.774795	2.49644	2.04984	0.0496352	0.867953	-3.83419
WBGene00007358	WBGene00007358	lact-6	182288	0.912059	-0.100487	2.04949	0.0496719	0.867953	-3.79392
WBGene00015406	WBGene00015406	C03H5.4	182181	0.760516	0.757726	2.04853	0.0497716	0.867953	-3.79448
WBGene00010470	WBGene00010470	cdr-4	259654	0.669358	5.22007	2.04724	0.049906	0.867953	-4.04436
WBGene00015077	WBGene00015077	NA	NA	1.87565	0.730342	2.04682	0.0499506	0.867953	-3.79701
WBGene00009627	WBGene00009627	cup-15	174483	-0.478873	4.71672	-2.04578	0.0500589	0.867953	-3.97014
WBGene00008334	WBGene00008334	sdz-8	183834	0.764571	1.17669	2.04543	0.050096	0.867953	-3.8169
WBGene00002060	WBGene00002060	ife-2	180393	0.464401	5.93141	2.0454	0.0500993	0.867953	-4.12121
WBGene00007277	WBGene00007277	asfl-1	172812	-0.587423	5.6752	-2.04435	0.0502093	0.867953	-4.07895
WBGene00007495	WBGene00007495	C09G9.5	182465	0.740914	1.3615	2.04359	0.0502887	0.867953	-3.8175
WBGene00004808	WBGene00004808	skr-2	172773	-0.454717	7.55714	-2.04318	0.0503328	0.867953	-4.25679
WBGene00022951	WBGene00022951	NA	NA	0.52403	10.3746	2.04309	0.0503418	0.867953	-4.41893
WBGene00023395	WBGene00023395	NA	NA	1.45479	-1.74507	2.04263	0.0503903	0.867953	-3.89935
WBGene00271788	WBGene00271788	M01H9.10	34700639	1.20239	-0.747692	2.0426	0.0503934	0.867953	-3.8418
WBGene00019646	WBGene00019646	K11D12.6	187293	0.969661	0.526511	2.04204	0.0504519	0.867953	-3.81143
WBGene00009895	WBGene00009895	scl-2	178251	-2.26209	4.61483	-2.04167	0.0504916	0.867953	-3.88574
WBGene00007399	WBGene00007399	clec-162	182353	1.20673	-0.501976	2.04158	0.0505015	0.867953	-3.83173
WBGene00019148	WBGene00019148	H03E18.1	181103	1.28301	-0.484142	2.04107	0.0505549	0.867953	-3.82257
WBGene00009237	WBGene00009237	F28H7.3	179490	-3.82884	1.01324	-2.03983	0.0506856	0.867953	-3.8686
WBGene00020981	WBGene00020981	NA	NA	1.22581	2.88349	2.03846	0.0508317	0.867953	-3.86324
WBGene00020249	WBGene00020249	T05C1.2	188113	1.46074	-1.12426	2.03788	0.0508931	0.867953	-3.88178
WBGene00017148	WBGene00017148	EGAP2.2	184048	0.861845	-0.668374	2.03781	0.0509006	0.867953	-3.8292
WBGene00012480	WBGene00012480	clec-104	189475	-0.899441	0.413567	-2.03644	0.0510467	0.867953	-3.811
WBGene00004124	WBGene00004124	pqn-37	185539	0.996298	1.57869	2.03624	0.0510675	0.867953	-3.82625
WBGene00003593	WBGene00003593	nfm-1	175870	0.476848	6.01985	2.03561	0.0511347	0.867953	-4.16879
WBGene00013008	WBGene00013008	clec-146	175004	1.40338	5.6924	2.03467	0.051235	0.867953	-4.10876
WBGene00006876	WBGene00006876	vab-10	173058	0.376485	9.177	2.03386	0.0513218	0.867953	-4.3703
WBGene00003967	WBGene00003967	pdr-1	176816	-0.401129	6.23677	-2.03235	0.0514845	0.867953	-4.16852
WBGene00018697	WBGene00018697	F52E1.9	186115	0.535414	4.58225	2.0323	0.0514895	0.867953	-4.0211
WBGene00011417	WBGene00011417	T04A11.2	188043	1.12588	-0.131394	2.03201	0.0515209	0.867953	-3.83956
WBGene00018267	WBGene00018267	F41C3.1	185595	1.59866	-0.341756	2.03094	0.0516359	0.867953	-3.82209
WBGene00008263	WBGene00008263	C53A5.2	179957	0.85796	0.4634	2.03063	0.0516685	0.867953	-3.81956
WBGene00206382	WBGene00206382	F01G12.18	13224506	-1.46836	-1.17426	-2.02944	0.0517973	0.867953	-3.87311
WBGene00007110	WBGene00007110	leo-1	178052	-0.220951	7.20038	-2.0291	0.0518341	0.867953	-4.26818
WBGene00016386	WBGene00016386	tag-272	183191	0.850819	0.328631	2.02906	0.0518381	0.867953	-3.82083
WBGene00019408	WBGene00019408	K05F1.6	173977	-0.653818	1.831	-2.02806	0.0519463	0.867953	-3.8406
WBGene00000098	WBGene00000098	air-1	179202	-0.498742	6.96622	-2.02799	0.0519546	0.867953	-4.24446
WBGene00010855	WBGene00010855	M04C7.4	3565595	-1.51313	-1.18485	-2.02705	0.0520558	0.867953	-3.93555
WBGene00010143	WBGene00010143	F56A12.2	179937	-0.750774	0.764244	-2.02644	0.0521223	0.867953	-3.82801
WBGene00007958	WBGene00007958	C35C5.9	183231	0.856397	5.34271	2.02598	0.0521718	0.867953	-4.11281
WBGene00202479	WBGene00202479	NA	NA	1.30744	-1.46037	2.02502	0.0522763	0.867953	-3.90309
WBGene00004501	WBGene00004501	rpt-1	179641	-0.397976	7.7631	-2.02402	0.0523855	0.867953	-4.3094
WBGene00013802	WBGene00013802	Y116A8C.25	191003	0.711004	2.72597	2.02395	0.0523935	0.867953	-3.89117
WBGene00206524	WBGene00206524	C54E10.11	13218336	1.26677	1.45279	2.0238	0.0524092	0.867953	-3.84116
WBGene00011190	WBGene00011190	swt-6	187765	1.21481	3.15839	2.02289	0.0525094	0.867953	-3.89525
WBGene00017430	WBGene00017430	bcl-11	179019	0.827875	4.25265	2.02282	0.052517	0.867953	-3.97556
WBGene00010272	WBGene00010272	amph-1	177797	0.546062	5.71834	2.02271	0.0525291	0.867953	-4.1297
WBGene00008142	WBGene00008142	C47E8.3	183552	0.760625	0.887894	2.02202	0.0526039	0.867953	-3.83407
WBGene00013806	WBGene00013806	Y116A8C.29	191005	0.69677	2.93318	2.02136	0.0526763	0.867953	-3.90643
WBGene00017061	WBGene00017061	oac-12	183958	0.669742	2.42793	2.0212	0.0526944	0.867953	-3.8763
WBGene00008302	WBGene00008302	pals-38	183785	0.799428	1.57589	2.02073	0.0527457	0.867953	-3.86266
WBGene00010666	WBGene00010666	K08E4.2	178144	-0.542036	4.95509	-2.02044	0.0527769	0.867953	-4.0583
WBGene00004210	WBGene00004210	ptc-3	173631	0.865389	5.16375	2.01975	0.0528537	0.867953	-4.06493
WBGene00015683	WBGene00015683	C10G8.4	182503	0.798243	9.35843	2.01924	0.0529091	0.867953	-4.40795
WBGene00022466	WBGene00022466	Y119C1A.1	191026	-0.305592	6.26046	-2.01873	0.0529655	0.867953	-4.18606
WBGene00007429	WBGene00007429	C08B6.8	179411	-0.399982	4.99858	-2.01855	0.052985	0.867953	-4.06198
WBGene00010873	WBGene00010873	trpa-2	3565192	0.677063	2.43162	2.01824	0.0530195	0.867953	-3.88078
WBGene00009822	WBGene00009822	clec-113	185945	-1.31348	-1.74367	-2.01792	0.0530551	0.867953	-3.92677
WBGene00007502	WBGene00007502	glb-4	182480	0.939396	-0.62621	2.01643	0.0532189	0.867953	-3.84707
WBGene00016530	WBGene00016530	C39D10.2	183336	0.766494	4.84592	2.01629	0.0532344	0.867953	-4.06292
WBGene00017503	WBGene00017503	nhr-177	184557	1.12631	1.08272	2.01552	0.05332	0.867953	-3.84583
WBGene00044928	WBGene00044928	NA	NA	1.19104	-1.37202	2.01548	0.0533243	0.867953	-3.88556
WBGene00017643	WBGene00017643	czw-1	177587	-0.51059	7.36561	-2.01521	0.0533545	0.867953	-4.29678
WBGene00019174	WBGene00019174	H09G03.1	186710	0.853695	3.11428	2.01473	0.0534076	0.867953	-3.90865
WBGene00011111	WBGene00011111	snfc-5	175571	-0.318888	7.13179	-2.014	0.053488	0.867953	-4.28174
WBGene00021320	WBGene00021320	Y34B4A.4	180798	0.594018	2.21595	2.01335	0.0535613	0.867953	-3.87664
WBGene00044921	WBGene00044921	F53C11.9	4927055	1.23523	2.39478	2.01235	0.053672	0.867953	-3.88769
WBGene00008015	WBGene00008015	fbxa-174	183318	1.18717	0.433095	2.01157	0.0537586	0.867953	-3.84434
WBGene00007758	WBGene00007758	C27A7.8	3565832	0.94582	3.025	2.01142	0.0537753	0.867953	-3.9241
WBGene00007689	WBGene00007689	C18E9.9	182792	0.795779	4.93679	2.01114	0.0538065	0.867953	-4.08185
WBGene00000698	WBGene00000698	col-124	177901	-2.77022	2.54289	-2.0111	0.0538116	0.867953	-3.85586
WBGene00006450	WBGene00006450	tag-77	177656	0.306713	6.79653	2.01093	0.05383	0.867953	-4.28332
WBGene00013719	WBGene00013719	Y106G6H.6	172923	-0.607118	5.69194	-2.00897	0.0540503	0.867953	-4.13423
WBGene00013111	WBGene00013111	sta-1	178465	0.589643	3.4261	2.0087	0.0540803	0.867953	-3.95134
WBGene00023485	WBGene00023485	ttr-49	3564895	1.80711	1.36862	2.00849	0.0541037	0.867953	-3.84911
WBGene00019733	WBGene00019733	M02E1.1	180389	0.460813	5.14068	2.00819	0.0541377	0.867953	-4.11267
WBGene00004181	WBGene00004181	pri-2	173122	-0.447257	7.18988	-2.00747	0.0542187	0.867953	-4.30237
WBGene00008248	WBGene00008248	srsx-27	183704	1.27647	-0.336582	2.0058	0.0544061	0.867953	-3.87464
WBGene00000053	WBGene00000053	acr-14	191601	0.930874	-0.553119	2.00565	0.0544227	0.867953	-3.85553
WBGene00000415	WBGene00000415	ced-1	173064	0.353084	7.5629	2.00541	0.0544499	0.867953	-4.3383
WBGene00016568	WBGene00016568	C41G11.1	180839	0.902626	9.46425	2.00502	0.0544941	0.867953	-4.44645
WBGene00000822	WBGene00000822	csq-1	181563	1.14711	2.95846	2.0043	0.0545761	0.867953	-3.93176
WBGene00022022	WBGene00022022	txt-6	178850	-0.458427	4.33666	-2.00307	0.054715	0.867953	-4.01381
WBGene00007463	WBGene00007463	vgln-1	174543	0.316344	9.74848	2.00246	0.0547841	0.867953	-4.44992
WBGene00013538	WBGene00013538	ari-1.4	178437	-0.271164	6.93489	-2.00193	0.0548446	0.867953	-4.29586
WBGene00020915	WBGene00020915	nol-58	171901	-0.426929	8.74842	-2.00137	0.0549075	0.867953	-4.40185
WBGene00016378	WBGene00016378	imp-3	177565	0.370564	6.20781	2.00102	0.0549474	0.867953	-4.24108
WBGene00021813	WBGene00021813	Y53G8AR.6	175432	-0.445561	6.40825	-2.00077	0.0549762	0.867953	-4.22668
WBGene00012276	WBGene00012276	his-74	179734	-0.545494	6.70266	-1.99954	0.0551155	0.867953	-4.26098
WBGene00000535	WBGene00000535	cpi-1	177372	0.919797	11.4993	1.99935	0.0551378	0.867953	-4.53364
WBGene00012404	WBGene00012404	Y6G8.2	180157	1.27819	0.426011	1.99903	0.0551747	0.867953	-3.8607
WBGene00007368	WBGene00007368	C06B8.2	180043	1.10974	-0.0434322	1.99893	0.0551855	0.867953	-3.86561
WBGene00001772	WBGene00001772	gst-24	185407	0.790327	6.47788	1.99839	0.0552472	0.867953	-4.23727
WBGene00007343	WBGene00007343	C05E7.1	181427	1.15672	-0.561458	1.99797	0.0552951	0.867953	-3.89253
WBGene00003925	WBGene00003925	pas-4	172679	-0.406484	6.8212	-1.99778	0.0553177	0.867953	-4.28494
WBGene00015282	WBGene00015282	C01B10.8	177431	-0.69172	5.33319	-1.99746	0.0553537	0.867953	-4.13114
WBGene00012445	WBGene00012445	Y16B4A.2	181572	0.617117	1.44028	1.99717	0.0553871	0.867953	-3.88247
WBGene00000202	WBGene00000202	exos-4.2	259488	-0.375311	6.60163	-1.99667	0.0554447	0.867953	-4.25886
WBGene00021155	WBGene00021155	Y4C6B.1	177315	-0.589759	5.70821	-1.99635	0.0554815	0.867953	-4.17023
WBGene00022572	WBGene00022572	ZC239.14	191124	1.06565	1.50855	1.99624	0.0554933	0.867953	-3.88199
WBGene00043982	WBGene00043982	B0403.6	3565262	-1.13571	-1.13447	-1.99614	0.0555054	0.867953	-3.91142
WBGene00018937	WBGene00018937	F56B6.6	186359	0.849576	-0.53895	1.99505	0.0556301	0.867953	-3.87189
WBGene00008515	WBGene00008515	F02C12.1	181461	0.520781	4.86089	1.99438	0.0557072	0.867953	-4.12847
WBGene00007655	WBGene00007655	C17H1.2	182745	2.48136	-3.01351	1.99353	0.0558058	0.867953	-4.0489
WBGene00008641	WBGene00008641	pch-2	174313	-0.569117	5.782	-1.99203	0.0559787	0.867953	-4.17739
WBGene00004502	WBGene00004502	rpt-2	178988	-0.3499	7.97402	-1.99173	0.0560136	0.867953	-4.37759
WBGene00044297	WBGene00044297	C25B8.8	3565112	1.03766	-0.647855	1.99151	0.0560388	0.867953	-3.88603
WBGene00015218	WBGene00015218	B0507.1	179256	0.618658	3.55989	1.99077	0.0561248	0.867953	-4.0021
WBGene00019885	WBGene00019885	R05D8.7	187608	1.63659	-1.59166	1.99023	0.0561871	0.867953	-3.93612
WBGene00000201	WBGene00000201	arx-3	3565442	0.247821	6.96114	1.99005	0.0562074	0.867953	-4.31735
WBGene00017995	WBGene00017995	F32E10.8	260105	-1.48949	-1.85041	-1.98989	0.0562269	0.867953	-3.9217
WBGene00010223	WBGene00010223	F58A3.3	186482	0.912867	1.69777	1.98918	0.0563088	0.867953	-3.90385
WBGene00009091	WBGene00009091	F23D12.7	3565907	1.27871	-0.493403	1.98905	0.0563243	0.867953	-3.87905
WBGene00022368	WBGene00022368	Y92H12BR.2	171706	-0.431304	4.95799	-1.98886	0.0563461	0.867953	-4.10529
WBGene00006376	WBGene00006376	syp-2	178938	-0.854529	4.52356	-1.98869	0.0563655	0.867953	-4.0445
WBGene00011979	WBGene00011979	sysm-1	188838	-3.53742	0.0372116	-1.9881	0.0564343	0.867953	-3.90381
WBGene00015484	WBGene00015484	atgl-1	175910	-0.232969	6.7597	-1.98689	0.0565756	0.867953	-4.29926
WBGene00015095	WBGene00015095	B0261.7	172169	-0.594373	6.68483	-1.98632	0.0566422	0.867953	-4.28557
WBGene00006163	WBGene00006163	str-112	191997	-1.30749	-0.152542	-1.98572	0.0567124	0.867953	-3.90254
WBGene00016745	WBGene00016745	C48B6.9	183573	-0.566078	3.26517	-1.9848	0.0568192	0.867953	-3.96697
WBGene00012622	WBGene00012622	Y38H6C.9	189690	0.543318	2.73501	1.98367	0.0569518	0.867953	-3.94729
WBGene00045483	WBGene00045483	oxy-5	24104659	-0.37691	6.05227	-1.98312	0.0570173	0.867953	-4.22076
WBGene00000253	WBGene00000253	bli-3	171608	0.701749	4.98132	1.98281	0.0570538	0.867953	-4.12415
WBGene00010277	WBGene00010277	F58G6.7	177798	1.87609	-0.710333	1.98242	0.0570993	0.867953	-3.91112
WBGene00007989	WBGene00007989	fipr-22	259409	1.59271	2.84092	1.98142	0.0572168	0.867953	-3.98644
WBGene00001493	WBGene00001493	frm-7	179687	0.628808	7.63722	1.97975	0.0574134	0.867953	-4.39175
WBGene00017239	WBGene00017239	F08B6.1	184173	-0.574423	3.07637	-1.97971	0.0574188	0.867953	-3.96795
WBGene00010868	WBGene00010868	somi-1	179819	0.407799	4.6421	1.97932	0.0574647	0.867953	-4.09938
WBGene00016373	WBGene00016373	swd-2.1	183186	-0.588333	4.59697	-1.97904	0.0574982	0.867953	-4.07344
WBGene00000920	WBGene00000920	daf-28	191014	-0.801475	1.59173	-1.97727	0.0577079	0.867953	-3.91409
WBGene00021915	WBGene00021915	Y55D5A.1	175408	0.680875	1.98087	1.97694	0.0577468	0.867953	-3.93155
WBGene00175027	WBGene00175027	W02F12.8	13213356	1.405	0.194262	1.97682	0.0577611	0.867953	-3.88997
WBGene00009495	WBGene00009495	hrg-6	3565935	0.641793	1.28064	1.97667	0.0577788	0.867953	-3.91832
WBGene00000273	WBGene00000273	brp-1	176637	1.0405	10.1383	1.97615	0.0578411	0.867953	-4.52055
WBGene00004338	WBGene00004338	rfc-2	176946	-0.498699	6.16288	-1.97598	0.057861	0.867953	-4.25882
WBGene00018137	WBGene00018137	bath-41	175946	-0.501795	6.26599	-1.9758	0.0578829	0.867953	-4.26205
WBGene00010328	WBGene00010328	F59C6.11	172935	1.02806	1.06694	1.97558	0.0579086	0.867953	-3.90684
WBGene00003936	WBGene00003936	pat-12	175227	0.614213	6.21887	1.97527	0.0579455	0.867953	-4.26333
WBGene00016006	WBGene00016006	fln-2	181168	0.423882	6.68545	1.97498	0.0579797	0.867953	-4.32489
WBGene00001751	WBGene00001751	gst-3	177883	1.16846	0.409134	1.97454	0.0580326	0.867953	-3.89512
WBGene00001177	WBGene00001177	egl-8	178537	0.493802	6.39848	1.97383	0.0581175	0.867953	-4.29019
WBGene00006684	WBGene00006684	twk-32	192075	0.645492	1.97567	1.97344	0.0581636	0.867953	-3.93379
WBGene00021247	WBGene00021247	Y22D7AL.9	175314	-0.426582	3.96481	-1.97273	0.0582495	0.867953	-4.04309
WBGene00010357	WBGene00010357	H03A11.2	181617	0.639998	3.78069	1.97196	0.0583411	0.867953	-4.02422
WBGene00012824	WBGene00012824	Y43F8B.14	189876	0.712022	1.61217	1.97188	0.0583511	0.867953	-3.92165
WBGene00019487	WBGene00019487	ephx-1	173742	0.521452	4.67209	1.97182	0.0583584	0.867953	-4.11146
WBGene00012002	WBGene00012002	T24H10.4	188870	-0.515365	5.43048	-1.97169	0.0583732	0.867953	-4.17974
WBGene00021017	WBGene00021017	cil-7	172121	0.76243	-0.540801	1.97075	0.0584869	0.867953	-3.90046
WBGene00009508	WBGene00009508	row-1	172928	-0.407625	6.33224	-1.97051	0.0585148	0.867953	-4.28309
WBGene00008341	WBGene00008341	ttr-44	179835	1.49192	1.40478	1.97022	0.0585501	0.867953	-3.91824
WBGene00015728	WBGene00015728	C13A10.1	173514	0.971666	0.204986	1.97021	0.0585513	0.867953	-3.90021
WBGene00018961	WBGene00018961	mrps-16	3565469	-0.734198	4.59289	-1.96946	0.0586417	0.867953	-4.09385
WBGene00018582	WBGene00018582	F48A9.2	185958	0.663584	2.23607	1.96911	0.0586839	0.867953	-3.95044
WBGene00001500	WBGene00001500	ftn-1	179138	1.68183	4.73842	1.96902	0.0586952	0.867953	-4.08816
WBGene00013633	WBGene00013633	Y105C5A.8	190873	1.2781	4.54522	1.96886	0.0587143	0.867953	-4.09394
WBGene00020290	WBGene00020290	T06D4.1	173682	-0.459427	4.67569	-1.96875	0.0587277	0.867953	-4.10286
WBGene00004505	WBGene00004505	rpt-5	172238	-0.365939	7.65007	-1.96744	0.0588856	0.867953	-4.40173
WBGene00007756	WBGene00007756	C27A7.5	179667	0.403412	5.76618	1.96663	0.0589834	0.867953	-4.23181
WBGene00018875	WBGene00018875	F55D1.1	186304	1.42955	-1.56413	1.96626	0.0590285	0.867953	-3.94598
WBGene00007045	WBGene00007045	pgap-2	188041	-0.510485	4.21384	-1.96497	0.0591841	0.867953	-4.07369
WBGene00045053	WBGene00045053	K12C11.7	4926895	0.997218	1.29287	1.96328	0.0593894	0.867953	-3.91732
WBGene00011524	WBGene00011524	plpr-1	174710	0.664973	0.87717	1.96306	0.0594169	0.867953	-3.92165
WBGene00044178	WBGene00044178	C30G7.4	3564843	0.916784	5.93015	1.96014	0.0597737	0.867953	-4.27347
WBGene00015107	WBGene00015107	viro-2	3565684	1.07437	1.50704	1.95912	0.0598987	0.867953	-3.92701
WBGene00003479	WBGene00003479	mtm-9	178790	-0.778611	5.12612	-1.95888	0.0599277	0.867953	-4.18759
WBGene00235271	WBGene00235271	C49C8.8	24104336	0.916592	1.28739	1.95861	0.0599612	0.867953	-3.94167
WBGene00017312	WBGene00017312	pitr-5	179104	0.717183	2.00932	1.95806	0.0600284	0.867953	-3.96476
WBGene00021478	WBGene00021478	Y39H10A.1	178793	1.20363	2.43953	1.95738	0.0601124	0.867953	-4.01033
WBGene00006059	WBGene00006059	stc-1	174368	-0.319637	6.17381	-1.95701	0.0601575	0.867953	-4.29641
WBGene00006744	WBGene00006744	unc-4	174544	0.894475	-0.264367	1.95669	0.0601976	0.867953	-3.91795
WBGene00009958	WBGene00009958	madd-4	172706	0.763679	1.22639	1.95658	0.0602101	0.867953	-3.93668
WBGene00003078	WBGene00003078	lsm-4	174193	-0.491392	5.59841	-1.95651	0.060219	0.867953	-4.20484
WBGene00017759	WBGene00017759	sucl-2	175252	-0.501637	7.07391	-1.95641	0.0602313	0.867953	-4.37492
WBGene00009743	WBGene00009743	sptf-1	172909	0.512913	4.84083	1.95609	0.0602713	0.867953	-4.15525
WBGene00016046	WBGene00016046	C24B5.4	182835	1.29089	0.780171	1.95466	0.0604474	0.867953	-3.92725
WBGene00020148	WBGene00020148	T01D1.3	173402	1.13995	0.254104	1.95384	0.0605491	0.867953	-3.9208
WBGene00000049	WBGene00000049	acr-10	191598	0.988734	-0.177461	1.95365	0.0605723	0.867953	-3.92099
WBGene00006374	WBGene00006374	syx-4	177647	-0.733802	5.64008	-1.95332	0.0606129	0.867953	-4.22156
WBGene00000653	WBGene00000653	col-77	174336	1.60812	-1.86596	1.95137	0.0608558	0.867953	-4.01795
WBGene00011044	WBGene00011044	R05H10.3	175148	-0.635799	4.95701	-1.95135	0.0608582	0.867953	-4.17364
WBGene00015955	WBGene00015955	C18B2.4	180652	0.458506	7.01415	1.95133	0.0608609	0.867953	-4.40895
WBGene00017916	WBGene00017916	F29A7.6	173618	-0.558013	5.06607	-1.95124	0.0608719	0.867953	-4.1785
WBGene00219445	WBGene00219445	C06H5.12	24104179	2.26231	-2.79854	1.95105	0.0608954	0.867953	-4.08461
WBGene00304782	WBGene00304782	NA	NA	0.831221	0.86869	1.95087	0.0609174	0.867953	-3.93905
WBGene00164973	WBGene00164973	C39B10.7	13222514	1.06651	-1.01509	1.94885	0.0611698	0.867953	-3.93823
WBGene00008198	WBGene00008198	C49C3.8	178517	0.574892	4.73287	1.94871	0.0611873	0.867953	-4.18306
WBGene00008748	WBGene00008748	yap-1	181267	0.493466	5.51343	1.94777	0.0613049	0.867953	-4.24981
WBGene00007203	WBGene00007203	best-1	178264	1.10911	1.40846	1.94712	0.0613866	0.867953	-3.94951
WBGene00016957	WBGene00016957	atic-1	177576	0.785201	3.34087	1.94706	0.0613938	0.867953	-4.02439
WBGene00015295	WBGene00015295	acl-12	181001	0.913346	6.14972	1.9466	0.0614509	0.867953	-4.3297
WBGene00006386	WBGene00006386	taf-5	172552	-0.391461	6.82585	-1.94496	0.0616573	0.867953	-4.37491
WBGene00013774	WBGene00013774	clec-193	190984	0.941102	-0.622236	1.94491	0.0616638	0.867953	-3.93643
WBGene00015814	WBGene00015814	oatr-1	175908	-0.537074	6.51105	-1.94473	0.0616862	0.867953	-4.32756
WBGene00015115	WBGene00015115	B0286.1	173774	0.441963	3.09517	1.9436	0.0618291	0.867953	-4.04196
WBGene00007153	WBGene00007153	clec-41	179797	-2.76616	2.72275	-1.94315	0.0618855	0.867953	-3.95967
WBGene00019433	WBGene00019433	acdh-3	172351	-0.405872	6.69713	-1.94198	0.062033	0.867953	-4.36423
WBGene00003839	WBGene00003839	ocr-2	188314	0.686563	1.70697	1.94123	0.0621282	0.867953	-3.97391
WBGene00005242	WBGene00005242	srh-17	183551	1.05459	-0.631483	1.94121	0.0621309	0.867953	-3.93767
WBGene00000066	WBGene00000066	act-4	180767	0.359808	9.47699	1.94026	0.0622509	0.867953	-4.55495
WBGene00022117	WBGene00022117	Y71F9AL.12	190588	-0.385659	5.59346	-1.93993	0.0622926	0.867953	-4.25057
WBGene00007916	WBGene00007916	C34C6.3	183196	0.653027	2.35389	1.93966	0.0623268	0.867953	-3.9912
WBGene00022477	WBGene00022477	fbxa-28	191033	0.909414	-0.443108	1.93786	0.0625563	0.867953	-3.93942
WBGene00009186	WBGene00009186	trcs-1	177791	-0.558729	7.8387	-1.93699	0.0626673	0.867953	-4.461
WBGene00022710	WBGene00022710	ZK354.9	191296	-0.981974	-0.778269	-1.93659	0.062718	0.867953	-3.9456
WBGene00008930	WBGene00008930	F18A11.3	174946	0.431864	3.62263	1.93653	0.0627257	0.867953	-4.06874
WBGene00003352	WBGene00003352	NA	NA	0.862685	-0.661169	1.93568	0.0628338	0.867953	-3.94596
WBGene00008056	WBGene00008056	nhr-164	183381	-2.38869	-3.5247	-1.93508	0.0629116	0.867953	-4.13066
WBGene00008411	WBGene00008411	mans-1	172510	-0.271723	6.75846	-1.9349	0.0629341	0.867953	-4.38217
WBGene00012990	WBGene00012990	sam-10	174975	-0.322212	5.83637	-1.93453	0.0629812	0.867953	-4.29693
WBGene00014954	WBGene00014954	NA	NA	-0.761455	3.65261	-1.93415	0.06303	0.867953	-4.06626
WBGene00010896	WBGene00010896	snu-13	174645	-0.319583	9.18206	-1.93415	0.0630308	0.867953	-4.53678
WBGene00012408	WBGene00012408	Y7A5A.2	189381	0.774436	-0.0232017	1.93403	0.063046	0.867953	-3.94446
WBGene00001775	WBGene00001775	gst-27	175166	-1.51134	0.85773	-1.93396	0.063055	0.867953	-3.94462
WBGene00022323	WBGene00022323	Y82E9BL.6	190755	-1.3722	-1.26213	-1.93364	0.0630954	0.867953	-3.98873
WBGene00003890	WBGene00003890	osm-10	191740	-1.39952	2.52624	-1.93334	0.0631349	0.867953	-4.01616
WBGene00008729	WBGene00008729	F13B12.1	177934	-0.223449	8.85634	-1.9332	0.063152	0.867953	-4.52353
WBGene00019101	WBGene00019101	F59B1.10	353438	1.08476	3.87487	1.93279	0.0632045	0.867953	-4.10699
WBGene00009179	WBGene00009179	kbp-3	175097	-0.386722	5.03084	-1.93251	0.0632415	0.867953	-4.2086
WBGene00219218	WBGene00219218	Y73B6BL.288	13195842	-0.652876	1.02962	-1.93176	0.063338	0.867953	-3.97019
WBGene00044660	WBGene00044660	NA	NA	0.705772	0.900706	1.93171	0.0633434	0.867953	-3.96086
WBGene00013216	WBGene00013216	Y54G11A.7	175084	0.470966	4.66736	1.93163	0.0633548	0.867953	-4.18456
WBGene00007167	WBGene00007167	rbg-3	175629	-0.52153	5.97068	-1.93115	0.0634161	0.867953	-4.31711
WBGene00022027	WBGene00022027	vps-20	171654	0.31296	6.14962	1.93056	0.0634922	0.867953	-4.35241
WBGene00009260	WBGene00009260	calm-1	172774	0.409918	2.90344	1.93026	0.0635308	0.867953	-4.03322
WBGene00007349	WBGene00007349	C05G5.3	181569	0.521472	3.16501	1.93007	0.0635559	0.867953	-4.04723
WBGene00018087	WBGene00018087	F36D4.1	179323	-0.629179	0.289464	-1.92959	0.0636177	0.867953	-3.95002
WBGene00019396	WBGene00019396	K04F10.3	172334	-0.577619	5.33251	-1.9285	0.063759	0.867953	-4.24174
WBGene00021239	WBGene00021239	Y20F4.4	245999	-0.374284	5.34995	-1.92829	0.0637859	0.867953	-4.23476
WBGene00017748	WBGene00017748	F23F1.7	184904	0.7392	1.92086	1.92818	0.0637994	0.867953	-3.99541
WBGene00003722	WBGene00003722	nhr-132	187822	0.567833	2.83569	1.92805	0.0638165	0.867953	-4.04437
WBGene00008185	WBGene00008185	best-10	183586	-1.03366	0.936591	-1.92772	0.0638596	0.867953	-3.96024
WBGene00020016	WBGene00020016	lipl-3	178572	2.05516	-2.00347	1.92717	0.0639313	0.867953	-4.07324
WBGene00007353	WBGene00007353	txt-13	182279	0.742501	0.476792	1.92692	0.0639629	0.867953	-3.95738
WBGene00020617	WBGene00020617	T20D4.11	188647	1.61781	1.4572	1.9269	0.0639662	0.867953	-3.96397
WBGene00007017	WBGene00007017	mdt-17	180325	-0.327253	7.61785	-1.92674	0.0639863	0.867953	-4.46396
WBGene00020786	WBGene00020786	T25B2.2	180887	0.692127	5.14126	1.92603	0.0640786	0.867953	-4.24083
WBGene00016265	WBGene00016265	trhr-1	183056	1.03906	1.3085	1.92582	0.0641063	0.867953	-3.98407
WBGene00021236	WBGene00021236	pud-1.2	178709	-2.48143	2.51365	-1.92381	0.0643687	0.867953	-3.96981
WBGene00007486	WBGene00007486	C09G1.4	181679	0.597645	3.30874	1.9234	0.0644223	0.867953	-4.07452
WBGene00012668	WBGene00012668	Y39B6A.5	180260	0.843696	3.68294	1.92262	0.0645246	0.867953	-4.11193
WBGene00020114	WBGene00020114	pde-4	174235	0.805205	5.99761	1.92219	0.06458	0.867953	-4.34519
WBGene00017310	WBGene00017310	F09G2.1	179108	0.604759	2.66192	1.92021	0.0648403	0.867953	-4.03587
WBGene00012718	WBGene00012718	dhhc-8	176731	-0.40125	5.65022	-1.91888	0.0650151	0.867953	-4.29448
WBGene00007810	WBGene00007810	C29F7.1	183016	1.31537	0.201931	1.91881	0.0650239	0.867953	-3.96396
WBGene00012875	WBGene00012875	Y45F10B.13	178325	0.80146	3.34881	1.91841	0.0650774	0.867953	-4.082
WBGene00018296	WBGene00018296	F41F3.1	185626	-1.33789	-0.492582	-1.91819	0.0651058	0.867953	-3.97022
WBGene00045289	WBGene00045289	fbxa-169	6418621	0.724199	1.13831	1.91795	0.0651374	0.867953	-3.9833
WBGene00014203	WBGene00014203	ZK1058.3	175506	-0.648323	3.41356	-1.9177	0.0651707	0.867953	-4.08873
WBGene00003072	WBGene00003072	lrp-2	171981	0.424601	6.91538	1.91746	0.065202	0.867953	-4.43054
WBGene00002033	WBGene00002033	htp-2	177405	-0.654982	6.35026	-1.91706	0.0652556	0.867953	-4.37081
WBGene00011966	WBGene00011966	T23G7.3	174456	0.329915	8.72647	1.91573	0.0654313	0.867953	-4.55223
WBGene00014805	WBGene00014805	NA	NA	-1.10144	-0.544935	-1.91531	0.0654862	0.867953	-3.97275
WBGene00017375	WBGene00017375	pbo-6	24104421	0.72782	0.172024	1.9137	0.0657002	0.867953	-3.97092
WBGene00019941	WBGene00019941	pgam-5	174231	-0.460297	6.70895	-1.91279	0.0658218	0.867953	-4.41807
WBGene00044503	WBGene00044503	NA	NA	0.76735	-0.0565441	1.91243	0.0658699	0.867953	-3.9711
WBGene00010195	WBGene00010195	pot-2	175110	-0.683762	4.89937	-1.91239	0.0658747	0.867953	-4.21213
WBGene00021056	WBGene00021056	W06B4.1	173785	-0.704285	5.87363	-1.91196	0.0659322	0.867953	-4.34539
WBGene00008203	WBGene00008203	clec-198	183598	1.18053	-0.785914	1.91188	0.0659434	0.867953	-3.98029
WBGene00009574	WBGene00009574	F40E10.6	181565	0.405553	6.26256	1.91185	0.0659469	0.867953	-4.39423
WBGene00010183	WBGene00010183	fipr-13	3565474	1.52544	-0.0412082	1.91152	0.0659904	0.867953	-3.97559
WBGene00002252	WBGene00002252	lat-2	173771	0.650714	2.41388	1.9111	0.066047	0.867953	-4.04651
WBGene00011221	WBGene00011221	R10E12.2	187782	0.438031	3.96169	1.91105	0.0660542	0.867953	-4.12636
WBGene00195060	WBGene00195060	NA	NA	0.783397	0.386002	1.91087	0.0660775	0.867953	-3.97591
WBGene00011066	WBGene00011066	ztf-15	172470	-0.640155	5.57601	-1.91026	0.0661596	0.867953	-4.29956
WBGene00045414	WBGene00045414	T19H5.7	6418635	-1.46558	1.25733	-1.90897	0.0663317	0.867953	-3.97978
WBGene00018857	WBGene00018857	stau-1	180455	0.43662	5.25292	1.90881	0.0663534	0.867953	-4.26776
WBGene00013514	WBGene00013514	Y73F4A.1	177723	-1.87255	0.174959	-1.90835	0.0664147	0.867953	-3.9765
WBGene00006385	WBGene00006385	taf-4	171630	-0.482204	6.27271	-1.90808	0.0664514	0.867953	-4.38058
WBGene00021641	WBGene00021641	Y47G6A.15	189995	0.606568	1.64762	1.90797	0.0664661	0.867953	-4.01757
WBGene00194793	WBGene00194793	W04G3.13	13222717	0.942001	0.0609618	1.90733	0.0665526	0.867953	-3.97844
WBGene00022476	WBGene00022476	fbxa-75	191032	1.54412	0.104158	1.90682	0.0666201	0.867953	-3.97829
WBGene00015769	WBGene00015769	C14C11.7	182612	-0.583605	4.60977	-1.90667	0.0666407	0.867953	-4.19301
WBGene00196946	WBGene00196946	NA	NA	1.55479	-1.33481	1.90659	0.0666523	0.867953	-4.00013
WBGene00045395	WBGene00045395	F09F9.5	6418844	1.33469	0.267577	1.90635	0.0666837	0.867953	-3.9846
WBGene00019971	WBGene00019971	ergo-1	178602	-0.410004	7.5602	-1.90587	0.0667491	0.867953	-4.50152
WBGene00011059	WBGene00011059	R06C1.4	173076	0.574802	6.75623	1.90565	0.0667787	0.867953	-4.42535
WBGene00017499	WBGene00017499	pud-1.1	178714	-2.43098	2.23641	-1.90557	0.0667896	0.867953	-3.98997
WBGene00077520	WBGene00077520	C37A5.11	6418575	1.15493	-1.06644	1.90511	0.0668517	0.867953	-4.0116
WBGene00016927	WBGene00016927	nhr-172	183808	0.666045	2.13549	1.90482	0.0668903	0.867953	-4.04744
WBGene00019964	WBGene00019964	R08E5.4	187702	1.59287	-1.39966	1.90453	0.0669294	0.867953	-3.99137
WBGene00015680	WBGene00015680	egal-1	177352	0.491958	5.286	1.90437	0.0669512	0.867953	-4.30228
WBGene00014255	WBGene00014255	ZK1320.5	191564	0.854892	0.229327	1.90422	0.0669711	0.867953	-3.9863
WBGene00018585	WBGene00018585	F48A11.4	185962	-0.526453	5.2317	-1.90412	0.0669844	0.867953	-4.26824
WBGene00018713	WBGene00018713	F52G3.5	181742	0.786278	0.950844	1.90373	0.0670383	0.867953	-4.00557
WBGene00016356	WBGene00016356	C33F10.8	173829	-1.07511	1.31573	-1.90185	0.0672921	0.867953	-4.00017
WBGene00000908	WBGene00000908	daf-12	181263	0.573535	4.81209	1.90158	0.0673289	0.867953	-4.2389
WBGene00044080	WBGene00044080	D1086.10	179905	0.846632	9.93634	1.89975	0.0675777	0.867953	-4.63044
WBGene00017719	WBGene00017719	ldp-1	178692	-0.459431	6.4075	-1.89953	0.0676078	0.867953	-4.42534
WBGene00000936	WBGene00000936	dbl-1	179068	0.611689	3.27533	1.8995	0.0676115	0.867953	-4.11965
WBGene00009447	WBGene00009447	F35H8.2	185325	0.60182	2.05044	1.89881	0.0677062	0.867953	-4.0429
WBGene00016564	WBGene00016564	cmt-1	172046	-0.446004	5.88297	-1.89856	0.0677408	0.867953	-4.34499
WBGene00003214	WBGene00003214	mel-32	175915	-0.353219	7.73672	-1.89768	0.0678608	0.867953	-4.51959
WBGene00015947	WBGene00015947	C18A11.1	182759	0.947252	4.47239	1.89742	0.0678967	0.867953	-4.2067
WBGene00007944	WBGene00007944	C34F6.10	181313	0.55788	5.0023	1.89726	0.0679175	0.867953	-4.2635
WBGene00008403	WBGene00008403	csa-1	174474	0.455118	2.59834	1.89699	0.0679551	0.867953	-4.07603
WBGene00008440	WBGene00008440	DY3.8	259387	-0.45433	5.49894	-1.8969	0.0679673	0.867953	-4.30259
WBGene00006795	WBGene00006795	unc-61	179976	-0.444401	6.72126	-1.89661	0.0680071	0.867953	-4.44725
WBGene00196219	WBGene00196219	NA	NA	1.15636	-0.313638	1.8966	0.0680089	0.867953	-3.99108
WBGene00000417	WBGene00000417	ced-3	178272	-0.440583	6.6365	-1.8964	0.0680362	0.867953	-4.44629
WBGene00010204	WBGene00010204	cpr-9	179645	-2.02016	4.47787	-1.89587	0.0681085	0.867953	-4.11071
WBGene00016190	WBGene00016190	rcs-1	259719	0.590908	3.47612	1.89584	0.0681118	0.867953	-4.13216
WBGene00007679	WBGene00007679	C18D11.1	176611	0.666371	3.40082	1.89551	0.0681576	0.867953	-4.12275
WBGene00006724	WBGene00006724	ubh-4	174289	-0.212061	7.15969	-1.89545	0.0681659	0.867953	-4.49294
WBGene00019827	WBGene00019827	mop-25.1	180685	0.571697	6.14199	1.89541	0.0681718	0.867953	-4.38772
WBGene00000993	WBGene00000993	dhs-30	181761	0.389057	4.29009	1.89385	0.0683863	0.867953	-4.18881
WBGene00009277	WBGene00009277	F30F8.10	3565178	-0.483401	6.11857	-1.89329	0.0684624	0.867953	-4.38257
WBGene00044463	WBGene00044463	W09G12.10	3896763	1.34418	-1.18135	1.89215	0.0686198	0.867953	-4.01163
WBGene00001695	WBGene00001695	grd-6	24104900	0.936131	-0.515926	1.89117	0.0687553	0.867953	-3.99787
WBGene00002079	WBGene00002079	xpo-2	171621	-0.39918	7.51051	-1.89028	0.068879	0.867953	-4.52524
WBGene00000888	WBGene00000888	cyn-12	191627	-0.343078	5.3895	-1.88858	0.0691142	0.867953	-4.30669
WBGene00003922	WBGene00003922	pas-1	179941	-0.342449	6.98222	-1.88825	0.0691606	0.867953	-4.48151
WBGene00004272	WBGene00004272	rab-8	171935	0.298724	7.17715	1.88815	0.0691744	0.867953	-4.51584
WBGene00001685	WBGene00001685	gpd-3	180601	0.641909	8.03991	1.8875	0.0692647	0.867953	-4.57145
WBGene00015938	WBGene00015938	anat-1	177439	-0.421349	5.96141	-1.88632	0.0694297	0.867953	-4.37953
WBGene00000206	WBGene00000206	asb-1	175605	-0.458445	7.18326	-1.88534	0.0695663	0.867953	-4.50064
WBGene00021749	WBGene00021749	Y50D4C.5	190100	-0.703127	5.65182	-1.8844	0.0696967	0.867953	-4.3561
WBGene00086551	WBGene00086551	D2005.7	7040189	-0.586197	5.03863	-1.88369	0.0697966	0.867953	-4.27114
WBGene00023504	WBGene00023504	F26F2.8	259345	0.901213	0.667147	1.88339	0.0698393	0.867953	-4.01728
WBGene00003163	WBGene00003163	mdl-1	180942	0.635396	5.23427	1.88313	0.0698752	0.867953	-4.31015
WBGene00012840	WBGene00012840	grsp-1	259344	-1.30934	0.439573	-1.88298	0.0698958	0.867953	-4.00767
WBGene00015156	WBGene00015156	cwf-19L2	176034	-0.478554	5.5399	-1.88291	0.0699056	0.867953	-4.34104
WBGene00013381	WBGene00013381	cyp-31A5	13198891	-0.672943	4.33172	-1.88282	0.0699182	0.867953	-4.20749
WBGene00019329	WBGene00019329	ceeh-1	175239	0.678294	3.45609	1.88264	0.0699434	0.867953	-4.13026
WBGene00016200	WBGene00016200	dpff-1	175832	-0.274842	6.24024	-1.88252	0.0699612	0.867953	-4.42565
WBGene00010694	WBGene00010694	bgnt-1.5	3565692	-1.03801	-0.154312	-1.88178	0.0700646	0.867953	-4.01227
WBGene00004927	WBGene00004927	snx-1	180468	0.386374	6.62409	1.88126	0.0701373	0.867953	-4.48309
WBGene00013334	WBGene00013334	nlp-56	3565782	0.988302	4.9217	1.88091	0.0701868	0.867953	-4.28357
WBGene00000780	WBGene00000780	cpn-4	172996	0.558145	5.75352	1.88072	0.0702134	0.867953	-4.37648
WBGene00009921	WBGene00009921	F52B5.2	172614	-0.448945	6.19554	-1.88065	0.070223	0.867953	-4.42212
WBGene00021347	WBGene00021347	rpb-10	171763	-0.26886	6.31465	-1.88064	0.0702249	0.867953	-4.4209
WBGene00001837	WBGene00001837	hda-4	181723	0.44095	5.0834	1.88055	0.0702383	0.867953	-4.29608
WBGene00007979	WBGene00007979	imp-1	172684	-0.430571	6.61653	-1.87989	0.0703312	0.867953	-4.45149
WBGene00206512	WBGene00206512	Y39A3B.7	13188641	-1.91852	-0.95619	-1.87967	0.0703622	0.867953	-4.07671
WBGene00269434	WBGene00269434	sqst-5	28661656	1.61632	-1.05402	1.87795	0.0706048	0.867953	-4.04513
WBGene00015849	WBGene00015849	C16C8.11	173690	-0.594869	4.06815	-1.87772	0.0706375	0.867953	-4.18968
WBGene00012247	WBGene00012247	W04E12.2	189189	-0.899852	0.907382	-1.8773	0.0706962	0.867953	-4.02095
WBGene00013427	WBGene00013427	Y66D12A.1	190495	-0.933266	-0.867242	-1.87704	0.0707333	0.867953	-4.02993
WBGene00001838	WBGene00001838	hda-10	175039	-0.355461	5.08222	-1.87587	0.0709003	0.867953	-4.29518
WBGene00045212	WBGene00045212	Y110A7A.21	4927052	0.709224	1.59483	1.87545	0.0709598	0.867953	-4.05267
WBGene00013235	WBGene00013235	Y56A3A.16	190329	-0.54367	5.8674	-1.87515	0.0710015	0.867953	-4.39301
WBGene00009632	WBGene00009632	ttyh-1	181328	0.508577	5.2531	1.87378	0.0711964	0.867953	-4.34128
WBGene00044989	WBGene00044989	Y37A1B.17	4926960	0.352436	5.46506	1.87358	0.0712258	0.867953	-4.35954
WBGene00008162	WBGene00008162	C47F8.6	183562	1.79255	-1.84045	1.87295	0.0713158	0.867953	-4.09688
WBGene00019341	WBGene00019341	K02F6.7	173604	-0.553661	4.81563	-1.87229	0.0714089	0.867953	-4.27816
WBGene00005711	WBGene00005711	sru-48	188031	1.30956	-1.62559	1.87138	0.07154	0.867953	-4.04284
WBGene00304788	WBGene00304788	NA	NA	1.34159	-0.780651	1.86979	0.071768	0.867953	-4.03747
WBGene00009178	WBGene00009178	uggt-2	172758	0.535966	2.88338	1.86978	0.0717694	0.867953	-4.12245
WBGene00020361	WBGene00020361	fbxc-19	173551	0.683316	0.694636	1.86943	0.0718189	0.867953	-4.03046
WBGene00044559	WBGene00044559	ZK380.5	3896895	0.832321	0.123737	1.86927	0.0718417	0.867953	-4.02492
WBGene00002086	WBGene00002086	ins-3	191684	0.718481	2.19897	1.86878	0.0719119	0.867953	-4.09302
WBGene00000294	WBGene00000294	cas-1	181729	0.364673	7.25356	1.86849	0.0719546	0.867953	-4.55073
WBGene00044014	WBGene00044014	F15H10.10	3565946	1.72981	-2.42453	1.86759	0.072084	0.867953	-4.11736
WBGene00016670	WBGene00016670	ilys-3	177033	1.60171	5.27764	1.86708	0.0721572	0.867953	-4.40845
WBGene00006721	WBGene00006721	ubh-1	179039	-0.533834	4.68071	-1.86683	0.072194	0.867953	-4.27406
WBGene00011551	WBGene00011551	T06G6.12	3565468	0.767682	1.08882	1.8668	0.072197	0.867953	-4.04818
WBGene00021772	WBGene00021772	math-45	173526	1.28413	-0.931699	1.86677	0.0722015	0.867953	-4.05208
WBGene00006389	WBGene00006389	taf-7.2	176686	-0.421382	6.58465	-1.8665	0.0722407	0.867953	-4.47711
WBGene00010827	WBGene00010827	txt-19	187394	0.418742	3.28403	1.86536	0.0724059	0.867953	-4.16501
WBGene00009405	WBGene00009405	F35C11.6	185273	0.754629	4.19037	1.8649	0.0724726	0.867953	-4.23334
WBGene00008101	WBGene00008101	C44H9.6	183465	0.773012	1.39608	1.86489	0.0724737	0.867953	-4.06195
WBGene00006363	WBGene00006363	syd-1	174230	0.610282	1.38962	1.86449	0.0725315	0.867953	-4.07607
WBGene00021943	WBGene00021943	Y55F3BR.6	190317	-0.587443	4.98827	-1.86433	0.0725548	0.867953	-4.29943
WBGene00018209	WBGene00018209	F39G3.4	185502	0.694063	-0.0280336	1.86318	0.0727219	0.867953	-4.04475
WBGene00044067	WBGene00044067	zipt-7.1	178509	-0.634124	5.31459	-1.86252	0.0728173	0.867953	-4.34242
WBGene00002214	WBGene00002214	klc-1	178007	-0.59051	6.04205	-1.86224	0.0728583	0.867953	-4.43294
WBGene00009364	WBGene00009364	wbp-11	174579	-0.535604	6.03575	-1.86221	0.072862	0.867953	-4.42819
WBGene00012496	WBGene00012496	Y24F12A.1	178085	-0.391402	5.60189	-1.86177	0.0729268	0.867953	-4.38425
WBGene00003000	WBGene00003000	lin-11	172893	0.758343	3.38002	1.8608	0.0730669	0.867953	-4.16257
WBGene00004286	WBGene00004286	rab-39	183941	-0.357836	5.26755	-1.86077	0.0730724	0.867953	-4.35212
WBGene00045255	WBGene00045255	nhr-146	6418682	0.597058	3.41735	1.86066	0.0730873	0.867953	-4.18154
WBGene00015697	WBGene00015697	mlst-8	182509	-0.381628	5.61613	-1.86031	0.0731389	0.867953	-4.38515
WBGene00000886	WBGene00000886	cyn-10	174132	-0.370933	5.82449	-1.86013	0.0731647	0.867953	-4.4117
WBGene00012121	WBGene00012121	T28C6.7	177697	0.42589	6.43021	1.8601	0.0731694	0.867953	-4.4795
WBGene00018957	WBGene00018957	F56C11.5	186374	-0.331787	4.60713	-1.86008	0.0731726	0.867953	-4.26999
WBGene00016501	WBGene00016501	C37C3.9	179164	-0.444337	5.96788	-1.85962	0.0732399	0.867953	-4.42299
WBGene00001208	WBGene00001208	egl-44	174005	0.592102	4.63261	1.85879	0.0733614	0.867953	-4.27339
WBGene00001719	WBGene00001719	grl-10	179152	-0.771814	3.68937	-1.85834	0.0734268	0.867953	-4.18463
WBGene00255714	WBGene00255714	B0511.19	25502967	-0.812305	4.57204	-1.85723	0.07359	0.867953	-4.26189
WBGene00008775	WBGene00008775	mogs-1	177998	-0.498609	6.09679	-1.85695	0.0736305	0.867953	-4.44836
WBGene00022771	WBGene00022771	ZK616.1	191358	1.02496	-0.341888	1.85685	0.0736449	0.867953	-4.04207
WBGene00007102	WBGene00007102	B0024.13	179438	-0.582134	4.59164	-1.8563	0.073726	0.867953	-4.25936
WBGene00017339	WBGene00017339	mfsd-10	181765	0.469901	3.63221	1.85566	0.0738201	0.867953	-4.17928
WBGene00007076	WBGene00007076	AC8.4	180378	0.529072	1.35304	1.85559	0.0738309	0.867953	-4.08276
WBGene00219216	WBGene00219216	K08D10.14	13192832	-1.49583	0.270106	-1.85538	0.0738609	0.867953	-4.0397
WBGene00002238	WBGene00002238	kars-1	174159	-0.497218	8.13779	-1.85537	0.0738621	0.867953	-4.61891
WBGene00010043	WBGene00010043	F54C9.7	186225	0.64833	0.645245	1.85323	0.0741784	0.867953	-4.056
WBGene00013169	WBGene00013169	Y53F4B.23	190220	0.748286	0.0417678	1.85281	0.0742406	0.867953	-4.05108
WBGene00006390	WBGene00006390	taf-8	174524	-0.56252	5.58054	-1.85261	0.0742703	0.867953	-4.39364
WBGene00000429	WBGene00000429	ceh-2	191615	0.526452	1.47542	1.85248	0.0742891	0.867953	-4.09359
WBGene00022039	WBGene00022039	Y65B4BL.7	3564829	0.611766	1.99113	1.85236	0.074307	0.867953	-4.09638
WBGene00020377	WBGene00020377	T09B4.3	188315	0.673017	1.23272	1.85229	0.0743176	0.867953	-4.07916
WBGene00006610	WBGene00006610	tre-4	184505	0.782346	1.55837	1.85206	0.0743506	0.867953	-4.07961
WBGene00010652	WBGene00010652	K08C9.5	187139	-0.93534	-1.09386	-1.8515	0.0744338	0.867953	-4.05137
WBGene00007974	WBGene00007974	dhfr-1	172681	-0.375969	5.59933	-1.85124	0.074472	0.867953	-4.39119
WBGene00004382	WBGene00004382	rnh-1.0	3565940	0.342545	6.06566	1.85025	0.0746187	0.867953	-4.48279
WBGene00022498	WBGene00022498	hsd-2	191049	-1.3807	-0.837138	-1.85025	0.0746197	0.867953	-4.07563
WBGene00014031	WBGene00014031	ZK637.14	176251	0.463943	4.32036	1.84924	0.0747691	0.867953	-4.27172
WBGene00010062	WBGene00010062	lipl-1	179771	-2.6705	1.06185	-1.84917	0.0747801	0.867953	-4.04802
WBGene00009666	WBGene00009666	slc-25A42	172656	-0.538207	3.87517	-1.84806	0.0749444	0.867953	-4.22151
WBGene00006927	WBGene00006927	vit-3	24104675	-2.2447	4.12928	-1.84798	0.0749573	0.867953	-4.18977
WBGene00009408	WBGene00009408	F35C12.3	185275	1.00321	-0.571739	1.84797	0.0749587	0.867953	-4.05199
WBGene00003634	WBGene00003634	nhr-44	179276	0.716931	1.81426	1.84752	0.0750256	0.867953	-4.12159
WBGene00006768	WBGene00006768	unc-32	176257	0.347709	7.71367	1.8472	0.0750735	0.867953	-4.61458
WBGene00012253	WBGene00012253	clec-50	180299	-2.10933	3.82044	-1.84677	0.0751375	0.867953	-4.14776
WBGene00010321	WBGene00010321	F59B10.5	186599	0.995663	0.00991413	1.846	0.0752527	0.867953	-4.05524
WBGene00200459	WBGene00200459	NA	NA	0.710622	1.90812	1.84511	0.075385	0.867953	-4.12294
WBGene00016089	WBGene00016089	aexr-1	182881	0.853082	-0.0555021	1.84494	0.07541	0.867953	-4.05273
WBGene00001790	WBGene00001790	gst-42	183911	0.624609	2.3477	1.84471	0.0754452	0.867953	-4.14065
WBGene00011978	WBGene00011978	T24B8.4	174446	0.58177	5.49916	1.8447	0.0754464	0.867953	-4.39062
WBGene00008918	WBGene00008918	pigt-1	179519	-0.470707	5.79379	-1.84437	0.0754956	0.867953	-4.43881
WBGene00003183	WBGene00003183	mei-1	172612	-0.430271	7.06329	-1.84389	0.075568	0.867953	-4.57115
WBGene00003721	WBGene00003721	nhr-131	187962	0.658818	2.8257	1.84377	0.0755867	0.867953	-4.16765
WBGene00020125	WBGene00020125	cest-19	180973	0.993756	-0.406036	1.84358	0.0756152	0.867953	-4.05362
WBGene00017549	WBGene00017549	pid-1	184627	-0.776262	4.20669	-1.84322	0.0756683	0.867953	-4.24961
WBGene00011263	WBGene00011263	R13H4.5	179625	0.577221	3.76756	1.84295	0.0757086	0.867953	-4.24623
WBGene00009006	WBGene00009006	F21D5.1	177678	-0.481118	6.69337	-1.84195	0.0758592	0.867953	-4.53203
WBGene00044026	WBGene00044026	cisd-1	3565570	-0.328	6.52936	-1.84061	0.0760618	0.867953	-4.51642
WBGene00003851	WBGene00003851	odr-4	175950	-0.314684	5.8144	-1.84048	0.0760813	0.867953	-4.44514
WBGene00003558	WBGene00003558	nca-2	175674	0.522405	2.08009	1.84015	0.0761314	0.867953	-4.13072
WBGene00011625	WBGene00011625	vps-39	179902	-0.462292	7.36232	-1.83996	0.0761594	0.867953	-4.59201
WBGene00012295	WBGene00012295	nmat-1	189236	0.553047	1.90808	1.83905	0.0762968	0.867953	-4.13676
WBGene00007515	WBGene00007515	C10C6.7	259598	-0.759373	0.788388	-1.83872	0.0763474	0.867953	-4.08632
WBGene00015476	WBGene00015476	C05D9.9	180466	0.998509	4.55725	1.83793	0.0764675	0.867953	-4.29888
WBGene00004356	WBGene00004356	rhi-1	180721	0.369535	5.08008	1.83729	0.0765646	0.867953	-4.36736
WBGene00006779	WBGene00006779	unc-43	177921	0.537407	5.80852	1.83692	0.0766205	0.867953	-4.43443
WBGene00022850	WBGene00022850	ZK1127.3	174154	-0.376571	5.72631	-1.83672	0.0766497	0.867953	-4.42073
WBGene00006999	WBGene00006999	zyx-1	174951	0.644007	5.74099	1.83672	0.076651	0.867953	-4.44904
WBGene00000142	WBGene00000142	aos-1	179409	-0.422656	6.68688	-1.8362	0.0767296	0.867953	-4.54655
WBGene00013136	WBGene00013136	tmem-189	173080	1.08131	3.60833	1.83581	0.0767881	0.867953	-4.20735
WBGene00012642	WBGene00012642	Y39A1A.2	189706	-0.953427	0.824356	-1.835	0.0769118	0.867953	-4.07562
WBGene00044191	WBGene00044191	F43D2.6	3565489	0.911993	4.69151	1.83462	0.07697	0.867953	-4.32584
WBGene00003036	WBGene00003036	lin-53	172802	-0.291255	8.37626	-1.83338	0.0771586	0.867953	-4.66555
WBGene00011121	WBGene00011121	R07E5.17	3564897	0.938156	-0.826369	1.83327	0.0771754	0.867953	-4.07592
WBGene00010132	WBGene00010132	F55H2.7	176340	-0.395811	5.6126	-1.83317	0.0771903	0.867953	-4.422
WBGene00015667	WBGene00015667	C10A4.6	182487	-1.2864	-1.09906	-1.83277	0.077252	0.867953	-4.09325
WBGene00044677	WBGene00044677	ZK353.10	4363052	0.779816	0.843399	1.83219	0.0773406	0.867953	-4.09452
WBGene00017470	WBGene00017470	F14H12.2	184502	1.91486	-1.54407	1.83182	0.077398	0.867953	-4.14501
WBGene00007856	WBGene00007856	C31H5.5	183103	0.654226	1.66203	1.83014	0.0776546	0.867953	-4.13186
WBGene00016246	WBGene00016246	daf-37	183041	0.64068	1.2415	1.83006	0.0776676	0.867953	-4.13167
WBGene00006206	WBGene00006206	str-161	192019	1.68222	-1.51663	1.82966	0.0777293	0.867953	-4.07311
WBGene00005932	WBGene00005932	srx-41	186592	0.656567	1.21952	1.82945	0.0777611	0.867953	-4.10843
WBGene00021541	WBGene00021541	Y42H9B.3	189844	-0.485254	5.58887	-1.82875	0.0778692	0.867953	-4.42761
WBGene00000668	WBGene00000668	col-93	259335	-1.80991	0.261006	-1.82848	0.07791	0.867953	-4.07798
WBGene00015759	WBGene00015759	C14C6.5	178574	-3.28266	1.56148	-1.82786	0.0780058	0.867953	-4.07502
WBGene00003947	WBGene00003947	pbs-1	176978	-0.245864	7.61117	-1.82756	0.0780519	0.867953	-4.62939
WBGene00003231	WBGene00003231	mex-6	174504	-0.624733	7.19158	-1.82756	0.0780523	0.867953	-4.59122
WBGene00012740	WBGene00012740	slc-25A46	173212	-0.52078	4.87011	-1.82753	0.0780566	0.867953	-4.35013
WBGene00045357	WBGene00045357	F13A7.14	6418722	-0.449442	4.49326	-1.82672	0.0781825	0.867953	-4.32215
WBGene00012559	WBGene00012559	epg-3	176712	-0.385545	6.00986	-1.82632	0.0782441	0.867953	-4.48498
WBGene00008975	WBGene00008975	F20D1.3	181593	0.286483	8.5321	1.82547	0.0783751	0.867953	-4.70323
WBGene00017243	WBGene00017243	F08C6.5	184175	0.610207	2.32553	1.82459	0.0785111	0.867953	-4.15776
WBGene00021543	WBGene00021543	Y43B11AR.1	189846	0.837035	6.95188	1.82448	0.0785285	0.867953	-4.6157
WBGene00007580	WBGene00007580	C14B1.9	175480	-0.626768	6.06176	-1.82441	0.0785389	0.867953	-4.49981
WBGene00003480	WBGene00003480	klf-3	191713	0.467938	3.78304	1.82355	0.0786728	0.867953	-4.26361
WBGene00008830	WBGene00008830	nhr-176	184496	1.74826	-0.335127	1.82246	0.0788424	0.867953	-4.07994
WBGene00012171	WBGene00012171	W01B6.4	189081	-1.88157	-0.963547	-1.82219	0.0788838	0.867953	-4.07992
WBGene00011281	WBGene00011281	R74.7	175543	-0.507714	6.30048	-1.82155	0.0789833	0.867953	-4.5161
WBGene00007732	WBGene00007732	spe-44	182915	-0.923892	3.70122	-1.82138	0.0790105	0.867953	-4.24918
WBGene00019365	WBGene00019365	rei-2	180461	0.741136	3.88316	1.82126	0.0790286	0.867953	-4.27101
WBGene00020740	WBGene00020740	T23F4.2	173501	0.528678	3.60231	1.82103	0.0790645	0.867953	-4.24851
WBGene00005649	WBGene00005649	srp-8	191960	0.563276	1.40401	1.82085	0.0790926	0.867953	-4.12565
WBGene00017563	WBGene00017563	F18C5.10	174082	0.648911	6.55568	1.82058	0.0791354	0.867953	-4.58564
WBGene00004164	WBGene00004164	pqn-83	176729	0.313684	7.27382	1.8202	0.0791946	0.867953	-4.63079
WBGene00044204	WBGene00044204	suds-3	3565884	-0.571563	5.01205	-1.81996	0.079232	0.867953	-4.37491
WBGene00021866	WBGene00021866	Y54F10BM.12	190276	-0.496048	1.87904	-1.81987	0.0792466	0.867953	-4.1451
WBGene00019249	WBGene00019249	hrpa-2	180791	0.503319	6.33434	1.8192	0.079351	0.867953	-4.53345
WBGene00007212	WBGene00007212	BE10.4	176696	0.642157	2.10369	1.81919	0.0793524	0.867953	-4.1612
WBGene00006407	WBGene00006407	lim-9	3565712	0.556225	5.09805	1.8181	0.0795235	0.867953	-4.38535
WBGene00015974	WBGene00015974	snrp-40.2	172015	-0.601776	5.60542	-1.81797	0.0795437	0.867953	-4.44446
WBGene00021192	WBGene00021192	Y14H12B.2	173735	-0.594691	5.9456	-1.81789	0.0795559	0.867953	-4.48713
WBGene00001038	WBGene00001038	dnj-20	174514	0.395427	7.80394	1.81786	0.0795613	0.867953	-4.66322
WBGene00006861	WBGene00006861	cal-5	192083	0.703214	4.66657	1.81595	0.0798613	0.867953	-4.36078
WBGene00010554	WBGene00010554	mlc-6	186979	1.04812	-0.937675	1.81574	0.0798944	0.867953	-4.09122
WBGene00019831	WBGene00019831	R02F2.1	175757	0.336559	9.86774	1.81522	0.0799754	0.867953	-4.77808
WBGene00015497	WBGene00015497	nhr-76	182276	0.726031	4.34999	1.81522	0.0799757	0.867953	-4.30352
WBGene00007067	WBGene00007067	4R79.2	181797	0.563219	2.00762	1.81496	0.0800161	0.867953	-4.16015
WBGene00009448	WBGene00009448	zfp-2	174505	-0.437185	5.46756	-1.81458	0.080077	0.867953	-4.43376
WBGene00011522	WBGene00011522	srap-1	174709	1.38354	6.52032	1.81443	0.0801002	0.867953	-4.56224
WBGene00011912	WBGene00011912	T22C1.1	172563	-0.336371	5.8489	-1.81437	0.0801095	0.867953	-4.48034
WBGene00017640	WBGene00017640	F20D6.11	179196	0.404683	3.15324	1.81397	0.0801729	0.867953	-4.21984
WBGene00003805	WBGene00003805	npp-19	174663	-0.351542	6.47575	-1.81352	0.0802433	0.867953	-4.56355
WBGene00019743	WBGene00019743	nhr-203	187410	0.733977	1.98315	1.81339	0.0802637	0.867953	-4.15508
WBGene00019218	WBGene00019218	madf-3	186755	-0.489898	5.51339	-1.81322	0.0802917	0.867953	-4.44625
WBGene00044570	WBGene00044570	T22B7.8	3896877	1.41499	-0.223667	1.81298	0.0803285	0.867953	-4.09017
WBGene00001686	WBGene00001686	gpd-4	174578	-0.536792	6.35283	-1.81278	0.0803608	0.867953	-4.54657
WBGene00006380	WBGene00006380	tab-1	185156	0.79665	0.585903	1.81197	0.0804885	0.867953	-4.12173
WBGene00000140	WBGene00000140	anc-1	172034	0.432298	7.13242	1.81131	0.0805927	0.867953	-4.62413
WBGene00020480	WBGene00020480	ssup-72	188472	-0.507727	4.31578	-1.8112	0.0806114	0.867953	-4.31055
WBGene00017547	WBGene00017547	alfa-1	174236	-0.311835	5.23488	-1.81042	0.080735	0.867953	-4.41334
WBGene00007332	WBGene00007332	C05C10.5	174551	-0.558475	6.52995	-1.81018	0.0807734	0.867953	-4.56165
WBGene00016207	WBGene00016207	C29E4.10	183002	0.596569	0.523466	1.81011	0.0807841	0.867953	-4.12248
WBGene00017039	WBGene00017039	trk-1	183575	0.666443	1.19391	1.80906	0.0809505	0.867953	-4.14091
WBGene00016492	WBGene00016492	C37A2.6	183284	0.473462	2.31626	1.80883	0.0809879	0.867953	-4.17858
WBGene00044438	WBGene00044438	Y51F10.11	3565247	-0.529923	3.55606	-1.80794	0.0811288	0.867953	-4.25529
WBGene00021359	WBGene00021359	Y37E11AL.3	177130	-0.328383	7.07286	-1.8079	0.0811355	0.867953	-4.6235
WBGene00001512	WBGene00001512	gab-1	176691	0.78308	0.528874	1.80789	0.0811378	0.867953	-4.12306
WBGene00016973	WBGene00016973	abch-1	174078	1.62587	-1.83045	1.80765	0.081176	0.867953	-4.14506
WBGene00008430	WBGene00008430	hgap-2	3564922	0.215077	7.51685	1.8075	0.0811994	0.867953	-4.67279
WBGene00002189	WBGene00002189	kin-1	3565407	0.582236	5.53102	1.80709	0.0812649	0.867953	-4.45176
WBGene00022702	WBGene00022702	cutc-1	176186	-0.504407	5.37148	-1.80584	0.0814651	0.867953	-4.43212
WBGene00006311	WBGene00006311	sun-1	179802	-0.689457	5.90521	-1.80479	0.0816331	0.867953	-4.49831
WBGene00017620	WBGene00017620	tofu-2	179089	-0.673915	6.20442	-1.80461	0.0816611	0.867953	-4.52477
WBGene00003230	WBGene00003230	mex-5	178296	-0.546347	8.33704	-1.80455	0.0816705	0.867953	-4.70785
WBGene00015334	WBGene00015334	sup-18	182108	-0.578889	2.07233	-1.80445	0.0816874	0.867953	-4.17643
WBGene00003864	WBGene00003864	oma-1	177703	-0.489046	6.81128	-1.8043	0.0817104	0.867953	-4.61019
WBGene00022697	WBGene00022697	cyy-1	176188	-0.348373	6.4405	-1.80417	0.0817314	0.867953	-4.57236
WBGene00009992	WBGene00009992	F53F4.10	179850	-0.345203	8.12623	-1.80388	0.0817781	0.867953	-4.69967
WBGene00015044	WBGene00015044	cyp-34A9	181851	1.37408	2.82424	1.80386	0.0817814	0.867953	-4.20347
WBGene00004721	WBGene00004721	san-1	172342	-0.471829	5.89185	-1.80384	0.0817856	0.867953	-4.50092
WBGene00016131	WBGene00016131	C26B9.1	180807	0.572095	3.80517	1.80354	0.0818337	0.867953	-4.28563
WBGene00013857	WBGene00013857	orc-5	177964	-0.513338	5.51373	-1.80335	0.0818631	0.867953	-4.46173
WBGene00008693	WBGene00008693	F11C1.4	184342	0.875424	0.920518	1.80306	0.08191	0.867953	-4.13401
WBGene00015387	WBGene00015387	kcnl-3	182164	0.700699	1.48681	1.80291	0.0819344	0.867953	-4.15283
WBGene00002032	WBGene00002032	htp-1	259571	-0.961022	6.02493	-1.80283	0.0819472	0.867953	-4.51175
WBGene00023201	WBGene00023201	NA	NA	-1.4493	-1.45089	-1.80268	0.0819717	0.867953	-4.13107
WBGene00044402	WBGene00044402	Y82E9BL.18	3565083	0.913887	0.191152	1.80264	0.0819787	0.867953	-4.10972
WBGene00004125	WBGene00004125	mdt-30	176130	-0.343925	5.49498	-1.8023	0.0820321	0.867953	-4.46127
WBGene00008088	WBGene00008088	C44C10.7	183456	1.35573	-1.59784	1.80213	0.0820606	0.867953	-4.11344
WBGene00009717	WBGene00009717	dep-1	174437	0.427226	4.20775	1.80199	0.0820831	0.867953	-4.34205
WBGene00013225	WBGene00013225	Y56A3A.2	176616	-0.326509	6.29541	-1.80186	0.0821036	0.867953	-4.55193
WBGene00003165	WBGene00003165	mec-1	188259	0.70696	1.44479	1.80108	0.082229	0.867953	-4.15541
WBGene00002190	WBGene00002190	kin-2	180864	0.595288	6.17622	1.80107	0.0822315	0.867953	-4.53604
WBGene00017490	WBGene00017490	pud-2.1	178713	-2.67719	1.87353	-1.80025	0.0823633	0.867953	-4.11807
WBGene00008856	WBGene00008856	F15D3.6	173040	-0.370621	5.70705	-1.79817	0.0826997	0.867953	-4.47644
WBGene00011635	WBGene00011635	mdmh-35	174264	-0.340481	4.62246	-1.79812	0.082707	0.867953	-4.36439
WBGene00019105	WBGene00019105	asp-8	178750	2.00077	-1.73191	1.79741	0.0828226	0.867953	-4.17316
WBGene00017586	WBGene00017586	F19B10.4	184669	0.523953	2.62891	1.79729	0.0828421	0.867953	-4.21768
WBGene00015288	WBGene00015288	best-4	182063	2.18962	-1.40186	1.79725	0.0828492	0.867953	-4.14716
WBGene00014001	WBGene00014001	pyk-2	177984	0.722611	4.16638	1.79661	0.0829523	0.867953	-4.32546
WBGene00022546	WBGene00022546	ZC196.2	191101	1.11232	-1.06517	1.79625	0.0830115	0.867953	-4.10945
WBGene00015684	WBGene00015684	C10G8.8	178920	0.757709	6.28903	1.79614	0.0830292	0.867953	-4.58145
WBGene00004042	WBGene00004042	plk-1	176143	-0.341179	8.13472	-1.79558	0.0831201	0.867953	-4.71488
WBGene00017838	WBGene00017838	F26G1.2	184993	0.849236	4.71514	1.79416	0.083352	0.867953	-4.39489
WBGene00077474	WBGene00077474	NA	NA	0.793787	-1.15448	1.79398	0.0833812	0.867953	-4.11021
WBGene00020383	WBGene00020383	tin-44	172302	-0.529344	5.03687	-1.79389	0.0833963	0.867953	-4.41778
WBGene00002990	WBGene00002990	lin-1	177016	0.609612	3.36163	1.79377	0.0834147	0.867953	-4.25625
WBGene00015338	WBGene00015338	catp-2	182114	1.47116	-1.02429	1.79363	0.0834382	0.867953	-4.11037
WBGene00219763	WBGene00219763	NA	NA	1.05949	-0.942628	1.79235	0.0836476	0.867953	-4.11815
WBGene00015819	WBGene00015819	fbxc-44	173757	-0.430774	5.00061	-1.79228	0.0836596	0.867953	-4.42805
WBGene00194689	WBGene00194689	Y38H6C.24	13218842	-1.52635	-1.77211	-1.79082	0.0838973	0.867953	-4.14984
WBGene00235095	WBGene00235095	B0035.21	24104106	0.826194	0.351768	1.78978	0.084069	0.867953	-4.12156
WBGene00007943	WBGene00007943	C34F6.9	181312	0.332256	4.24618	1.78883	0.0842255	0.867953	-4.3457
WBGene00022428	WBGene00022428	Y104H12D.4	176936	-0.541257	4.35692	-1.78843	0.084291	0.867953	-4.34153
WBGene00011561	WBGene00011561	ttr-15	176448	0.698177	10.3644	1.78825	0.0843198	0.867953	-4.8453
WBGene00016171	WBGene00016171	C27F2.10	175675	-0.530552	5.59923	-1.78796	0.0843685	0.867953	-4.49636
WBGene00006754	WBGene00006754	unc-15	172491	0.675581	5.85843	1.78756	0.0844351	0.867953	-4.53596
WBGene00018639	WBGene00018639	tbc-16	180856	0.768787	-0.128386	1.78743	0.084456	0.867953	-4.12291
WBGene00011824	WBGene00011824	tsct-1	188577	0.670614	3.75185	1.78735	0.0844696	0.867953	-4.31535
WBGene00044725	WBGene00044725	R11G1.7	4363113	0.475504	2.8818	1.7871	0.0845095	0.867953	-4.24075
WBGene00019823	WBGene00019823	fnta-1	176840	-0.485548	6.08927	-1.78685	0.0845516	0.867953	-4.55932
WBGene00006925	WBGene00006925	vit-1	181034	-2.39909	2.90386	-1.78658	0.0845965	0.867953	-4.18494
WBGene00019490	WBGene00019490	K07E3.1	181068	0.35004	5.68861	1.78627	0.0846474	0.867953	-4.51516
WBGene00019847	WBGene00019847	R03G5.6	187543	0.402591	4.14231	1.78584	0.0847186	0.867953	-4.34488
WBGene00022848	WBGene00022848	ZK1055.7	179051	0.535806	5.681	1.78572	0.0847388	0.867953	-4.53677
WBGene00019002	WBGene00019002	syp-6	172375	-0.612068	5.95874	-1.78553	0.0847701	0.867953	-4.54057
WBGene00012370	WBGene00012370	W09G3.7	173245	-0.484266	3.87868	-1.78514	0.0848346	0.867953	-4.31061
WBGene00003071	WBGene00003071	lrp-1	172520	0.702678	6.63316	1.78503	0.0848529	0.867953	-4.6049
WBGene00010765	WBGene00010765	K10H10.10	3565646	-1.8733	-2.25026	-1.78493	0.0848695	0.867953	-4.18073
WBGene00022661	WBGene00022661	ZK112.5	191228	-0.992244	-0.7474	-1.78457	0.0849293	0.867953	-4.12261
WBGene00206385	WBGene00206385	T06D4.6	13184322	1.25208	-1.35569	1.78445	0.0849488	0.867953	-4.13359
WBGene00021352	WBGene00021352	pcyt-2.1	171770	0.286993	6.10223	1.78441	0.0849551	0.867953	-4.57116
WBGene00022140	WBGene00022140	Y71G12A.4	171759	-0.481207	2.28335	-1.78377	0.0850616	0.867953	-4.21338
WBGene00011492	WBGene00011492	T05F1.7	188138	0.624313	0.865425	1.78349	0.0851088	0.867953	-4.1698
WBGene00016717	WBGene00016717	math-22	173557	0.770566	1.50855	1.78341	0.0851215	0.867953	-4.20185
WBGene00010502	WBGene00010502	K02C4.3	174300	-0.634778	6.07834	-1.78308	0.0851768	0.867953	-4.5529
WBGene00018302	WBGene00018302	F41G3.6	174112	-0.478716	5.7654	-1.78291	0.0852043	0.867953	-4.52714
WBGene00012594	WBGene00012594	nspe-5	189662	-1.92156	-0.488548	-1.78284	0.0852165	0.867953	-4.16465
WBGene00015704	WBGene00015704	tiam-1	259373	0.527793	1.97494	1.78252	0.085269	0.867953	-4.20443
WBGene00019347	WBGene00019347	mbl-1	186912	0.57502	5.18982	1.78243	0.0852846	0.867953	-4.45302
WBGene00003803	WBGene00003803	rae-1	172864	-0.331063	7.02885	-1.78221	0.0853211	0.867953	-4.65964
WBGene00015286	WBGene00015286	best-3	173379	1.06012	2.22644	1.78157	0.0854275	0.867953	-4.20857
WBGene00013349	WBGene00013349	Y59A8B.12	190395	-0.48198	4.63151	-1.78146	0.085445	0.867953	-4.38796
WBGene00018218	WBGene00018218	F40A3.3	179168	-0.376695	6.01845	-1.78113	0.0855015	0.867953	-4.55993
WBGene00015261	WBGene00015261	B0563.1	182038	-0.873692	-0.433009	-1.78109	0.0855072	0.867953	-4.12512
WBGene00006470	WBGene00006470	tag-120	179362	0.574335	6.25227	1.78005	0.0856814	0.867953	-4.62425
WBGene00000133	WBGene00000133	amt-1	180729	0.742776	0.0450696	1.77987	0.0857109	0.867953	-4.1497
WBGene00018280	WBGene00018280	F41C6.7	185601	1.65175	-0.322483	1.77951	0.0857712	0.867953	-4.12593
WBGene00019995	WBGene00019995	R10F2.4	187785	1.00693	0.563058	1.77947	0.0857782	0.867953	-4.15587
WBGene00000484	WBGene00000484	che-2	180401	1.21484	-1.43014	1.77919	0.085825	0.867953	-4.12908
WBGene00044510	WBGene00044510	K07H8.11	3896786	0.90486	0.361961	1.77915	0.0858318	0.867953	-4.14869
WBGene00010975	WBGene00010975	R01H10.7	187517	-0.479938	5.53662	-1.77895	0.0858655	0.867953	-4.51191
WBGene00198446	WBGene00198446	NA	NA	1.02711	-1.09369	1.7789	0.085873	0.867953	-4.13937
WBGene00001862	WBGene00001862	him-3	177462	-0.87459	6.03021	-1.77872	0.0859033	0.867953	-4.55943
WBGene00044049	WBGene00044049	sfxn-5	174303	0.829429	1.8442	1.77865	0.0859158	0.867953	-4.20342
WBGene00001597	WBGene00001597	gld-3	174174	-0.543483	6.99732	-1.77851	0.0859377	0.867953	-4.65401
WBGene00018610	WBGene00018610	F48E8.3	175751	0.326634	7.83949	1.77848	0.0859438	0.867953	-4.7319
WBGene00016634	WBGene00016634	C44B11.4	259494	0.760421	0.796655	1.77828	0.0859766	0.867953	-4.17857
WBGene00009209	WBGene00009209	F28C6.10	174382	0.663629	2.15268	1.77818	0.0859935	0.867953	-4.21412
WBGene00013040	WBGene00013040	Y49E10.21	190069	-0.290162	5.99541	-1.77814	0.0860005	0.867953	-4.56561
WBGene00013127	WBGene00013127	Y52B11A.8	173004	-0.491776	5.3048	-1.77796	0.0860308	0.867953	-4.4681
WBGene00013994	WBGene00013994	ZK524.4	172500	-0.437748	5.31869	-1.77767	0.0860787	0.867953	-4.46947
WBGene00016947	WBGene00016947	C55B7.11	183846	-0.774507	4.08181	-1.77626	0.0863159	0.867953	-4.33873
WBGene00013355	WBGene00013355	gck-3	190400	0.230161	6.06053	1.77608	0.0863454	0.867953	-4.58319
WBGene00020142	WBGene00020142	aak-2	181727	0.500862	5.49361	1.77559	0.0864286	0.867953	-4.51077
WBGene00016263	WBGene00016263	C30F12.4	172429	-0.627095	5.20605	-1.77529	0.0864792	0.867953	-4.47332
WBGene00000658	WBGene00000658	col-83	185221	0.531102	0.893553	1.77446	0.086619	0.867953	-4.17712
WBGene00021512	WBGene00021512	Y41D4B.4	176976	-0.7421	5.53837	-1.7742	0.0866626	0.867953	-4.51123
WBGene00001044	WBGene00001044	dnj-26	178171	-0.592296	4.25265	-1.77395	0.0867045	0.867953	-4.36676
WBGene00017301	WBGene00017301	hach-1	175766	-0.360548	5.5643	-1.77366	0.0867546	0.867953	-4.51382
WBGene00004987	WBGene00004987	spp-2	259714	-2.26666	1.93048	-1.77347	0.0867861	0.867953	-4.14871
WBGene00013442	WBGene00013442	Y66D12A.16	190499	-0.794515	3.89727	-1.773	0.0868655	0.867953	-4.34227
WBGene00011894	WBGene00011894	ttr-23	188688	1.3433	1.9309	1.77255	0.086942	0.867953	-4.21376
WBGene00022028	WBGene00022028	Y65B4A.4	190484	-0.673087	0.821395	-1.77201	0.0870331	0.867953	-4.15882
WBGene00022399	WBGene00022399	Y97E10AR.4	179176	-0.526291	5.40435	-1.77173	0.0870799	0.867953	-4.48779
WBGene00018564	WBGene00018564	F47D12.9	175892	-0.267481	7.11748	-1.77158	0.0871049	0.867953	-4.68828
WBGene00009626	WBGene00009626	F42A8.1	174481	1.1885	5.50073	1.77052	0.0872847	0.867953	-4.58949
WBGene00022354	WBGene00022354	Y82E9BR.22	3565003	0.315249	5.82294	1.77049	0.0872901	0.867953	-4.56249
WBGene00006479	WBGene00006479	tmbi-4	181150	0.666133	6.28911	1.77045	0.0872969	0.867953	-4.6123
WBGene00021573	WBGene00021573	Y45G12C.10	189938	1.31641	-1.13691	1.77028	0.0873269	0.867953	-4.14251
WBGene00000405	WBGene00000405	cdk-1	176374	-0.320907	7.99304	-1.76965	0.0874335	0.867953	-4.74772
WBGene00004921	WBGene00004921	snt-1	174120	0.68182	2.58091	1.76927	0.0874973	0.867953	-4.25695
WBGene00003177	WBGene00003177	mec-15	174587	-0.377679	5.84692	-1.76926	0.0875002	0.867953	-4.54712
WBGene00020158	WBGene00020158	T02C5.1	180568	0.935269	6.15961	1.76901	0.0875424	0.867953	-4.60404
WBGene00003673	WBGene00003673	NA	NA	1.09216	-0.367251	1.7688	0.0875775	0.867953	-4.13778
WBGene00011634	WBGene00011634	T09A5.5	174263	-0.535799	5.00726	-1.76871	0.0875937	0.867953	-4.46535
WBGene00014181	WBGene00014181	ZK1010.8	176722	0.497903	2.13565	1.76849	0.0876296	0.867953	-4.22794
WBGene00077652	WBGene00077652	NA	NA	-1.01669	-0.0270259	-1.76848	0.0876325	0.867953	-4.13811
WBGene00022620	WBGene00022620	rde-8	177483	-0.41486	6.07757	-1.7682	0.087679	0.867953	-4.57553
WBGene00045365	WBGene00045365	ZC449.7	6418874	0.979438	-0.397962	1.76773	0.0877594	0.867953	-4.14498
WBGene00016658	WBGene00016658	C45B2.1	180878	-3.76452	0.851157	-1.76769	0.0877668	0.867953	-4.15232
WBGene00016449	WBGene00016449	tost-1	183241	-0.343578	6.57587	-1.76764	0.0877748	0.867953	-4.63436
WBGene00001231	WBGene00001231	eif-3.H	172044	-0.413554	6.07603	-1.76722	0.0878475	0.867953	-4.59196
WBGene00235354	WBGene00235354	ZK250.14	24105282	2.28985	-1.38399	1.76698	0.0878884	0.867953	-4.19804
WBGene00022787	WBGene00022787	tag-307	176098	-0.556013	5.0039	-1.76683	0.0879141	0.867953	-4.45059
WBGene00009302	WBGene00009302	F31F6.3	185177	-0.859735	0.871091	-1.76647	0.0879756	0.867953	-4.17051
WBGene00045215	WBGene00045215	ceh-63	6418830	0.588811	2.64237	1.76611	0.0880361	0.867953	-4.28129
WBGene00020846	WBGene00020846	T27A10.6	180649	0.639553	3.34347	1.7661	0.0880385	0.867953	-4.3081
WBGene00011945	WBGene00011945	alg-5	172861	-0.723784	5.75898	-1.76601	0.088053	0.867953	-4.54361
WBGene00007055	WBGene00007055	tag-196	179240	0.804909	7.68481	1.76594	0.088065	0.867953	-4.74819
WBGene00011599	WBGene00011599	NA	NA	0.36637	5.51727	1.76495	0.0882351	0.867953	-4.54682
WBGene00007520	WBGene00007520	C11E4.6	181179	0.400104	2.86363	1.76419	0.0883642	0.867953	-4.29473
WBGene00007331	WBGene00007331	pho-11	174547	-1.90712	3.9549	-1.76397	0.0884026	0.867953	-4.26772
WBGene00019871	WBGene00019871	R04E5.8	181127	0.279231	5.81948	1.76392	0.0884114	0.867953	-4.56377
WBGene00007849	WBGene00007849	tbc-19	181511	0.483016	4.62355	1.76376	0.0884382	0.867953	-4.44298
WBGene00015745	WBGene00015745	C13F10.6	182579	-0.44283	5.56229	-1.76351	0.088482	0.867953	-4.52425
WBGene00012719	WBGene00012719	Y39E4B.10	189754	-0.298802	6.0712	-1.76346	0.0884904	0.867953	-4.59138
WBGene00001479	WBGene00001479	fmo-4	179845	0.722391	5.27831	1.76341	0.088499	0.867953	-4.49396
WBGene00016773	WBGene00016773	oac-10	183607	1.53959	-1.68449	1.7633	0.0885178	0.867953	-4.15671
WBGene00007513	WBGene00007513	wht-2	178069	-0.562167	5.27547	-1.76292	0.0885837	0.867953	-4.49088
WBGene00009809	WBGene00009809	F47B8.8	185900	1.00441	2.61941	1.76244	0.0886659	0.867953	-4.25674
WBGene00001713	WBGene00001713	grl-4	3564844	-1.19884	0.915894	-1.76238	0.0886766	0.867953	-4.16596
WBGene00019540	WBGene00019540	K08D12.6	176980	-1.24676	2.50292	-1.7621	0.0887248	0.867953	-4.24112
WBGene00012550	WBGene00012550	spcs-2	176703	-0.244134	7.53981	-1.76187	0.0887627	0.867953	-4.72794
WBGene00044167	WBGene00044167	C36A4.11	3565918	0.703393	1.57934	1.76144	0.0888376	0.867953	-4.20706
WBGene00008745	WBGene00008745	F13E6.1	181265	0.438599	6.95892	1.76139	0.088847	0.867953	-4.7002
WBGene00012927	WBGene00012927	Y47D3A.14	176551	-0.642873	4.38543	-1.75992	0.0890994	0.867953	-4.39065
WBGene00020586	WBGene00020586	frpr-18	179076	0.804243	1.31395	1.75945	0.0891803	0.867953	-4.20857
WBGene00018391	WBGene00018391	rpb-4	174208	-0.252047	6.94555	-1.75844	0.089356	0.867953	-4.6815
WBGene00005653	WBGene00005653	srr-2	188953	0.870485	0.160093	1.75839	0.0893636	0.867953	-4.15651
WBGene00022174	WBGene00022174	slc-30A9	190608	-0.680192	5.04941	-1.75786	0.0894553	0.867953	-4.47992
WBGene00044530	WBGene00044530	F32D1.11	3896832	0.730692	3.61263	1.7578	0.0894656	0.867953	-4.31868
WBGene00009093	WBGene00009093	F23H12.3	184911	0.669981	2.79724	1.75773	0.0894779	0.867953	-4.28003
WBGene00006926	WBGene00006926	vit-2	180781	-1.72931	9.75341	-1.75771	0.0894823	0.867953	-4.79959
WBGene00020281	WBGene00020281	T06A4.1	171669	0.969427	-0.991244	1.75631	0.0897243	0.867953	-4.15305
WBGene00045171	WBGene00045171	NA	NA	0.771453	0.222133	1.75582	0.0898095	0.867953	-4.17127
WBGene00012941	WBGene00012941	Y47D3B.4	3565656	1.03186	-0.3821	1.75575	0.089823	0.867953	-4.15166
WBGene00001560	WBGene00001560	gei-3	184597	0.671532	6.00264	1.75492	0.0899666	0.867953	-4.59452
WBGene00016930	WBGene00016930	madf-6	171680	-0.668898	4.52126	-1.75483	0.089982	0.867953	-4.4226
WBGene00008388	WBGene00008388	D1086.1	179909	0.822179	2.91499	1.75459	0.0900239	0.867953	-4.28542
WBGene00009588	WBGene00009588	F40F11.3	185547	-0.449794	5.33175	-1.75454	0.0900331	0.867953	-4.50344
WBGene00002141	WBGene00002141	inx-19	171805	-0.531445	0.668411	-1.75402	0.0901238	0.867953	-4.19053
WBGene00011047	WBGene00011047	tebp-1	175093	-0.34494	6.64259	-1.75369	0.0901805	0.867953	-4.67459
WBGene00020340	WBGene00020340	T08B1.1	178678	1.02725	2.24122	1.75338	0.0902358	0.867953	-4.23521
WBGene00021522	WBGene00021522	nhr-274	189825	-0.320939	5.40952	-1.75335	0.0902412	0.867953	-4.52788
WBGene00003094	WBGene00003094	lys-5	186491	-1.25942	-1.29589	-1.75316	0.0902741	0.867953	-4.16836
WBGene00007214	WBGene00007214	C01A2.2	173208	0.561131	1.89329	1.75297	0.0903075	0.867953	-4.25216
WBGene00010424	WBGene00010424	NA	NA	0.686261	6.49183	1.75285	0.0903276	0.867953	-4.65953
WBGene00015509	WBGene00015509	C06A6.4	177571	-0.270188	5.96655	-1.75259	0.0903729	0.867953	-4.5912
WBGene00011100	WBGene00011100	nhr-209	187663	0.580839	3.08551	1.75227	0.0904289	0.867953	-4.31403
WBGene00007404	WBGene00007404	best-5	176367	0.923894	0.369504	1.75187	0.0904985	0.867953	-4.1647
WBGene00001029	WBGene00001029	dnj-11	177419	-0.366509	7.11783	-1.75173	0.0905232	0.867953	-4.70938
WBGene00018577	WBGene00018577	NA	NA	0.514704	2.01636	1.75161	0.0905438	0.867953	-4.24371
WBGene00002113	WBGene00002113	ins-30	173267	0.832796	-0.379829	1.75147	0.0905682	0.867953	-4.16727
WBGene00001158	WBGene00001158	ech-9	184065	-1.20197	-1.0113	-1.75087	0.0906733	0.867953	-4.16521
WBGene00015508	WBGene00015508	mvb-12	182286	-0.346202	5.1349	-1.75056	0.0907283	0.867953	-4.50963
WBGene00007623	WBGene00007623	C16C10.2	175536	-0.307665	6.67219	-1.75	0.090827	0.867953	-4.67945
WBGene00009650	WBGene00009650	ccnk-1	185704	-0.534335	5.86076	-1.74977	0.0908664	0.867953	-4.58438
WBGene00003523	WBGene00003523	nas-4	182259	0.73413	1.152	1.74943	0.0909261	0.867953	-4.20541
WBGene00013079	WBGene00013079	ttr-26	180211	1.07824	5.6476	1.7488	0.0910371	0.867953	-4.59468
WBGene00004259	WBGene00004259	pyr-1	174385	0.463677	6.78167	1.74867	0.0910607	0.867953	-4.68659
WBGene00015926	WBGene00015926	C17H11.6	181076	0.546876	5.8003	1.74855	0.0910811	0.867953	-4.61333
WBGene00006487	WBGene00006487	zipt-17	183065	0.724128	1.14579	1.74815	0.0911513	0.867953	-4.21123
WBGene00009300	WBGene00009300	F31F6.1	185175	-1.03048	1.57745	-1.74813	0.091155	0.867953	-4.23124
WBGene00017245	WBGene00017245	srpa-72	173625	-0.457271	6.44554	-1.74795	0.0911879	0.867953	-4.66685
WBGene00006966	WBGene00006966	xtr-2	192058	1.50195	-1.29597	1.74794	0.0911888	0.867953	-4.17947
WBGene00000219	WBGene00000219	asp-6	179209	1.66113	9.62377	1.7471	0.091337	0.867953	-4.86121
WBGene00002068	WBGene00002068	ify-1	173872	-0.427603	7.161	-1.74697	0.0913604	0.867953	-4.7247
WBGene00004503	WBGene00004503	rpt-3	175925	-0.281564	7.44361	-1.74685	0.0913811	0.867953	-4.75482
WBGene00022160	WBGene00022160	Y71G12B.25	171740	0.611285	2.35636	1.74681	0.0913872	0.867953	-4.27555
WBGene00022597	WBGene00022597	ZC395.5	191152	1.06556	4.19875	1.74646	0.0914492	0.867953	-4.34894
WBGene00013212	WBGene00013212	Y54G11A.1	190294	-0.69234	5.44652	-1.74617	0.0915007	0.867953	-4.53118
WBGene00016766	WBGene00016766	C49C8.2	177669	0.583513	2.2001	1.74611	0.0915113	0.867953	-4.27243
WBGene00021332	WBGene00021332	Y34D9A.7	189588	-0.346966	5.52875	-1.74606	0.0915198	0.867953	-4.55659
WBGene00021200	WBGene00021200	cyp-31A3	189467	-0.501624	5.20568	-1.746	0.0915311	0.867953	-4.52165
WBGene00001975	WBGene00001975	hmg-5	177543	-0.344286	6.17954	-1.74563	0.0915959	0.867953	-4.6283
WBGene00002136	WBGene00002136	inx-14	172488	-0.631888	5.95706	-1.74479	0.0917449	0.867953	-4.59394
WBGene00007625	WBGene00007625	C16C10.4	175534	-0.221556	7.27195	-1.74462	0.0917748	0.867953	-4.73434
WBGene00010859	WBGene00010859	M04C9.4	187441	0.823355	-0.0934988	1.74445	0.0918053	0.867953	-4.17189
WBGene00007493	WBGene00007493	npp-23	182462	-0.344997	5.61799	-1.74372	0.0919339	0.867953	-4.57335
WBGene00000114	WBGene00000114	alh-8	174800	0.724895	9.73673	1.74328	0.0920125	0.867953	-4.89355
WBGene00018483	WBGene00018483	F45F2.11	185810	-0.494256	6.18774	-1.74323	0.0920221	0.867953	-4.61427
WBGene00011243	WBGene00011243	R11D1.2	187803	0.581991	0.581072	1.74305	0.092054	0.867953	-4.20466
WBGene00043994	WBGene00043994	C07A9.12	3565951	0.512512	1.46189	1.74277	0.0921025	0.867953	-4.23651
WBGene00013671	WBGene00013671	Y105E8A.11	173306	-0.393732	5.01445	-1.74273	0.0921097	0.867953	-4.49082
WBGene00004321	WBGene00004321	rcan-1	175788	0.548569	5.44903	1.74265	0.092125	0.867953	-4.58094
WBGene00020343	WBGene00020343	acs-3	178677	0.971316	1.06786	1.7425	0.0921513	0.867953	-4.21582
WBGene00005061	WBGene00005061	sra-35	3565374	0.956784	-1.31085	1.74187	0.0922629	0.867953	-4.17121
WBGene00019435	WBGene00019435	K06A9.1	180494	0.508816	1.48941	1.74171	0.0922921	0.867953	-4.22855
WBGene00019491	WBGene00019491	K07E3.2	187111	0.479358	4.0525	1.74129	0.092367	0.867953	-4.3988
WBGene00011971	WBGene00011971	lron-9	172529	0.578202	4.50627	1.74091	0.0924338	0.867953	-4.45895
WBGene00011464	WBGene00011464	T05B9.1	174718	-0.390468	7.4783	-1.74083	0.0924477	0.867953	-4.75373
WBGene00007170	WBGene00007170	B0393.5	175632	-0.582644	0.74299	-1.7407	0.092472	0.867953	-4.19775
WBGene00016654	WBGene00016654	C44E4.5	172067	-0.422475	5.92827	-1.7406	0.092489	0.867953	-4.60948
WBGene00000150	WBGene00000150	apm-1	172180	0.645223	6.14128	1.73968	0.092653	0.867953	-4.65005
WBGene00003987	WBGene00003987	pes-23	180963	0.733482	4.41751	1.73967	0.0926548	0.867953	-4.42287
WBGene00017076	WBGene00017076	D2096.9	183967	0.955178	-0.000810261	1.73952	0.0926821	0.867953	-4.18251
WBGene00001705	WBGene00001705	grd-16	190533	0.839799	0.536238	1.73937	0.0927079	0.867953	-4.21727
WBGene00000149	WBGene00000149	apl-1	180783	0.578347	8.35359	1.73927	0.0927268	0.867953	-4.82175
WBGene00021270	WBGene00021270	pid-3	171819	-0.393342	6.72471	-1.73889	0.0927951	0.867953	-4.69781
WBGene00011128	WBGene00011128	adk-1	178028	-0.31274	7.61391	-1.73873	0.092823	0.867953	-4.77556
WBGene00008464	WBGene00008464	E02H4.6	183997	-0.547058	3.21852	-1.73873	0.0928233	0.867953	-4.33173
WBGene00018711	WBGene00018711	F52G3.3	186129	0.933599	-0.675485	1.73797	0.0929582	0.867953	-4.17053
WBGene00004266	WBGene00004266	rab-1	178620	0.349767	8.58438	1.73768	0.093011	0.867953	-4.83979
WBGene00019566	WBGene00019566	K09D9.3	187210	1.61616	-1.86629	1.73731	0.0930778	0.867953	-4.21506
WBGene00009604	WBGene00009604	F40G12.9	185569	0.892414	-0.992336	1.73697	0.093138	0.867953	-4.17167
WBGene00003241	WBGene00003241	mig-5	174317	-0.360647	5.42614	-1.73692	0.0931463	0.867953	-4.55611
WBGene00008260	WBGene00008260	C52G5.2	181420	0.848818	1.27697	1.73682	0.0931657	0.867953	-4.21236
WBGene00019993	WBGene00019993	rbx-2	172344	-0.422952	4.65737	-1.7366	0.0932044	0.867953	-4.45447
WBGene00018024	WBGene00018024	F35A5.1	259699	0.668233	2.07788	1.73656	0.0932116	0.867953	-4.26052
WBGene00000205	WBGene00000205	arx-7	171882	-0.281368	5.30569	-1.7363	0.0932581	0.867953	-4.54277
WBGene00004105	WBGene00004105	szy-20	174430	-0.283571	6.10936	-1.7363	0.0932588	0.867953	-4.65036
WBGene00003184	WBGene00003184	mei-2	172374	-0.611595	6.02969	-1.73606	0.0933015	0.867953	-4.63834
WBGene00011312	WBGene00011312	trcs-2	174396	-0.439675	6.77255	-1.73605	0.0933024	0.867953	-4.70242
WBGene00006928	WBGene00006928	vit-4	180646	-2.39754	4.82988	-1.73586	0.0933371	0.867953	-4.39878
WBGene00003786	WBGene00003786	npa-1	179095	1.22324	5.25698	1.73579	0.0933504	0.867953	-4.50615
WBGene00003654	WBGene00003654	nhr-64	171884	0.525807	3.68674	1.73544	0.0934133	0.867953	-4.36764
WBGene00021826	WBGene00021826	txl-1	171897	-0.418618	5.62292	-1.7354	0.0934203	0.867953	-4.57534
WBGene00015766	WBGene00015766	C14C11.2	178953	-0.721456	4.08113	-1.73485	0.0935183	0.867953	-4.40041
WBGene00020972	WBGene00020972	trpl-2	177198	0.921981	0.808585	1.73461	0.0935625	0.867953	-4.21437
WBGene00008679	WBGene00008679	F11A5.13	260097	0.770335	-0.859086	1.73406	0.093661	0.867953	-4.17711
WBGene00018704	WBGene00018704	ztf-13	186116	0.497173	5.53083	1.73397	0.0936768	0.867953	-4.59519
WBGene00020601	WBGene00020601	T20B12.3	176053	-0.454408	5.97672	-1.73367	0.0937319	0.867953	-4.64163
WBGene00012645	WBGene00012645	mrpl-22	176482	-0.333679	4.77243	-1.73355	0.093753	0.867953	-4.49254
WBGene00015042	WBGene00015042	cyp-34A7	181849	-1.52761	-1.32248	-1.73308	0.0938375	0.867953	-4.19782
WBGene00015215	WBGene00015215	B0496.6	182009	-1.21858	-0.39707	-1.73296	0.09386	0.867953	-4.17703
WBGene00001006	WBGene00001006	dlg-1	180819	0.439318	7.3048	1.73233	0.0939728	0.867953	-4.79485
WBGene00017927	WBGene00017927	F29C4.4	185110	-0.941599	0.430792	-1.7321	0.094015	0.867953	-4.18756
WBGene00045461	WBGene00045461	C25F9.14	6418699	0.600961	2.15633	1.73199	0.0940336	0.867953	-4.27719
WBGene00022704	WBGene00022704	ZK353.9	191290	-0.255916	6.06533	-1.73074	0.0942601	0.867953	-4.64005
WBGene00007811	WBGene00007811	C29F7.2	181463	1.4129	3.03137	1.73044	0.0943141	0.867953	-4.32493
WBGene00009654	WBGene00009654	sly-1	185707	-0.419286	5.29576	-1.73019	0.09436	0.867953	-4.54635
WBGene00000675	WBGene00000675	col-101	176854	-2.37089	3.528	-1.73012	0.0943728	0.867953	-4.35683
WBGene00004044	WBGene00004044	plk-3	266900	-0.783264	6.82352	-1.73007	0.0943817	0.867953	-4.73198
WBGene00009770	WBGene00009770	F46B6.5	179373	-0.349748	6.73263	-1.72982	0.0944275	0.867953	-4.71468
WBGene00017666	WBGene00017666	F21E9.2	184781	0.742357	-0.374889	1.72976	0.0944386	0.867953	-4.18934
WBGene00044068	WBGene00044068	syd-9	180985	0.63155	2.22962	1.72958	0.0944701	0.867953	-4.30098
WBGene00044329	WBGene00044329	cpsf-4	178151	-0.44839	6.25742	-1.72933	0.0945158	0.867953	-4.66089
WBGene00009125	WBGene00009125	F25H5.2	184938	0.775779	1.63163	1.72876	0.0946205	0.867953	-4.24851
WBGene00022474	WBGene00022474	zig-9	191030	1.20757	1.8603	1.72833	0.094698	0.867953	-4.26092
WBGene00011637	WBGene00011637	sds-22	174266	-0.300355	5.73057	-1.72762	0.0948265	0.867953	-4.60214
WBGene00018145	WBGene00018145	F37C4.5	177146	0.294549	8.99708	1.72745	0.094857	0.867953	-4.8763
WBGene00020417	WBGene00020417	nuo-2	172363	-0.280662	6.33542	-1.72719	0.094905	0.867953	-4.68314
WBGene00001502	WBGene00001502	ftt-2	181348	0.241579	8.51619	1.72701	0.0949376	0.867953	-4.84812
WBGene00020121	WBGene00020121	R160.4	187913	-0.901209	0.470974	-1.7267	0.0949951	0.867953	-4.21249
WBGene00021965	WBGene00021965	Y57G7A.1	190358	0.858789	4.62104	1.72643	0.095043	0.867953	-4.48328
WBGene00015561	WBGene00015561	C07A12.7	180723	0.617686	6.86944	1.72627	0.0950726	0.867953	-4.76065
WBGene00021286	WBGene00021286	tald-1	177202	0.210919	6.82503	1.72623	0.0950793	0.867953	-4.74369
WBGene00007018	WBGene00007018	mdt-18	183844	-0.454519	5.36184	-1.72611	0.0951026	0.867953	-4.55496
WBGene00000673	WBGene00000673	col-98	176724	-1.49554	1.54629	-1.72596	0.0951297	0.867953	-4.25507
WBGene00018102	WBGene00018102	math-28	185383	0.770516	1.25061	1.72583	0.095153	0.867953	-4.26143
WBGene00010185	WBGene00010185	F57A10.4	180058	-0.602877	3.836	-1.72564	0.0951884	0.867953	-4.3845
WBGene00001680	WBGene00001680	gpb-2	172483	0.547248	4.33066	1.72537	0.0952374	0.867953	-4.44774
WBGene00008719	WBGene00008719	ttr-52	184363	0.894977	-1.1805	1.72516	0.0952765	0.867953	-4.18602
WBGene00017427	WBGene00017427	acp-5	180849	1.3843	1.90498	1.72428	0.0954363	0.867953	-4.2825
WBGene00012683	WBGene00012683	asp-17	180250	-3.39543	0.341315	-1.72406	0.0954774	0.867953	-4.1869
WBGene00013253	WBGene00013253	Y57A10A.8	190336	-0.542603	4.64242	-1.72405	0.0954793	0.867953	-4.46438
WBGene00009077	WBGene00009077	F23B2.10	184885	0.917481	1.22843	1.72402	0.0954836	0.867953	-4.25264
WBGene00014140	WBGene00014140	ZK899.1	191453	0.511211	3.55256	1.72389	0.0955084	0.867953	-4.38065
WBGene00009578	WBGene00009578	F40F8.5	174702	0.886373	5.18293	1.72388	0.095509	0.867953	-4.54756
WBGene00015621	WBGene00015621	C09B7.2	182438	0.46425	3.7217	1.72379	0.0955264	0.867953	-4.39244
WBGene00021048	WBGene00021048	W05H9.1	180901	1.31238	7.16461	1.7225	0.0957625	0.867953	-4.73045
WBGene00012879	WBGene00012879	fbxa-215	178336	-0.575145	6.36148	-1.7223	0.0957991	0.867953	-4.66969
WBGene00021136	WBGene00021136	W10G11.3	173704	-1.80394	-1.54937	-1.72144	0.0959579	0.867953	-4.20214
WBGene00022782	WBGene00022782	ZK622.4	191367	1.06747	-1.02674	1.72123	0.0959954	0.867953	-4.18901
WBGene00003888	WBGene00003888	osm-8	187684	0.917572	0.687793	1.72122	0.0959984	0.867953	-4.22687
WBGene00003499	WBGene00003499	mut-2	187005	-0.892779	4.76207	-1.72119	0.096004	0.867953	-4.49633
WBGene00001586	WBGene00001586	lgc-57	191636	0.923525	-0.855824	1.72084	0.0960669	0.867953	-4.18873
WBGene00006391	WBGene00006391	taf-9	176798	-0.351781	5.7171	-1.72076	0.0960822	0.867953	-4.61289
WBGene00044746	WBGene00044746	C53H9.3	4363011	-0.509085	3.85284	-1.71984	0.0962511	0.867953	-4.39574
WBGene00015167	WBGene00015167	B0403.3	181980	0.699847	5.16825	1.71949	0.0963168	0.867953	-4.57236
WBGene00007536	WBGene00007536	daf-36	179422	-1.85737	-1.50899	-1.71925	0.0963607	0.867953	-4.22132
WBGene00018946	WBGene00018946	F56C3.9	186367	0.893809	0.308966	1.71894	0.0964173	0.867953	-4.21388
WBGene00012288	WBGene00012288	sre-32	189227	-1.60466	-2.2859	-1.71882	0.09644	0.867953	-4.23558
WBGene00014245	WBGene00014245	ZK1307.2	191559	1.28736	0.247348	1.71865	0.0964716	0.867953	-4.21325
WBGene00008504	WBGene00008504	pigq-1	178019	0.297795	4.771	1.7185	0.0964997	0.867953	-4.5103
WBGene00022504	WBGene00022504	mam-1	180439	-0.862129	-0.463863	-1.71817	0.0965594	0.867953	-4.1952
WBGene00007144	WBGene00007144	B0334.4	174760	-0.250778	5.89809	-1.71807	0.0965796	0.867953	-4.63823
WBGene00003507	WBGene00003507	mut-14	178952	-0.630289	4.72997	-1.718	0.0965907	0.867953	-4.50983
WBGene00022810	WBGene00022810	ZK721.3	191416	0.824159	0.529788	1.71716	0.0967473	0.867953	-4.22079
WBGene00016811	WBGene00016811	luc-7L3	183652	-0.414029	5.52413	-1.71684	0.0968056	0.867953	-4.59179
WBGene00010670	WBGene00010670	tmed-1	178145	-0.319556	6.23849	-1.71681	0.0968112	0.867953	-4.67515
WBGene00020481	WBGene00020481	T13C2.6	174116	0.617343	9.21258	1.71667	0.0968375	0.867953	-4.91113
WBGene00044239	WBGene00044239	C33D9.10	3564872	-0.700688	0.607523	-1.71667	0.0968377	0.867953	-4.24677
WBGene00005140	WBGene00005140	srd-63	184399	1.03124	0.134001	1.71623	0.0969201	0.867953	-4.20614
WBGene00013567	WBGene00013567	Y75B12B.1	190716	-0.531795	6.45818	-1.71616	0.0969316	0.867953	-4.72784
WBGene00007206	WBGene00007206	B0564.6	182046	0.656042	2.46637	1.7158	0.0969988	0.867953	-4.30941
WBGene00000416	WBGene00000416	ced-2	176968	-0.297976	6.81281	-1.71579	0.0970016	0.867953	-4.74271
WBGene00017195	WBGene00017195	glo-4	179306	0.309801	4.72975	1.71573	0.097012	0.867953	-4.49293
WBGene00006542	WBGene00006542	tbp-1	176054	-0.33991	6.61474	-1.71537	0.0970791	0.867953	-4.72548
WBGene00044079	WBGene00044079	tag-241	181360	0.494731	3.24697	1.71523	0.0971052	0.867953	-4.35996
WBGene00001684	WBGene00001684	gpd-2	3565504	0.435117	7.4533	1.71519	0.0971123	0.867953	-4.81301
WBGene00019521	WBGene00019521	dmd-7	179012	0.541124	5.18508	1.71461	0.0972207	0.867953	-4.55554
WBGene00010567	WBGene00010567	K04G2.9	187008	0.82678	3.68457	1.71442	0.0972558	0.867953	-4.41193
WBGene00012070	WBGene00012070	T26H5.8	188959	0.99946	-0.377504	1.71391	0.0973507	0.867953	-4.1955
WBGene00009978	WBGene00009978	F53E4.1	180050	-0.35171	5.55144	-1.71377	0.0973768	0.867953	-4.6025
WBGene00015705	WBGene00015705	nhr-152	182533	0.627033	1.41356	1.7137	0.0973885	0.867953	-4.27799
WBGene00019237	WBGene00019237	wdr-62	179326	0.407783	5.22236	1.71284	0.0975491	0.867953	-4.56686
WBGene00018854	WBGene00018854	nlf-1	180454	0.433384	1.87582	1.71284	0.0975495	0.867953	-4.28502
WBGene00008076	WBGene00008076	lgc-43	259591	0.955717	1.50414	1.71277	0.0975623	0.867953	-4.2717
WBGene00013350	WBGene00013350	slr-2	190396	-0.289768	4.8788	-1.71272	0.0975714	0.867953	-4.51705
WBGene00017825	WBGene00017825	cee-1	175658	-0.456241	5.12166	-1.71267	0.0975805	0.867953	-4.55412
WBGene00012966	WBGene00012966	exos-1	176532	-0.405226	5.98128	-1.71263	0.0975882	0.867953	-4.64326
WBGene00011486	WBGene00011486	T05E12.3	180135	-1.67003	3.3253	-1.71257	0.0975999	0.867953	-4.35326
WBGene00271606	WBGene00271606	F22F4.9	32091598	1.42102	-0.0646467	1.71235	0.0976407	0.867953	-4.19904
WBGene00008335	WBGene00008335	C55A6.6	183835	0.873372	1.42071	1.71215	0.0976787	0.867953	-4.28275
WBGene00015100	WBGene00015100	B0280.2	175996	0.647428	0.848647	1.71207	0.0976934	0.867953	-4.26346
WBGene00006442	WBGene00006442	tag-65	179857	-0.590852	5.3168	-1.71192	0.0977219	0.867953	-4.58661
WBGene00003164	WBGene00003164	mdt-6	179091	-0.458811	5.39097	-1.7119	0.0977244	0.867953	-4.594
WBGene00000485	WBGene00000485	che-3	172593	0.553689	3.61286	1.71122	0.0978515	0.867953	-4.41839
WBGene00022622	WBGene00022622	NA	NA	-0.875888	-0.616581	-1.71116	0.0978632	0.867953	-4.20167
WBGene00006546	WBGene00006546	tbx-9	176449	-0.620537	2.9745	-1.71115	0.0978646	0.867953	-4.34388
WBGene00020817	WBGene00020817	T25G12.11	259737	0.854133	0.642185	1.71047	0.0979926	0.867953	-4.24114
WBGene00077669	WBGene00077669	Y38H6A.5	6418796	0.891403	-0.703372	1.70995	0.0980897	0.867953	-4.20119
WBGene00001081	WBGene00001081	dpy-22	181194	0.400272	7.59245	1.70995	0.09809	0.867953	-4.82082
WBGene00012998	WBGene00012998	Y48C3A.20	174977	-0.598035	5.21365	-1.70977	0.098123	0.867953	-4.57008
WBGene00015262	WBGene00015262	B0563.5	182039	0.820558	1.64278	1.70959	0.0981572	0.867953	-4.26489
WBGene00000937	WBGene00000937	dbr-1	172357	-0.485293	5.49555	-1.70925	0.0982197	0.867953	-4.60681
WBGene00015219	WBGene00015219	B0507.2	179255	0.474137	6.22165	1.70909	0.0982515	0.867953	-4.72323
WBGene00013749	WBGene00013749	Y113G7A.12	190960	0.851916	-0.4224	1.70883	0.0982988	0.867953	-4.2048
WBGene00271795	WBGene00271795	Y46C8AM.1	34700653	1.20632	-0.677722	1.70862	0.0983396	0.867953	-4.20213
WBGene00010744	WBGene00010744	K10D6.4	179549	0.469633	4.05085	1.70858	0.0983463	0.867953	-4.44847
WBGene00220198	WBGene00220198	NA	NA	1.58393	-1.81935	1.70846	0.0983689	0.867953	-4.26269
WBGene00022398	WBGene00022398	Y97E10AR.3	179175	-0.456636	5.44077	-1.70825	0.0984085	0.867953	-4.59154
WBGene00021730	WBGene00021730	Y49F6C.8	190089	-0.397118	3.87852	-1.70748	0.0985535	0.867953	-4.43144
WBGene00014163	WBGene00014163	rnh-1.2	191471	-0.387547	4.82744	-1.70678	0.0986839	0.867953	-4.54234
WBGene00006996	WBGene00006996	zyg-11	174284	-0.410893	6.99991	-1.70657	0.098725	0.867953	-4.77479
WBGene00019771	WBGene00019771	M04F3.5	172093	-0.486803	5.42385	-1.70641	0.0987549	0.867953	-4.60061
WBGene00016522	WBGene00016522	fbxa-38	183323	1.14673	-0.432099	1.70613	0.0988072	0.867953	-4.20365
WBGene00021022	WBGene00021022	W04B5.5	175360	-0.49976	4.8763	-1.70602	0.0988274	0.867953	-4.53512
WBGene00016747	WBGene00016747	nmur-1	183574	0.880953	-0.324499	1.70578	0.0988728	0.867953	-4.20555
WBGene00021838	WBGene00021838	Y54E10BL.3	190263	0.748801	-0.206673	1.70568	0.0988925	0.867953	-4.21566
WBGene00016763	WBGene00016763	C49A9.9	177383	0.78493	3.5145	1.70479	0.0990596	0.867953	-4.41892
WBGene00011560	WBGene00011560	T07C4.3	176451	-0.759007	7.21842	-1.70401	0.0992081	0.867953	-4.79969
WBGene00008936	WBGene00008936	papl-1	179747	-1.56841	1.19225	-1.704	0.0992085	0.867953	-4.25004
WBGene00010766	WBGene00010766	mrps-27	173349	-0.290382	6.26369	-1.70382	0.0992432	0.867953	-4.71246
WBGene00016412	WBGene00016412	mrps-26	175718	-0.6193	5.09453	-1.70343	0.0993166	0.867953	-4.56839
WBGene00016421	WBGene00016421	cdc-7	172260	-0.51796	5.03047	-1.7032	0.0993603	0.867953	-4.56115
WBGene00044784	WBGene00044784	F13H10.8	4363079	0.262139	5.45838	1.70313	0.0993739	0.867953	-4.60324
WBGene00007100	WBGene00007100	asps-1	179435	-0.617211	5.77167	-1.70308	0.099384	0.867953	-4.63938
WBGene00017159	WBGene00017159	F01F1.2	175828	-0.547365	5.2502	-1.70304	0.0993913	0.867953	-4.58532
WBGene00004269	WBGene00004269	rab-6.1	176275	-0.476361	5.50919	-1.70257	0.0994793	0.867953	-4.62572
WBGene00000994	WBGene00000994	ints-6	24104403	-0.411848	5.07401	-1.7021	0.0995681	0.867953	-4.56977
WBGene00008891	WBGene00008891	clec-42	180189	1.45114	-1.57375	1.70205	0.0995782	0.867953	-4.21876
WBGene00012945	WBGene00012945	Y47H9A.1	173047	1.12274	-0.481509	1.70191	0.0996054	0.867953	-4.24506
WBGene00012904	WBGene00012904	tiar-2	174909	-0.335777	6.15016	-1.7014	0.0997014	0.867953	-4.69461
WBGene00019320	WBGene00019320	K02E10.6	186891	0.527818	1.54718	1.70135	0.0997112	0.867953	-4.30578
WBGene00016062	WBGene00016062	C24G6.8	178937	-0.199401	7.00244	-1.7012	0.099739	0.867953	-4.78843
WBGene00009678	WBGene00009678	magu-4	177860	0.397196	5.44539	1.70096	0.0997848	0.867953	-4.64205
WBGene00007150	WBGene00007150	acly-2	179795	-0.539672	7.25565	-1.70095	0.0997881	0.867953	-4.81114
WBGene00044344	WBGene00044344	mrpl-39	3565110	-0.651245	4.55053	-1.70077	0.0998215	0.867953	-4.51176
WBGene00000369	WBGene00000369	ccf-1	176625	-0.29228	6.52235	-1.70062	0.0998495	0.867953	-4.73606
WBGene00017326	WBGene00017326	dmd-5	184287	1.09343	-1.02992	1.70048	0.0998763	0.867953	-4.21093
WBGene00010319	WBGene00010319	F59B10.3	174615	0.65263	1.9036	1.70036	0.0998984	0.867953	-4.32225
WBGene00006977	WBGene00006977	zif-1	176274	-0.468832	5.77103	-1.69989	0.0999882	0.867953	-4.64319
WBGene00008344	WBGene00008344	C56A3.5	183857	-0.329815	5.61545	-1.69985	0.0999965	0.867953	-4.63827
WBGene00219710	WBGene00219710	NA	NA	-0.813914	-0.329251	-1.69972	0.100021	0.867953	-4.21246
WBGene00016899	WBGene00016899	C53C11.1	183754	0.688578	1.15097	1.69967	0.10003	0.867953	-4.26496
WBGene00002073	WBGene00002073	ima-2	172329	-0.478718	8.08411	-1.69955	0.100053	0.867953	-4.86446
WBGene00004387	WBGene00004387	rnp-4	175572	-0.253752	7.76428	-1.6994	0.100082	0.867953	-4.84058
WBGene00020008	WBGene00020008	R11F4.2	173746	0.702848	1.05084	1.69933	0.100096	0.867953	-4.28142
WBGene00021443	WBGene00021443	Y39A3CL.7	175328	-0.320578	6.4534	-1.69915	0.10013	0.867953	-4.73156
WBGene00003903	WBGene00003903	pab-2	181473	0.525315	8.9716	1.69877	0.100202	0.867953	-4.92279
WBGene00021785	WBGene00021785	Y51H7C.7	173517	-0.461647	4.88547	-1.69773	0.1004	0.867953	-4.53437
WBGene00016266	WBGene00016266	idhg-2	172430	-0.510964	1.14601	-1.69701	0.100538	0.867953	-4.281
WBGene00004758	WBGene00004758	sek-1	181043	0.386826	6.34116	1.69683	0.100573	0.867953	-4.75239
WBGene00003709	WBGene00003709	nhr-119	187340	0.870928	3.86503	1.69671	0.100596	0.867953	-4.43775
WBGene00012152	WBGene00012152	cnc-10	3565147	0.648094	3.50507	1.69669	0.100599	0.867953	-4.41667
WBGene00001169	WBGene00001169	eef-1A.2	181044	0.403109	10.7045	1.69657	0.100622	0.867953	-5.00575
WBGene00005905	WBGene00005905	srx-14	3564967	0.876532	-0.707251	1.69657	0.100622	0.867953	-4.21445
WBGene00016746	WBGene00016746	C48B6.10	172421	-0.335714	6.0601	-1.69647	0.100642	0.867953	-4.68327
WBGene00009949	WBGene00009949	F53A2.1	186137	1.10976	-1.29482	1.69645	0.100645	0.867953	-4.22002
WBGene00270319	WBGene00270319	F26A1.19	29991188	0.890222	-0.702124	1.69634	0.100666	0.867953	-4.21811
WBGene00007281	WBGene00007281	C03E10.3	182163	-0.528782	2.33865	-1.69627	0.10068	0.867953	-4.34253
WBGene00003835	WBGene00003835	nxf-2	179938	-0.633063	5.62608	-1.69578	0.100774	0.867953	-4.62933
WBGene00044228	WBGene00044228	T03F6.7	3565639	1.09677	-1.97366	1.69557	0.100813	0.867953	-4.21503
WBGene00003952	WBGene00003952	pbs-6	176161	-0.265664	6.8973	-1.6955	0.100827	0.867953	-4.78221
WBGene00016797	WBGene00016797	C50A2.3	183630	0.642556	2.0282	1.69542	0.100842	0.867953	-4.32068
WBGene00016588	WBGene00016588	hpo-12	36804989	-0.314571	5.58936	-1.69539	0.100849	0.867953	-4.62496
WBGene00022893	WBGene00022893	ZK1290.13	259447	0.900367	3.1184	1.69525	0.100876	0.867953	-4.38057
WBGene00017837	WBGene00017837	F26G1.1	173826	-0.369397	5.94119	-1.69519	0.100886	0.867953	-4.68136
WBGene00019844	WBGene00019844	abts-4	180943	0.39521	4.68051	1.69518	0.100889	0.867953	-4.52796
WBGene00015702	WBGene00015702	C11D2.4	177378	-0.426454	5.12233	-1.69503	0.100917	0.867953	-4.56931
WBGene00014998	WBGene00014998	AH9.1	181810	0.595497	1.80339	1.6941	0.101095	0.867953	-4.32183
WBGene00016822	WBGene00016822	C50E3.11	179144	-0.512551	4.27261	-1.69391	0.101133	0.867953	-4.49171
WBGene00017449	WBGene00017449	otpl-3	259710	1.09796	1.06348	1.69389	0.101136	0.867953	-4.2509
WBGene00003589	WBGene00003589	nex-2	176446	0.333187	7.48365	1.69359	0.101194	0.867953	-4.85341
WBGene00007171	WBGene00007171	B0393.6	181957	-0.800949	4.9827	-1.69328	0.101253	0.867953	-4.55962
WBGene00003012	WBGene00003012	lin-26	3565051	-0.340393	5.95701	-1.69314	0.101281	0.867953	-4.68671
WBGene00007774	WBGene00007774	C27C12.4	182962	0.295686	4.69382	1.69265	0.101375	0.867953	-4.54233
WBGene00019606	WBGene00019606	clec-88	174056	-0.421121	7.87952	-1.6925	0.101404	0.867953	-4.85236
WBGene00044280	WBGene00044280	W02A2.9	3565254	0.68602	2.42758	1.69227	0.101447	0.867953	-4.34668
WBGene00020177	WBGene00020177	T02H6.7	188006	-1.24559	1.02065	-1.69164	0.10157	0.867953	-4.24484
WBGene00022832	WBGene00022832	pdp-1	172035	-0.551333	5.37902	-1.69156	0.101585	0.867953	-4.61116
WBGene00175029	WBGene00175029	NA	NA	1.01101	-0.920043	1.69108	0.101677	0.867953	-4.21885
WBGene00009270	WBGene00009270	F30F8.1	172548	-0.61236	5.87736	-1.69107	0.101678	0.867953	-4.66054
WBGene00011397	WBGene00011397	T03E6.8	180112	0.887215	-0.361219	1.69105	0.101683	0.867953	-4.22027
WBGene00200754	WBGene00200754	NA	NA	1.77165	-1.81006	1.69053	0.101783	0.867953	-4.22584
WBGene00010047	WBGene00010047	F54D1.6	178037	0.463801	5.98402	1.69041	0.101806	0.867953	-4.70273
WBGene00008221	WBGene00008221	nhr-168	353455	0.474389	3.93673	1.69022	0.101844	0.867953	-4.469
WBGene00018008	WBGene00018008	vpr-1	172259	-0.284586	6.99385	-1.69012	0.101863	0.867953	-4.79639
WBGene00007299	WBGene00007299	C04F12.5	182226	-0.437143	4.19055	-1.68988	0.101909	0.867953	-4.46452
WBGene00008481	WBGene00008481	E04D5.2	184036	0.569108	1.99502	1.68966	0.101952	0.867953	-4.31709
WBGene00004033	WBGene00004033	pkc-2	181166	0.598332	5.10894	1.68952	0.101978	0.867953	-4.58116
WBGene00013970	WBGene00013970	klu-1	173366	0.526326	2.34254	1.68939	0.102005	0.867953	-4.36
WBGene00007178	WBGene00007178	B0457.2	174420	0.963123	2.74292	1.68924	0.102033	0.867953	-4.36451
WBGene00015299	WBGene00015299	C01F1.4	182068	0.589985	0.465256	1.68883	0.102112	0.867953	-4.26213
WBGene00021193	WBGene00021193	math-44	189440	0.782319	0.180753	1.68872	0.102134	0.867953	-4.25266
WBGene00194725	WBGene00194725	T16H12.13	13191038	0.968402	-0.402465	1.68829	0.102216	0.867953	-4.22653
WBGene00008121	WBGene00008121	C46F11.6	259497	0.434337	3.73847	1.68809	0.102257	0.867953	-4.43879
WBGene00010838	WBGene00010838	M03C11.1	176456	0.380788	3.73923	1.68802	0.10227	0.867953	-4.45187
WBGene00001821	WBGene00001821	ham-2	180727	0.546674	3.14299	1.68797	0.102279	0.867953	-4.39716
WBGene00003417	WBGene00003417	mrt-2	176608	-0.491498	3.83766	-1.68785	0.102303	0.867953	-4.4458
WBGene00302971	WBGene00302971	F59E12.17	36805020	-0.396517	3.48431	-1.6876	0.10235	0.867953	-4.4192
WBGene00011490	WBGene00011490	T05F1.4	172807	-0.367024	5.61592	-1.68759	0.102353	0.867953	-4.65124
WBGene00009307	WBGene00009307	F32A11.1	174959	-0.336845	6.71984	-1.68752	0.102367	0.867953	-4.7776
WBGene00003726	WBGene00003726	nhr-136	182566	0.442198	3.00705	1.68731	0.102407	0.867953	-4.39062
WBGene00009531	WBGene00009531	F38B2.4	181317	0.625363	2.43836	1.68727	0.102415	0.867953	-4.35679
WBGene00271821	WBGene00271821	T28C12.15	34700647	1.06404	-1.54245	1.68719	0.102431	0.867953	-4.22288
WBGene00044411	WBGene00044411	R12B2.8	3896755	1.10957	-1.25522	1.68686	0.102495	0.867953	-4.2237
WBGene00017132	WBGene00017132	tofu-6	24104386	-0.496972	7.21394	-1.6868	0.102507	0.867953	-4.824
WBGene00010080	WBGene00010080	F55A11.7	179614	-0.649857	5.17102	-1.6866	0.102546	0.867953	-4.6018
WBGene00017064	WBGene00017064	ppfr-2	172381	-0.271612	6.62368	-1.68623	0.102617	0.867953	-4.77309
WBGene00018702	WBGene00018702	F52E4.5	180595	0.385905	4.94467	1.68616	0.10263	0.867953	-4.6171
WBGene00004680	WBGene00004680	rars-2	174023	-0.295909	5.56268	-1.68597	0.102668	0.867953	-4.65188
WBGene00020585	WBGene00020585	clec-178	177344	0.768401	1.73821	1.68556	0.102748	0.867953	-4.33001
WBGene00017316	WBGene00017316	F09G2.8	179105	-0.329518	6.34212	-1.68521	0.102816	0.867953	-4.74271
WBGene00000267	WBGene00000267	bre-2	189753	0.81701	1.72622	1.68518	0.102821	0.867953	-4.31134
WBGene00010054	WBGene00010054	gtf-2E2	174765	-0.302929	6.48021	-1.68489	0.102878	0.867953	-4.75953
WBGene00007434	WBGene00007434	arp-6	174288	-0.340848	5.89667	-1.68484	0.102888	0.867953	-4.68885
WBGene00016699	WBGene00016699	del-7	183498	0.974759	-0.955147	1.68482	0.102891	0.867953	-4.225
WBGene00011647	WBGene00011647	noca-1	3565610	-0.262505	7.71838	-1.6848	0.102895	0.867953	-4.86417
WBGene00015362	WBGene00015362	fbxa-105	179126	0.65878	1.66464	1.68479	0.102897	0.867953	-4.32426
WBGene00014691	WBGene00014691	NA	NA	0.99041	-1.12824	1.68432	0.102988	0.867953	-4.22535
WBGene00016154	WBGene00016154	szy-5	172281	-0.58884	5.64777	-1.68422	0.103009	0.867953	-4.65586
WBGene00023451	WBGene00023451	mlc-7	176811	0.597021	6.98367	1.68394	0.103064	0.867953	-4.82076
WBGene00003374	WBGene00003374	mlk-1	178895	0.405559	4.59236	1.68332	0.103184	0.867953	-4.54545
WBGene00044702	WBGene00044702	NA	NA	0.659927	0.814414	1.68304	0.103238	0.867953	-4.28352
WBGene00007312	WBGene00007312	C04H5.1	182240	-0.407457	4.39282	-1.68287	0.103273	0.867953	-4.51728
WBGene00003710	WBGene00003710	nhr-120	182882	0.572337	3.23373	1.68278	0.103289	0.867953	-4.42185
WBGene00019267	WBGene00019267	H39E20.1	186809	-1.16662	-0.823531	-1.68218	0.103407	0.867953	-4.2321
WBGene00003685	WBGene00003685	nhr-95	180254	0.401041	3.77509	1.68193	0.103455	0.867953	-4.45458
WBGene00001977	WBGene00001977	hmg-12	174829	-0.538065	7.95244	-1.68193	0.103456	0.867953	-4.88003
WBGene00007705	WBGene00007705	C25A1.1	172880	-0.441063	6.13944	-1.6816	0.103521	0.867953	-4.71323
WBGene00009554	WBGene00009554	F39B2.3	173346	-0.294946	5.04835	-1.68138	0.103564	0.867953	-4.59504
WBGene00020381	WBGene00020381	T09B4.7	188318	0.751249	0.520628	1.68123	0.103593	0.867953	-4.2662
WBGene00018636	WBGene00018636	oef-1	177529	-0.524492	5.26378	-1.68115	0.10361	0.867953	-4.61294
WBGene00013552	WBGene00013552	gmn-1	176651	-0.406662	7.1691	-1.68096	0.103646	0.867953	-4.81993
WBGene00020779	WBGene00020779	T24G10.2	175747	-0.270051	7.83998	-1.68001	0.103834	0.867953	-4.87835
WBGene00004140	WBGene00004140	ebax-1	177915	0.430817	6.02111	1.6799	0.103854	0.867953	-4.7214
WBGene00009217	WBGene00009217	spe-45	185063	0.911944	0.0687743	1.67901	0.104029	0.867953	-4.23344
WBGene00006743	WBGene00006743	unc-3	181573	0.752672	1.18645	1.67887	0.104057	0.867953	-4.30895
WBGene00010988	WBGene00010988	metr-1	174681	-0.383657	6.68046	-1.67767	0.104293	0.867953	-4.77466
WBGene00004702	WBGene00004702	rsp-5	174073	-0.377169	6.85641	-1.67756	0.104314	0.867953	-4.79836
WBGene00003586	WBGene00003586	ndx-9	177996	-0.510414	5.25167	-1.67754	0.104318	0.867953	-4.6245
WBGene00001113	WBGene00001113	dur-1	177846	0.383473	3.08798	1.67721	0.104385	0.867953	-4.42008
WBGene00044132	WBGene00044132	C23H4.8	3565519	0.992619	1.22663	1.677	0.104426	0.867953	-4.29581
WBGene00013568	WBGene00013568	Y75B12B.3	190717	0.528179	1.91175	1.6765	0.104525	0.867953	-4.33209
WBGene00019455	WBGene00019455	K06H7.1	187076	-0.573131	0.0895992	-1.67629	0.104566	0.867953	-4.27406
WBGene00004744	WBGene00004744	scp-1	174479	0.286054	6.23418	1.67588	0.104647	0.867953	-4.75256
WBGene00007933	WBGene00007933	C34E7.3	183211	1.03423	-0.848097	1.67563	0.104696	0.867953	-4.23909
WBGene00022571	WBGene00022571	ZC239.13	173664	0.952246	-1.07343	1.67553	0.104717	0.867953	-4.23414
WBGene00045251	WBGene00045251	F54F7.9	6418854	0.781152	3.04911	1.67541	0.104739	0.867953	-4.4222
WBGene00012167	WBGene00012167	tofu-5	172439	-0.541588	5.91506	-1.67532	0.104757	0.867953	-4.69607
WBGene00022043	WBGene00022043	psf-3	171645	-0.508583	5.92975	-1.675	0.104821	0.867953	-4.69498
WBGene00010002	WBGene00010002	F53F8.5	186182	-0.437445	6.23309	-1.67499	0.104823	0.867953	-4.74494
WBGene00010014	WBGene00010014	F54B3.2	186198	-1.01531	-0.166684	-1.67483	0.104854	0.867953	-4.24587
WBGene00000118	WBGene00000118	alh-12	176056	1.07481	2.77078	1.67462	0.104895	0.867953	-4.37316
WBGene00016381	WBGene00016381	sgo-1	183189	-0.545386	5.62307	-1.67378	0.105062	0.867953	-4.68095
WBGene00019264	WBGene00019264	H35B03.2	177349	-0.489057	5.20257	-1.67348	0.105122	0.867953	-4.60908
WBGene00004359	WBGene00004359	rhr-2	179606	0.775412	0.905735	1.67343	0.105133	0.867953	-4.28601
WBGene00004383	WBGene00004383	rnh-2	266861	-0.498625	5.81296	-1.67321	0.105176	0.867953	-4.67933
WBGene00019631	WBGene00019631	K10D2.5	175706	-0.466626	4.9086	-1.67312	0.105194	0.867953	-4.57415
WBGene00018616	WBGene00018616	F48G7.5	178578	1.59776	-1.8675	1.67289	0.105239	0.867953	-4.24532
WBGene00013256	WBGene00013256	Y57A10A.13	174858	-0.356628	6.4381	-1.67234	0.105349	0.867953	-4.76406
WBGene00019196	WBGene00019196	H14A12.3	176058	-0.496488	4.83555	-1.67215	0.105387	0.867953	-4.57339
WBGene00010538	WBGene00010538	ttr-3	186957	0.710293	5.03729	1.67184	0.105448	0.867953	-4.61075
WBGene00016706	WBGene00016706	C46C11.3	180735	0.517684	2.24183	1.67175	0.105467	0.867953	-4.38245
WBGene00219476	WBGene00219476	D1046.16	24104364	1.34263	-1.96711	1.67137	0.105541	0.867953	-4.26208
WBGene00020075	WBGene00020075	NA	NA	1.01444	0.381884	1.6709	0.105635	0.867953	-4.27457
WBGene00019102	WBGene00019102	F59C12.3	181718	0.321298	5.73906	1.67066	0.105683	0.867953	-4.7174
WBGene00022448	WBGene00022448	pinn-1	190941	-0.554087	5.01665	-1.67064	0.105687	0.867953	-4.59159
WBGene00004682	WBGene00004682	rsd-3	181358	0.444889	6.48187	1.67008	0.105798	0.867953	-4.79099
WBGene00045062	WBGene00045062	NA	NA	0.620836	2.34409	1.66987	0.10584	0.867953	-4.36286
WBGene00014002	WBGene00014002	ZK593.2	191354	0.790762	3.00407	1.66863	0.106089	0.867953	-4.41269
WBGene00010724	WBGene00010724	K09E9.1	181654	0.423658	4.35444	1.66857	0.106099	0.867953	-4.55884
WBGene00007333	WBGene00007333	ufd-3	3565222	-0.362915	7.57375	-1.66855	0.106103	0.867953	-4.87468
WBGene00000452	WBGene00000452	ceh-31	191621	-1.14369	-1.79081	-1.66851	0.106113	0.867953	-4.24364
WBGene00194742	WBGene00194742	F37C12.21	13190077	0.503115	2.051	1.66821	0.106172	0.867953	-4.36398
WBGene00012034	WBGene00012034	T26C5.4	188916	0.825589	-0.180861	1.668	0.106214	0.867953	-4.26155
WBGene00206414	WBGene00206414	F31D5.7	13184583	0.601604	2.86141	1.66782	0.106251	0.867953	-4.41224
WBGene00018894	WBGene00018894	mff-2	3565409	-0.297569	5.44167	-1.66744	0.106327	0.867953	-4.65001
WBGene00004221	WBGene00004221	ptr-6	173898	0.774589	2.02964	1.66736	0.106342	0.867953	-4.34038
WBGene00021410	WBGene00021410	Y38C1BA.1	189648	0.654251	0.538093	1.66731	0.106352	0.867953	-4.27492
WBGene00022072	WBGene00022072	cpg-9	177087	-1.02136	0.255948	-1.66716	0.106382	0.867953	-4.26463
WBGene00045122	WBGene00045122	F22B3.10	4926959	-1.36804	-1.65702	-1.66697	0.106422	0.867953	-4.24381
WBGene00018278	WBGene00018278	F41C6.4	185599	-1.63935	-1.58836	-1.66658	0.106499	0.867953	-4.27468
WBGene00019609	WBGene00019609	K10B3.1	187247	0.605939	3.66697	1.66655	0.106505	0.867953	-4.46586
WBGene00017268	WBGene00017268	hmgr-1	176047	-0.30606	5.5692	-1.66631	0.106553	0.867953	-4.68889
WBGene00019073	WBGene00019073	fbxc-3	186555	0.67885	2.48991	1.66614	0.106587	0.867953	-4.38218
WBGene00010637	WBGene00010637	K07F5.12	187119	-0.504005	3.85144	-1.66593	0.10663	0.867953	-4.47388
WBGene00000475	WBGene00000475	cey-4	176516	-0.237153	10.0575	-1.66536	0.106745	0.867953	-5.01675
WBGene00012568	WBGene00012568	NA	NA	-0.8358	3.04991	-1.66493	0.106831	0.867953	-4.42381
WBGene00195073	WBGene00195073	F02E11.7	13184261	0.802839	0.586259	1.66478	0.10686	0.867953	-4.28189
WBGene00002267	WBGene00002267	lec-4	175488	0.537303	5.1099	1.66477	0.106863	0.867953	-4.64862
WBGene00021397	WBGene00021397	Y38C1AA.6	189640	1.40534	-0.16222	1.66472	0.106872	0.867953	-4.25059
WBGene00004465	WBGene00004465	rpn-9	174715	-0.245132	7.63549	-1.66468	0.106881	0.867953	-4.88972
WBGene00006226	WBGene00006226	str-182	182544	0.92056	-0.504019	1.66443	0.10693	0.867953	-4.26234
WBGene00021167	WBGene00021167	cyp-32B1	178697	1.3211	1.94227	1.66419	0.10698	0.867953	-4.35555
WBGene00003529	WBGene00003529	nas-10	181287	1.07569	0.184197	1.66393	0.107032	0.867953	-4.2615
WBGene00010005	WBGene00010005	cnc-7	180337	-1.79772	-1.58648	-1.66371	0.107075	0.867953	-4.25877
WBGene00003870	WBGene00003870	ooc-5	174433	-0.406255	5.07715	-1.66371	0.107076	0.867953	-4.62324
WBGene00020588	WBGene00020588	T19H12.2	178881	-0.37506	8.98424	-1.66366	0.107086	0.867953	-4.96228
WBGene00271643	WBGene00271643	NA	NA	0.687814	2.77958	1.66357	0.107104	0.867953	-4.41845
WBGene00077500	WBGene00077500	C27H6.9	6418702	-0.547752	4.36089	-1.66315	0.107188	0.867953	-4.53172
WBGene00008584	WBGene00008584	irg-4	184206	1.75819	-1.87287	1.66311	0.107197	0.867953	-4.26197
WBGene00011068	WBGene00011068	set-14	174662	-0.42856	5.08886	-1.66289	0.107241	0.867953	-4.63626
WBGene00077693	WBGene00077693	T04C12.11	13215068	0.783243	3.26044	1.66277	0.107267	0.867953	-4.43522
WBGene00004103	WBGene00004103	pqn-11	182458	-1.0187	0.852878	-1.66259	0.107303	0.867953	-4.26948
WBGene00017044	WBGene00017044	mrpl-18	183940	-0.487272	6.57439	-1.66204	0.107413	0.867953	-4.79505
WBGene00022113	WBGene00022113	Y71F9AL.8	171855	-0.749083	4.8193	-1.66124	0.107574	0.867953	-4.59276
WBGene00002042	WBGene00002042	hus-1	171939	-0.69578	4.69041	-1.66119	0.107584	0.867953	-4.56753
WBGene00019047	WBGene00019047	F58E2.3	177110	0.550096	1.93539	1.66078	0.107667	0.867953	-4.36855
WBGene00010507	WBGene00010507	K02E2.6	180335	0.604754	4.18538	1.66035	0.107755	0.867953	-4.51755
WBGene00012696	WBGene00012696	reps-1	180241	-0.520166	3.45899	-1.65962	0.107903	0.867953	-4.46041
WBGene00020566	WBGene00020566	ttr-7	175213	0.89684	0.433269	1.65961	0.107906	0.867953	-4.27701
WBGene00019304	WBGene00019304	K02D10.4	176234	0.397876	3.73013	1.6595	0.107927	0.867953	-4.50131
WBGene00016291	WBGene00016291	oops-1	177351	-0.706654	5.84914	-1.65869	0.108092	0.867953	-4.72766
WBGene00016549	WBGene00016549	C40A11.6	173572	0.51213	2.29416	1.65841	0.108149	0.867953	-4.37923
WBGene00018288	WBGene00018288	F41E6.7	185618	0.586232	0.541537	1.6582	0.108191	0.867953	-4.29311
WBGene00044485	WBGene00044485	Y54G2A.41	3896798	1.31997	0.30972	1.65783	0.108267	0.867953	-4.28854
WBGene00021518	WBGene00021518	hpo-6	176965	1.40181	3.24951	1.6577	0.108293	0.867953	-4.426
WBGene00012321	WBGene00012321	srxa-6	189273	1.3363	-1.25827	1.65762	0.108309	0.867953	-4.25695
WBGene00000584	WBGene00000584	cog-1	175149	0.681016	1.8254	1.65713	0.108408	0.867953	-4.35858
WBGene00015964	WBGene00015964	glb-5	182776	0.708428	-0.195713	1.6571	0.108416	0.867953	-4.28083
WBGene00009668	WBGene00009668	cfim-1	172657	-0.362294	5.47714	-1.65702	0.108432	0.867953	-4.67576
WBGene00021873	WBGene00021873	clec-82	177064	1.53659	0.0473313	1.65694	0.108448	0.867953	-4.25389
WBGene00009374	WBGene00009374	F34D10.4	175484	-0.594503	5.45664	-1.6568	0.108477	0.867953	-4.66838
WBGene00197597	WBGene00197597	NA	NA	-0.833819	-0.334299	-1.65667	0.108502	0.867953	-4.26141
WBGene00000672	WBGene00000672	col-97	176721	0.624035	0.830892	1.65662	0.108514	0.867953	-4.30428
WBGene00003699	WBGene00003699	nhr-109	173780	0.886445	1.85135	1.6566	0.108517	0.867953	-4.36885
WBGene00020027	WBGene00020027	R12C12.7	187841	-0.307838	5.20381	-1.65607	0.108626	0.867953	-4.63641
WBGene00011296	WBGene00011296	glb-21	3565100	0.799488	-0.573111	1.65576	0.108689	0.867953	-4.26869
WBGene00077756	WBGene00077756	Y11D7A.19	7040130	0.715525	1.94828	1.6557	0.108701	0.867953	-4.36046
WBGene00020034	WBGene00020034	R12E2.8	172003	-0.923357	-0.17979	-1.65564	0.108712	0.867953	-4.27366
WBGene00002023	WBGene00002023	hsp-25	180872	0.462123	4.96492	1.65553	0.108736	0.867953	-4.61228
WBGene00009663	WBGene00009663	hda-5	174811	0.962566	2.59167	1.65534	0.108773	0.867953	-4.39793
WBGene00019338	WBGene00019338	K02F6.4	186907	1.05563	-1.05929	1.65497	0.108849	0.867953	-4.25402
WBGene00004050	WBGene00004050	parp-2	3565967	-0.255576	6.91347	-1.65492	0.10886	0.867953	-4.84964
WBGene00020865	WBGene00020865	T27E4.7	179285	0.53428	3.42982	1.65485	0.108874	0.867953	-4.46207
WBGene00022582	WBGene00022582	ZC262.5	191132	0.72449	2.15307	1.65446	0.108953	0.867953	-4.39002
WBGene00001645	WBGene00001645	gly-20	179562	-0.469102	6.09209	-1.65434	0.108979	0.867953	-4.75296
WBGene00019664	WBGene00019664	K11H12.8	176892	0.294447	7.63979	1.65425	0.108998	0.867953	-4.92041
WBGene00007089	WBGene00007089	B0001.4	178160	-0.357775	5.95659	-1.65412	0.109024	0.867953	-4.74773
WBGene00018950	WBGene00018950	F56C9.6	176035	-0.633457	5.99025	-1.65362	0.109126	0.867953	-4.74638
WBGene00018423	WBGene00018423	F44E2.10	185734	-0.448035	5.06487	-1.65349	0.109153	0.867953	-4.6298
WBGene00019773	WBGene00019773	M04G7.2	187449	0.638321	1.52016	1.65348	0.109155	0.867953	-4.33969
WBGene00019322	WBGene00019322	ahcy-1	172408	-0.243396	10.0854	-1.6534	0.10917	0.867953	-5.03523
WBGene00001614	WBGene00001614	glr-3	172449	1.51172	-1.37086	1.6532	0.109213	0.867953	-4.25575
WBGene00010457	WBGene00010457	K01C8.2	186839	1.09262	0.899787	1.65241	0.109373	0.867953	-4.3129
WBGene00019504	WBGene00019504	K07H8.2	177623	-0.334784	6.18835	-1.65238	0.10938	0.867953	-4.77533
WBGene00002223	WBGene00002223	klp-12	178057	0.208474	7.5104	1.65225	0.109406	0.867953	-4.90441
WBGene00020499	WBGene00020499	mrps-18.C	188492	-0.56075	4.5313	-1.65222	0.109414	0.867953	-4.57117
WBGene00020688	WBGene00020688	cest-6	177459	-1.04563	-0.477803	-1.65151	0.109559	0.867953	-4.25793
WBGene00175030	WBGene00175030	Y53C12A.10	13186571	-0.385587	4.94039	-1.65135	0.109592	0.867953	-4.62345
WBGene00017513	WBGene00017513	F16F9.1	184573	0.658277	1.26781	1.65126	0.10961	0.867953	-4.33866
WBGene00007183	WBGene00007183	B0462.4	3565552	0.88416	0.0987071	1.65081	0.109703	0.867953	-4.28754
WBGene00013554	WBGene00013554	Y75B8A.19	190706	0.439612	3.48647	1.65061	0.109745	0.867953	-4.46444
WBGene00012189	WBGene00012189	NA	NA	-0.812544	2.10357	-1.65015	0.109839	0.867953	-4.38262
WBGene00015852	WBGene00015852	C16C8.14	173689	-0.518348	3.56794	-1.64998	0.109873	0.867953	-4.48508
WBGene00015054	WBGene00015054	pitr-2	181857	1.01472	-1.0558	1.64974	0.109922	0.867953	-4.2734
WBGene00022735	WBGene00022735	ZK418.6	191317	0.469597	2.00423	1.64974	0.109922	0.867953	-4.37301
WBGene00010682	WBGene00010682	nsph-1.1	187165	0.658238	1.27965	1.64948	0.109975	0.867953	-4.33288
WBGene00021554	WBGene00021554	Y45G5AL.1	178814	-0.245972	6.37982	-1.64936	0.110001	0.867953	-4.79655
WBGene00007681	WBGene00007681	C18D11.3	182788	-0.495558	5.4294	-1.64924	0.110026	0.867953	-4.66873
WBGene00013846	WBGene00013846	ZC84.1	191073	0.864424	-0.813031	1.64914	0.110046	0.867953	-4.27088
WBGene00043983	WBGene00043983	C39D10.11	3565451	0.945577	2.03888	1.64906	0.110064	0.867953	-4.3655
WBGene00050941	WBGene00050941	C33F10.14	6418622	-0.236746	5.68475	-1.6482	0.110241	0.867953	-4.71779
WBGene00010055	WBGene00010055	F54D5.12	174764	-0.31916	6.37833	-1.64813	0.110256	0.867953	-4.81044
WBGene00008722	WBGene00008722	F12F6.7	178077	-0.279743	6.4045	-1.6478	0.110322	0.867953	-4.80485
WBGene00007762	WBGene00007762	C27B7.5	177707	-0.461424	6.14837	-1.64771	0.110341	0.867953	-4.76619
WBGene00021467	WBGene00021467	Y39G10AR.9	171789	-0.380785	5.56464	-1.64759	0.110367	0.867953	-4.71293
WBGene00044895	WBGene00044895	R06A10.5	4926918	1.32191	-1.415	1.64754	0.110377	0.867953	-4.26652
WBGene00010085	WBGene00010085	F55B11.3	178383	-1.70716	4.4961	-1.64743	0.110399	0.867953	-4.48872
WBGene00008600	WBGene00008600	F09A5.3	184220	-1.05218	-0.266865	-1.64724	0.110438	0.867953	-4.26185
WBGene00021928	WBGene00021928	Y55F3AM.11	190309	-0.716193	3.62412	-1.64683	0.110524	0.867953	-4.4919
WBGene00004163	WBGene00004163	pqn-82	175330	-0.472202	4.5736	-1.64671	0.110549	0.867953	-4.57879
WBGene00022311	WBGene00022311	Y77E11A.8	190736	0.603409	1.00501	1.64659	0.110574	0.867953	-4.3249
WBGene00004385	WBGene00004385	rnp-2	177181	-0.336236	6.37256	-1.64654	0.110584	0.867953	-4.7983
WBGene00013265	WBGene00013265	parn-2	174866	-0.612444	5.19235	-1.64653	0.110586	0.867953	-4.66621
WBGene00044689	WBGene00044689	arid-1	4363100	-0.223591	7.37792	-1.64616	0.110662	0.867953	-4.90393
WBGene00016722	WBGene00016722	C46G7.2	177367	0.861489	2.38224	1.64505	0.110892	0.867953	-4.40842
WBGene00018897	WBGene00018897	zipt-2.4	172230	-0.448123	5.35693	-1.64502	0.110898	0.867953	-4.66878
WBGene00022145	WBGene00022145	Y71G12B.5	190598	0.719385	0.710124	1.64484	0.110937	0.867953	-4.32481
WBGene00007516	WBGene00007516	gpx-5	181178	0.990764	2.76357	1.64473	0.11096	0.867953	-4.43682
WBGene00011324	WBGene00011324	hrde-2	180001	-0.588127	5.35659	-1.64451	0.111005	0.867953	-4.68478
WBGene00015787	WBGene00015787	actl-1	182629	0.36998	3.44347	1.64449	0.111009	0.867953	-4.49469
WBGene00006373	WBGene00006373	syx-5	179611	-0.305006	5.94289	-1.6435	0.111215	0.867953	-4.76217
WBGene00001545	WBGene00001545	gcy-20	184797	0.8701	-0.262608	1.64246	0.11143	0.867953	-4.28016
WBGene00006736	WBGene00006736	ulp-1	175704	-0.331956	6.69613	-1.64239	0.111446	0.867953	-4.849
WBGene00044304	WBGene00044304	F52B10.3	3565669	0.524265	3.54065	1.64218	0.11149	0.867953	-4.50969
WBGene00015381	WBGene00015381	C03B1.13	180910	0.932272	1.46117	1.64214	0.111498	0.867953	-4.3532
WBGene00010625	WBGene00010625	K07C5.2	187089	-0.426335	4.63858	-1.6421	0.111506	0.867953	-4.60619
WBGene00045208	WBGene00045208	F13E9.15	4927023	1.22284	4.36764	1.64185	0.111557	0.867953	-4.65841
WBGene00018806	WBGene00018806	F54D10.5	173724	-0.596981	4.35936	-1.64179	0.11157	0.867953	-4.56997
WBGene00008968	WBGene00008968	elli-1	184716	-0.642663	5.90343	-1.64178	0.111572	0.867953	-4.74275
WBGene00012494	WBGene00012494	nhr-232	179426	0.627725	2.17056	1.64177	0.111574	0.867953	-4.40447
WBGene00021758	WBGene00021758	Y50D7A.10	259487	-0.332503	5.15259	-1.64172	0.111585	0.867953	-4.65914
WBGene00044078	WBGene00044078	tag-243	188039	0.969596	3.35839	1.64151	0.11163	0.867953	-4.49788
WBGene00000172	WBGene00000172	aqp-4	179366	1.18897	-0.413948	1.64121	0.111691	0.867953	-4.26793
WBGene00001439	WBGene00001439	fkh-7	177340	0.546764	5.73294	1.6408	0.111778	0.867953	-4.74131
WBGene00010672	WBGene00010672	K08E7.4	187162	-1.42619	-0.853971	-1.64022	0.111897	0.867953	-4.26845
WBGene00011206	WBGene00011206	R10E4.11	175554	-0.468183	4.54011	-1.63983	0.111979	0.867953	-4.57299
WBGene00001372	WBGene00001372	exo-3	173069	-0.516742	5.87791	-1.63982	0.111981	0.867953	-4.7581
WBGene00013899	WBGene00013899	ZC443.4	191170	0.559585	5.64662	1.63923	0.112106	0.867953	-4.73445
WBGene00235367	WBGene00235367	F49F1.17	24104608	1.40107	-1.23888	1.63901	0.112152	0.867953	-4.27389
WBGene00010750	WBGene00010750	K10D11.6	178249	-2.46392	-1.68345	-1.63773	0.11242	0.867953	-4.29071
WBGene00011962	WBGene00011962	T23G5.2	176302	-0.292797	6.93434	-1.63773	0.112421	0.867953	-4.87555
WBGene00019054	WBGene00019054	F58F6.6	186532	1.34864	-1.3115	1.63764	0.112439	0.867953	-4.27598
WBGene00000474	WBGene00000474	cey-3	172211	-0.64004	7.67241	-1.63759	0.112449	0.867953	-4.92583
WBGene00044787	WBGene00044787	NA	NA	0.724188	0.130385	1.63727	0.112517	0.867953	-4.31695
WBGene00009918	WBGene00009918	gcsh-2	172486	-0.416639	6.36761	-1.63724	0.112523	0.867953	-4.80872
WBGene00044578	WBGene00044578	K01A12.4	3896886	0.801202	-0.613598	1.63713	0.112545	0.867953	-4.29314
WBGene00015463	WBGene00015463	hpo-9	179117	-0.673419	5.97019	-1.63706	0.112561	0.867953	-4.76715
WBGene00007217	WBGene00007217	tads-1	173206	-0.217058	7.42414	-1.63686	0.112602	0.867953	-4.91622
WBGene00011754	WBGene00011754	T13F3.7	259672	0.47687	1.69833	1.63681	0.112613	0.867953	-4.38143
WBGene00007965	WBGene00007965	C36A4.4	175497	-0.661912	6.68064	-1.63634	0.112713	0.867953	-4.85043
WBGene00001281	WBGene00001281	emb-27	174314	-0.524286	5.86265	-1.63614	0.112754	0.867953	-4.76259
WBGene00007693	WBGene00007693	cest-7	182819	0.789909	1.12212	1.63606	0.112771	0.867953	-4.34705
WBGene00009341	WBGene00009341	thoc-3	172713	-0.441066	5.85275	-1.63601	0.112782	0.867953	-4.75306
WBGene00020378	WBGene00020378	T09B4.4	188316	0.652512	2.63915	1.636	0.112785	0.867953	-4.4409
WBGene00003656	WBGene00003656	nhr-66	177618	-0.428851	5.21155	-1.63551	0.112886	0.867953	-4.67738
WBGene00016517	WBGene00016517	nhr-260	183304	1.87117	-2.23842	1.63532	0.112927	0.867953	-4.3217
WBGene00022736	WBGene00022736	ZK418.7	191318	0.475856	2.44044	1.63521	0.112949	0.867953	-4.43367
WBGene00020019	WBGene00020019	R12B2.3	187836	0.542394	1.27747	1.6352	0.112952	0.867953	-4.3573
WBGene00000272	WBGene00000272	bro-1	172158	0.633477	0.200348	1.63496	0.113004	0.867953	-4.30836
WBGene00022158	WBGene00022158	Y71G12B.23	171731	0.478036	2.26337	1.63495	0.113004	0.867953	-4.41716
WBGene00011445	WBGene00011445	T04F8.7	188067	0.776525	3.04947	1.63468	0.113062	0.867953	-4.46972
WBGene00014176	WBGene00014176	ZK1010.2	176717	-0.39899	5.04776	-1.63455	0.11309	0.867953	-4.6627
WBGene00006495	WBGene00006495	cpna-1	173753	0.490969	4.62138	1.63439	0.113122	0.867953	-4.61847
WBGene00016622	WBGene00016622	mafr-1	172953	-0.468462	5.23179	-1.63386	0.113235	0.867953	-4.68099
WBGene00013751	WBGene00013751	Y113G7A.14	190962	-0.624591	-0.634233	-1.63377	0.113253	0.867953	-4.28535
WBGene00020658	WBGene00020658	argn-1	180830	1.04667	5.11719	1.6333	0.113353	0.867953	-4.62975
WBGene00219330	WBGene00219330	F18E2.15	13215914	-1.34951	-1.42091	-1.63303	0.113411	0.867953	-4.28195
WBGene00023417	WBGene00023417	swm-1	182893	0.700425	5.66967	1.63262	0.113497	0.867953	-4.72853
WBGene00016444	WBGene00016444	C35D10.7	175644	-0.25019	6.19593	-1.63206	0.113614	0.867953	-4.80068
WBGene00022420	WBGene00022420	wdr-4	190860	-0.385332	6.42767	-1.63206	0.113616	0.867953	-4.82901
WBGene00006638	WBGene00006638	tsp-12	177890	-0.242352	6.66416	-1.632	0.113628	0.867953	-4.85467
WBGene00021253	WBGene00021253	Y22D7AL.15	189508	1.19376	5.7776	1.63187	0.113655	0.867953	-4.75447
WBGene00020903	WBGene00020903	acd-5	189051	0.922244	1.52212	1.63178	0.113674	0.867953	-4.39676
WBGene00006588	WBGene00006588	tnt-3	181052	0.669319	3.05165	1.63133	0.11377	0.867953	-4.47597
WBGene00017892	WBGene00017892	F28B4.3	180612	-1.88436	2.46691	-1.63125	0.113787	0.867953	-4.38575
WBGene00003784	WBGene00003784	nos-2	174158	-0.542589	5.96801	-1.63066	0.113912	0.867953	-4.77846
WBGene00021564	WBGene00021564	Y45G12B.3	178733	-0.408528	4.67912	-1.63063	0.113917	0.867953	-4.61891
WBGene00019481	WBGene00019481	cogc-6	179201	-0.509647	5.54072	-1.63013	0.114025	0.867953	-4.71955
WBGene00013104	WBGene00013104	Y51H4A.8	190148	1.00037	2.4268	1.63012	0.114026	0.867953	-4.41817
WBGene00021465	WBGene00021465	ekl-7	189772	-0.890208	4.84763	-1.63	0.114053	0.867953	-4.65313
WBGene00007848	WBGene00007848	cytb-5.1	181510	0.565329	6.33821	1.6298	0.114095	0.867953	-4.83526
WBGene00022623	WBGene00022623	ZC487.1	179065	0.542359	1.18207	1.62978	0.114099	0.867953	-4.35764
WBGene00015956	WBGene00015956	C18B2.5	180653	0.75051	3.53155	1.62968	0.11412	0.867953	-4.5124
WBGene00010348	WBGene00010348	H01G02.1	186661	1.04598	8.40075	1.62947	0.114166	0.867953	-4.97753
WBGene00008236	WBGene00008236	C50F4.12	179336	-0.505098	4.31341	-1.6293	0.1142	0.867953	-4.57593
WBGene00001678	WBGene00001678	gpa-16	171675	-0.406493	6.19269	-1.62914	0.114236	0.867953	-4.80145
WBGene00004328	WBGene00004328	rdy-2	186178	0.675961	1.17932	1.62877	0.114314	0.867953	-4.37715
WBGene00020251	WBGene00020251	camt-1	173786	0.535884	6.07021	1.62876	0.114315	0.867953	-4.81908
WBGene00017827	WBGene00017827	F26F4.5	175653	-0.374461	5.53022	-1.62859	0.114352	0.867953	-4.72761
WBGene00003783	WBGene00003783	nos-1	191735	-0.685991	4.52583	-1.62856	0.114358	0.867953	-4.59749
WBGene00003911	WBGene00003911	pak-1	180873	0.280906	6.38856	1.62829	0.114416	0.867953	-4.8389
WBGene00015075	WBGene00015075	B0238.11	178915	-0.293847	7.34274	-1.62806	0.114466	0.867953	-4.92204
WBGene00020155	WBGene00020155	T02B11.3	178592	-1.0839	4.1125	-1.62788	0.114502	0.867953	-4.4911
WBGene00017465	WBGene00017465	F14F9.2	184484	0.944792	0.323332	1.62757	0.114569	0.867953	-4.32915
WBGene00016632	WBGene00016632	adal-1	259441	-0.489659	6.02523	-1.62753	0.114578	0.867953	-4.78214
WBGene00020156	WBGene00020156	T02B11.4	187981	-0.952418	2.05365	-1.62692	0.114708	0.867953	-4.38575
WBGene00021692	WBGene00021692	Y48G8AL.15	259363	-0.424856	3.5308	-1.62649	0.114801	0.867953	-4.50496
WBGene00020089	WBGene00020089	R119.3	171628	-0.388099	5.38882	-1.62603	0.114898	0.867953	-4.71934
WBGene00007772	WBGene00007772	egrh-1	181580	0.386062	4.95876	1.62583	0.114941	0.867953	-4.66724
WBGene00009805	WBGene00009805	F47B8.4	179930	1.42367	0.473001	1.62543	0.115026	0.867953	-4.32774
WBGene00011559	WBGene00011559	umps-1	176453	-0.451913	6.51781	-1.62519	0.115078	0.867953	-4.85661
WBGene00189961	WBGene00189961	Y54G2A.57	13192508	1.15634	1.90659	1.62492	0.115135	0.867953	-4.45388
WBGene00012468	WBGene00012468	Y17G7B.17	174849	0.192642	7.04773	1.62475	0.115171	0.867953	-4.90878
WBGene00043059	WBGene00043059	srab-26	3565566	0.955402	-0.800617	1.62448	0.11523	0.867953	-4.28698
WBGene00019209	WBGene00019209	emc-1	173524	-0.246333	7.14718	-1.62406	0.11532	0.867953	-4.91407
WBGene00017026	WBGene00017026	ipla-4	171937	-0.567851	2.77506	-1.62391	0.115352	0.867953	-4.45355
WBGene00016448	WBGene00016448	C35D10.12	183240	0.644686	0.0183116	1.62384	0.115367	0.867953	-4.32108
WBGene00007285	WBGene00007285	C04A11.1	181486	0.649592	0.683496	1.62375	0.115387	0.867953	-4.3459
WBGene00013172	WBGene00013172	Y53F4B.26	190222	0.936398	-0.957405	1.62364	0.11541	0.867953	-4.2922
WBGene00000156	WBGene00000156	2023-04-01	172591	-0.337995	6.79572	-1.6233	0.115482	0.867953	-4.88341
WBGene00020509	WBGene00020509	hex-1	180533	0.756363	10.6022	1.62305	0.115536	0.867953	-5.11356
WBGene00019996	WBGene00019996	R10F2.5	187786	1.12321	-1.58576	1.62232	0.115692	0.867953	-4.28506
WBGene00004306	WBGene00004306	ran-5	174011	-0.506435	6.17864	-1.62227	0.115703	0.867953	-4.82541
WBGene00020683	WBGene00020683	ribo-1	177456	-0.178818	8.54227	-1.6222	0.115719	0.867953	-5.00311
WBGene00020341	WBGene00020341	T08B1.4	188269	0.674911	4.23319	1.62196	0.115771	0.867953	-4.59495
WBGene00015562	WBGene00015562	NA	NA	-1.59819	-1.37035	-1.62154	0.11586	0.867953	-4.2871
WBGene00016586	WBGene00016586	C42C1.8	178179	-0.627809	6.01477	-1.62133	0.115906	0.867953	-4.78977
WBGene00008417	WBGene00008417	D2030.7	172516	-0.668228	5.29282	-1.62112	0.115951	0.867953	-4.71033
WBGene00003531	WBGene00003531	nas-12	182848	-0.901063	-0.996695	-1.62035	0.116117	0.867953	-4.2865
WBGene00020062	WBGene00020062	nhr-270	187867	-1.01267	-1.42995	-1.62029	0.116129	0.867953	-4.28655
WBGene00012932	WBGene00012932	Y47D3A.21	176556	-0.362687	5.61045	-1.62027	0.116134	0.867953	-4.73739
WBGene00000277	WBGene00000277	cab-1	181382	0.552019	7.93363	1.61983	0.116228	0.867953	-4.98915
WBGene00009482	WBGene00009482	F36G3.1	181191	0.381692	4.05347	1.61978	0.116241	0.867953	-4.57188
WBGene00006535	WBGene00006535	tba-9	185538	0.867296	-0.402206	1.61969	0.116259	0.867953	-4.29591
WBGene00019008	WBGene00019008	pdxk-1	172101	-0.413589	4.75762	-1.61967	0.116263	0.867953	-4.64091
WBGene00005715	WBGene00005715	srv-4	184535	0.878027	1.12338	1.6195	0.116301	0.867953	-4.35737
WBGene00012960	WBGene00012960	Y47H10A.4	173090	0.767266	1.17461	1.6194	0.116322	0.867953	-4.37239
WBGene00015557	WBGene00015557	hrpk-2	176123	-0.643499	5.71194	-1.61931	0.116342	0.867953	-4.75852
WBGene00020015	WBGene00020015	nhr-210	187830	1.00036	1.62147	1.61896	0.116417	0.867953	-4.38631
WBGene00014308	WBGene00014308	NA	NA	0.563896	5.34323	1.61886	0.116438	0.867953	-4.73697
WBGene00020294	WBGene00020294	T06F4.1	180686	0.608303	2.46257	1.61871	0.11647	0.867953	-4.43962
WBGene00021531	WBGene00021531	Y42G9A.1	175867	0.73812	1.76599	1.61868	0.116478	0.867953	-4.40711
WBGene00007188	WBGene00007188	B0464.9	181999	-0.520043	4.98338	-1.61783	0.116661	0.867953	-4.67366
WBGene00019254	WBGene00019254	H31G24.3	186795	-0.775988	3.3296	-1.6178	0.116667	0.867953	-4.50229
WBGene00000443	WBGene00000443	ceh-20	3565545	0.39858	5.55717	1.61716	0.116806	0.867953	-4.75044
WBGene00269393	WBGene00269393	NA	NA	0.895475	-0.308666	1.61711	0.116817	0.867953	-4.30851
WBGene00022452	WBGene00022452	Y110A2AR.1	173639	-0.446635	6.48589	-1.61685	0.116874	0.867953	-4.85388
WBGene00000976	WBGene00000976	dhs-13	178658	-0.224482	6.88681	-1.6166	0.116928	0.867953	-4.89888
WBGene00017780	WBGene00017780	F25E2.2	180428	-1.14714	3.52831	-1.61658	0.116933	0.867953	-4.48901
WBGene00000935	WBGene00000935	daz-1	173931	-0.812939	6.7533	-1.61625	0.117004	0.867953	-4.88427
WBGene00021701	WBGene00021701	Y48G9A.7	190054	-0.838127	1.46542	-1.61605	0.117046	0.867953	-4.38324
WBGene00021335	WBGene00021335	spp-23	259362	-1.6232	0.169438	-1.61529	0.117211	0.867953	-4.29261
WBGene00001732	WBGene00001732	grl-23	183983	1.19583	-1.71055	1.61517	0.117239	0.867953	-4.29189
WBGene00012551	WBGene00012551	cec-7	176704	-0.540513	7.30547	-1.61506	0.117262	0.867953	-4.93739
WBGene00011556	WBGene00011556	vglu-3	176442	-1.01056	-0.0398602	-1.61389	0.117516	0.867953	-4.29566
WBGene00003081	WBGene00003081	lsm-7	177988	-0.279828	6.65234	-1.61368	0.117562	0.867953	-4.87914
WBGene00018766	WBGene00018766	F53G2.1	186184	0.558902	3.03611	1.61367	0.117565	0.867953	-4.49715
WBGene00015786	WBGene00015786	C15B12.4	180920	0.742841	0.687182	1.61355	0.117591	0.867953	-4.35653
WBGene00013289	WBGene00013289	tag-273	178388	0.452266	4.83671	1.61292	0.117727	0.867953	-4.69805
WBGene00016353	WBGene00016353	C33F10.4	173827	-0.64456	3.64139	-1.61267	0.117783	0.867953	-4.52552
WBGene00003237	WBGene00003237	mif-4	190649	0.611436	1.05314	1.61252	0.117814	0.867953	-4.38458
WBGene00010815	WBGene00010815	M01F1.9	3565369	-0.558599	5.98257	-1.61236	0.117851	0.867953	-4.81334
WBGene00219743	WBGene00219743	NA	NA	0.679066	0.653628	1.61217	0.117892	0.867953	-4.36296
WBGene00022455	WBGene00022455	tyms-1	172149	-0.293871	6.65467	-1.6121	0.117906	0.867953	-4.88201
WBGene00021790	WBGene00021790	Y51H7C.12	190179	-0.586778	0.589406	-1.61185	0.117963	0.867953	-4.36729
WBGene00000215	WBGene00000215	asp-2	34700645	-2.11916	3.05078	-1.61175	0.117984	0.867953	-4.40201
WBGene00194744	WBGene00194744	Y38H6C.25	13218838	1.12327	-1.17084	1.61173	0.117987	0.867953	-4.29516
WBGene00004801	WBGene00004801	sir-2.2	181455	0.54128	3.05529	1.61123	0.118098	0.867953	-4.48513
WBGene00003627	WBGene00003627	nhr-34	177800	0.452116	4.50307	1.6108	0.11819	0.867953	-4.62934
WBGene00018729	WBGene00018729	F53A9.6	186145	0.782837	6.80851	1.61038	0.118282	0.867953	-4.94526
WBGene00219750	WBGene00219750	Y38C1AA.19	24105070	1.05256	-1.23237	1.61024	0.118313	0.867953	-4.29577
WBGene00002256	WBGene00002256	lbp-4	179161	-0.326137	4.71534	-1.61017	0.11833	0.867953	-4.65165
WBGene00020373	WBGene00020373	gpx-6	188313	0.825382	-0.344558	1.60981	0.118407	0.867953	-4.32537
WBGene00002185	WBGene00002185	kel-3	176775	-0.24527	5.68591	-1.60979	0.118412	0.867953	-4.78324
WBGene00000500	WBGene00000500	chn-1	172303	-0.285491	6.01708	-1.6097	0.118432	0.867953	-4.80616
WBGene00022372	WBGene00022372	Y92H12BR.7	190789	-0.754707	4.15405	-1.60957	0.11846	0.867953	-4.58266
WBGene00018707	WBGene00018707	oac-31	178643	-1.22692	1.05325	-1.60953	0.11847	0.867953	-4.34297
WBGene00001092	WBGene00001092	dro-1	191629	-0.514638	5.42406	-1.6093	0.118519	0.867953	-4.73994
WBGene00022203	WBGene00022203	Y73B3A.1	180384	-0.431543	6.30855	-1.6091	0.118564	0.867953	-4.83655
WBGene00013742	WBGene00013742	sas-1	190956	-0.291784	5.98653	-1.60909	0.118565	0.867953	-4.80684
WBGene00019875	WBGene00019875	mca-2	177004	0.722312	6.30501	1.60904	0.118578	0.867953	-4.86071
WBGene00008277	WBGene00008277	mltn-12	177718	0.876724	0.11443	1.60859	0.118675	0.867953	-4.33933
WBGene00002061	WBGene00002061	ife-3	178536	-0.469126	7.3349	-1.60831	0.118738	0.867953	-4.95468
WBGene00021845	WBGene00021845	rpb-7	171877	-0.251467	6.38191	-1.60817	0.118767	0.867953	-4.85015
WBGene00003617	WBGene00003617	nhr-18	178702	0.781066	5.23148	1.60804	0.118796	0.867953	-4.75696
WBGene00018150	WBGene00018150	epg-4	176009	0.237021	5.81204	1.60801	0.118802	0.867953	-4.79423
WBGene00006002	WBGene00006002	srx-111	188863	1.37454	-1.38867	1.60751	0.118912	0.867953	-4.30274
WBGene00015815	WBGene00015815	C16A11.2	173758	-0.466084	5.69595	-1.60748	0.118919	0.867953	-4.77672
WBGene00001154	WBGene00001154	ech-5	176908	-0.471008	5.12262	-1.60692	0.119041	0.867953	-4.70107
WBGene00003719	WBGene00003719	nhr-129	183635	0.574835	4.01972	1.60645	0.119147	0.867953	-4.5958
WBGene00013762	WBGene00013762	Y113G7B.12	190975	-0.876998	0.0396066	-1.60627	0.119185	0.867953	-4.32452
WBGene00010000	WBGene00010000	F53F8.3	180353	-0.486005	4.35552	-1.60553	0.119349	0.867953	-4.60253
WBGene00007797	WBGene00007797	C29A12.1	179501	-0.621384	4.57399	-1.60539	0.119379	0.867953	-4.64001
WBGene00013895	WBGene00013895	ZC434.9	172908	0.602769	2.13965	1.60537	0.119384	0.867953	-4.43333
WBGene00017397	WBGene00017397	F12A10.8	184376	-0.739039	3.83259	-1.6053	0.119399	0.867953	-4.55154
WBGene00012316	WBGene00012316	ctps-1	189267	-0.560884	6.90038	-1.60529	0.119402	0.867953	-4.92336
WBGene00000867	WBGene00000867	cyb-2.2	171993	-0.539572	6.24054	-1.60487	0.119495	0.867953	-4.84271
WBGene00011600	WBGene00011600	zim-2	177948	-0.695449	4.89444	-1.60463	0.119548	0.867953	-4.68102
WBGene00012134	WBGene00012134	T28F3.8	178511	-1.22792	2.2853	-1.60461	0.119552	0.867953	-4.38999
WBGene00219548	WBGene00219548	NA	NA	-0.844866	-0.768345	-1.60372	0.119749	0.867953	-4.30323
WBGene00022202	WBGene00022202	Y72A10A.1	190620	0.896587	-0.21515	1.60346	0.119806	0.867953	-4.3212
WBGene00017120	WBGene00017120	tctn-1	184035	0.524481	1.05514	1.60341	0.119816	0.867953	-4.38281
WBGene00019241	WBGene00019241	trm-2A	186775	-0.559906	6.33429	-1.60324	0.119854	0.867953	-4.85766
WBGene00014119	WBGene00014119	ZK858.6	172739	-0.251627	6.85893	-1.60306	0.119895	0.867953	-4.90963
WBGene00016315	WBGene00016315	C32D5.7	174047	0.45684	3.67671	1.60281	0.11995	0.867953	-4.56033
WBGene00007927	WBGene00007927	C34C12.8	175449	-0.491828	5.52276	-1.60279	0.119953	0.867953	-4.75889
WBGene00010097	WBGene00010097	srpa-68	179686	-0.256491	7.07556	-1.60259	0.119998	0.867953	-4.94477
WBGene00020852	WBGene00020852	nhr-228	188977	0.54737	4.52828	1.60253	0.120012	0.867953	-4.65311
WBGene00019246	WBGene00019246	rpb-5	172412	-0.366416	6.71026	-1.60211	0.120104	0.867953	-4.89819
WBGene00017177	WBGene00017177	F02E8.4	184092	-0.66793	4.54997	-1.60211	0.120105	0.867953	-4.6476
WBGene00003678	WBGene00003678	nhr-88	173641	0.654121	5.27741	1.60211	0.120105	0.867953	-4.72124
WBGene00006384	WBGene00006384	taf-3	181704	0.304445	6.012	1.60172	0.120191	0.867953	-4.82228
WBGene00004811	WBGene00004811	skr-5	180148	1.57273	1.31288	1.60142	0.120257	0.867953	-4.42376
WBGene00009330	WBGene00009330	F32D8.5	179509	-0.534925	3.29065	-1.60095	0.120362	0.867953	-4.52072
WBGene00004313	WBGene00004313	rbc-1	181558	0.332693	8.10709	1.60092	0.120369	0.867953	-5.02481
WBGene00022567	WBGene00022567	ZC239.4	191121	0.776769	-0.0920583	1.60058	0.120445	0.867953	-4.34247
WBGene00009835	WBGene00009835	F47H4.2	180150	1.08705	0.0803385	1.60043	0.120477	0.867953	-4.34643
WBGene00018064	WBGene00018064	cdc-73	177160	-0.423475	6.32675	-1.60042	0.12048	0.867953	-4.86398
WBGene00009132	WBGene00009132	F25H8.2	177848	-0.516701	4.95204	-1.6002	0.120528	0.867953	-4.69195
WBGene00003990	WBGene00003990	pfn-2	180808	0.501237	6.65026	1.60009	0.120553	0.867953	-4.91558
WBGene00011408	WBGene00011408	nifk-1	175614	-0.506966	6.27443	-1.59976	0.120626	0.867953	-4.858
WBGene00009582	WBGene00009582	slcr-46.3	185544	0.440979	3.7224	1.59973	0.120634	0.867953	-4.5631
WBGene00015512	WBGene00015512	mthf-1	174254	-0.234178	7.61084	-1.59967	0.120646	0.867953	-4.97947
WBGene00003524	WBGene00003524	nas-5	188819	0.756526	3.85398	1.59951	0.120682	0.867953	-4.5782
WBGene00004895	WBGene00004895	smu-1	173175	-0.238559	5.97463	-1.59943	0.1207	0.867953	-4.81706
WBGene00001232	WBGene00001232	eif-3.I	171809	-0.302084	7.73375	-1.59936	0.120716	0.867953	-4.99307
WBGene00022236	WBGene00022236	Y73B6BL.12	190648	-0.592012	1.59749	-1.5992	0.120751	0.867953	-4.42719
WBGene00020559	WBGene00020559	best-17	188585	0.671591	0.670549	1.59916	0.12076	0.867953	-4.35752
WBGene00019666	WBGene00019666	sago-1	179016	0.552946	5.93578	1.59903	0.120789	0.867953	-4.82198
WBGene00017165	WBGene00017165	F01F1.11	175825	-0.434998	5.67057	-1.59858	0.120889	0.867953	-4.78375
WBGene00007724	WBGene00007724	C25F9.4	182905	0.784191	1.003	1.59828	0.120956	0.867953	-4.36373
WBGene00003154	WBGene00003154	mcm-2	174841	-0.339334	7.76801	-1.59827	0.120958	0.867953	-4.99797
WBGene00011743	WBGene00011743	T13F2.2	188475	-0.351915	6.61901	-1.59819	0.120977	0.867953	-4.8853
WBGene00044767	WBGene00044767	T23B7.3	4363018	0.605476	3.05299	1.59806	0.121006	0.867953	-4.53535
WBGene00016332	WBGene00016332	C32F10.4	172248	1.16937	6.07472	1.598	0.121018	0.867953	-4.81364
WBGene00002028	WBGene00002028	hst-1	177675	-0.378478	4.95195	-1.59774	0.121076	0.867953	-4.69511
WBGene00196787	WBGene00196787	NA	NA	-1.356	-2.1475	-1.59774	0.121077	0.867953	-4.31028
WBGene00008580	WBGene00008580	dsb-1	178192	-0.851078	5.2171	-1.59749	0.121133	0.867953	-4.72737
WBGene00014246	WBGene00014246	ZK1307.3	191560	-1.1901	0.215232	-1.5974	0.121152	0.867953	-4.34304
[truncated: 15,241 more rows]

## Sheet: RNAseq RV6 aux_DMSO
	genes	symbol	entrez	logFC	AveExpr	t	P.Value	adj.P.Val	B
[truncated: 17,236 more rows]

[truncated: 1 more sheets: RNAseq RV8 aux_DMSO]
