# Supplementary material for: Improved resilience and proteostasis mediate longevity upon DAF-2 degradation in old age
Source: GeroScience. 2024 Jun 20;46(5):5015–36. doi: 10.1007/s11357-024-01232-x (PMC11335714; doi:10.1007/s11357-024-01232-x)
Supplement: Supplementary file 5 — Supplementary file5 (XLSX 141 KB) [file 11357_2024_1232_MOESM5_ESM.xlsx]

## Sheet: Summary
Supplementary Data Lifespans
Strain/ Treatment				Mean lifespan			% mean lifespan change to control		N dead/ Initial N		P-value (log-rank) vs. control		Figure
				[Days]									Initials of person who has performed lifespan assay
Trial of effect of dead bacteria on lifespan with auxin or DMSO. Trial#
RAF2181 DMSO D5				13.8416					67/68				CS
RAF2181 Auxin D5				28.3842			105.064		65/67
N2 DMSO D5				13.6874					37/38
N2 Auxin D5				13.8908			1.48657		46/47
RAF2181 DMSO D15				20.4542					39/39
RAF2181 Auxin D15				34.5807			69.0638		48/49
N2 DMSO D15				21.6233					40/40
N2 Auxin D15				21.0191			-2.79422		36/37
Repeat 1 of auxin or dmso on tissue-specific strains at day 20. Trial#
RAF2181 DMSO D20				26.2					90 / 95				KC
RAF2181 Auxin D20				30.1			14.9		86 / 92		0.0003
RAF5033 / RV6 DMSO D20				26.4					85 / 93
RAF5033 / RV6 Auxin D20				29.6			12.2		84 / 86		0.0011
RAF5032 / RV7 DMSO D20				26.5					83 / 90
RAF5032 / RV7 Auxin D20				28.1			11.6		88 / 94		0.207
RAF5034 / RV8 DMSO D20				25.5					84 / 92
RAF5034 / RV8 Auxin D20				28.5			6.3		84 / 91		0.0012
P-value, mean lifespan, and % mean lifespan change are based on survival after onset of treatment (day 20)
Repeat 2 of auxin or dmso on tissue-specific strains at day 20. Trial#
RAF2181 DMSO D20				27.6					131 / 171				XW
RAF2181 Auxin D20				38.7			40.3		131 / 171		0.0036
RAF5033 / RV6 DMSO D20				26.9					114 / 159
RAF5033 / RV6 Auxin D20				37.5			39.5		116 / 161		<0,0001
RAF5032 / RV7 DMSO D20				27.1					139 / 180
RAF5032 / RV7 Auxin D20				31.8			17.2		142 / 183		0.0018
RAF5034 / RV8 DMSO D20				28.4					173 / 200
RAF5034 / RV8 Auxin D20				33.3			17.6		173 / 200		0.0024
P-value, mean lifespan, and % mean lifespan change are based on survival after onset of treatment (day 20)
Repeat 1 of auxin or DMSO on RAF2181 at day 12 (AFM)
RAF2181 DMSO D12				N.A.			N.A.		247 / 393				CE
RAF2181 Auxin D12				N.A.			N.A.		222 / 407		<0,0001
Censored values include those removed for AFM
Repeat 2 of auxin or DMSO on RAF2181 at day 12 (AFM)
RAF2181 DMSO D12				N.A.			N.A.		142 / 257				CE
RAF2181 Auxin D12				N.A.			N.A.		165 / 312		0.6099
Censored values include those removed for AFM
Repeat 3 of auxin or DMSO on RAF2181 at day 12 (AFM)
RAF2181 DMSO D12				N.A.			N.A.		130 / 335				CE
RAF2181 Auxin D12				N.A.			N.A.		127 / 353		0.0054
Censored values include those removed for AFM
Trial of Q35 DAF-2::degron with auxin or DMSO at day 8. Trial#
ARM415 DMSO D8				19.4					14 / 15				AM
ARM415 Auxin D8				34.8			79.4		12 / 15		0.0003
Carbenicillin and/or auxin at D0/D16 Trial#
RAF2181				15.5417					N.A.				KC
RAF2181 carbenicillin D0				18.1538			16.8076		N.A.
RAF2181 carbenicillin D0, auxin D16				19.4231			24.9742		N.A.
RAF2181 auxin D0				22.6667			45.8445		N.A.
RAF2181 auxin D0, auxin D16				24.4828			57.5298		N.A.
RAF2181 auxin D0, carbenicillin D0				24.3214			56.4918		N.A.
Carbenicillin day 20 . Trial#
RAF2181				16.6364					N.A.				KC
RAF2181 D20 carb day20 carb				17.5735			5.63324		N.A.
RAF2181 D20 auxin				18.7465			12.6838		N.A.
RAF2181 D20 carb + auxin				18.7027			12.4206		N.A.
	Trials that were performed in parallel are grouped together. (N) = number of animals observed; Lifespan was measured from the L4 stage (see Materials and Methods for details). Animals that left the plates, buried into the agar, bagged, or exploded were censored. Trial number is usually the starting date of the lifespan. P values were obtained by the log rank. Person who performed the lifespan ass…

## Sheet: Day 20 carbenicillin, auxin
Trial	Day	RAF2181	RAF2181 day20 carb	RAF2181 day20 auxin	RAF2181 day20 carb+auxin		Statistics summary
c-a-1	9	1					Auxin carb vs no carb				No auxin carb vs no carb
c-a-1	10	1					Comparison of Survival Curves				Comparison of Survival Curves
c-a-1	10	1
c-a-1	10	1					Log-rank (Mantel-Cox) test				Log-rank (Mantel-Cox) test
c-a-1	12	1					Chi square	6.808			Chi square	7.403
c-a-1	12	1					df	1			df	1
c-a-1	12	1					P value	0.0091			P value	0.0065
c-a-1	12	1					P value summary	**			P value summary	**
c-a-1	14	1					Are the survival curves sig different?	Yes			Are the survival curves sig different?	Yes
c-a-1	14	1
c-a-1	14	1					Gehan-Breslow-Wilcoxon test				Gehan-Breslow-Wilcoxon test
c-a-1	14	1					Chi square	5.223			Chi square	5.924
c-a-1	14	1					df	1			df	1
c-a-1	16	1					P value	0.0223			P value	0.0149
c-a-1	16	1					P value summary	*			P value summary	*
c-a-1	16	1					Are the survival curves sig different?	Yes			Are the survival curves sig different?	Yes
c-a-1	18	1
c-a-1	18	1					Median survival				Median survival
c-a-1	18	1					RAF2181 day20 auxin	31			RAF2181	23
c-a-1	18	1					RAF2181 day20 carb+auxin	35			RAF2181 day20 carb	25
c-a-1	20	1					Ratio (and its reciprocal)	0.8857	1.129		Ratio (and its reciprocal)	0.92	1.087
c-a-1	20	1					95% CI of ratio	0,4555 to 1,722	0,5806 to 2,195		95% CI of ratio	0,4637 to 1,825	0,5478 to 2,157
c-a-1	20	1
c-a-1	20	1					Hazard Ratio (Mantel-Haenszel)	A/B	B/A		Hazard Ratio (Mantel-Haenszel)	A/B	B/A
c-a-1	21	1					Ratio (and its reciprocal)	3.002	0.3331		Ratio (and its reciprocal)	3.882	0.2576
c-a-1	21	1					95% CI of ratio	1,315 to 6,855	0,1459 to 0,7607		95% CI of ratio	1,461 to 10,31	0,09696 to 0,6843
c-a-1	23	1
c-a-1	23	1					Hazard Ratio (logrank)	A/B	B/A		Hazard Ratio (logrank)	A/B	B/A
c-a-1	23	1					Ratio (and its reciprocal)	2.058	0.4859		Ratio (and its reciprocal)	2.049	0.4881
c-a-1	25	1					95% CI of ratio	1,034 to 4,094	0,2443 to 0,9667		95% CI of ratio	0,9652 to 4,348	0,2300 to 1,036
c-a-1	25	1
c-a-1	27	1
c-a-2	9	1
c-a-2	9	1
c-a-2	10	1
c-a-2	10	1
c-a-2	12	1
c-a-2	12	1
c-a-2	12	1
c-a-2	12	1
c-a-2	12	1
c-a-2	14	1
c-a-2	14	1
c-a-2	14	1
c-a-2	14	1
c-a-2	14	1
c-a-2	14	1
c-a-2	16	1
c-a-2	16	1
c-a-2	16	1
c-a-2	16	1
c-a-2	16	1
c-a-2	18	1
c-a-2	18	1
c-a-2	18	1
c-a-2	20	1
c-a-2	20	1
c-a-2	20	1
c-a-2	20	1
c-a-2	21	1
c-a-2	21	1
c-a-2	21	1
c-a-2	23	1
c-a-2	23	1
c-a-2	23	1
c-a-2	25	1
c+a-1	9		1
c+a-1	9		1
c+a-1	9		1
c+a-1	10		1
c+a-1	10		1
c+a-1	12		1
c+a-1	12		1
c+a-1	12		1
c+a-1	12		1
c+a-1	12		1
c+a-1	14		1
c+a-1	14		1
c+a-1	14		1
c+a-1	16		1
c+a-1	16		1
c+a-1	16		1
c+a-1	16		1
c+a-1	16		1
c+a-1	18		1
c+a-1	18		1
c+a-1	18		1
c+a-1	20		1
c+a-1	20		1
c+a-1	20		1
c+a-1	20		1
c+a-1	21		1
c+a-1	21		1
c+a-1	23		1
c+a-1	23		1
c+a-1	25		1
c+a-1	25		1
c+a-1	27		1
c+a-1	27		1
c+a-1	29		1
c+a-2	9		1
c+a-2	9		1
c+a-2	10		1
c+a-2	10		1
c+a-2	12		1
c+a-2	12		1
c+a-2	12		1
c+a-2	12		1
c+a-2	12		1
c+a-2	14		1
c+a-2	14		1
c+a-2	14		1
c+a-2	16		1
c+a-2	16		1
c+a-2	16		1
c+a-2	16		1
c+a-2	18		1
c+a-2	18		1
c+a-2	18		1
c+a-2	18		1
c+a-2	18		1
c+a-2	20		1
c+a-2	20		1
c+a-2	20		1
c+a-2	20		1
c+a-2	21		1
c+a-2	23		1
c+a-2	25		1
c+a-2	25		1
c+a-2	27		1
c+a-2	27		1
c+a-2	29		1
c+a-2	29		1
c+a-2	31		1
c-a+1	9			1
c-a+1	10			1
c-a+1	10			1
c-a+1	12			1
c-a+1	12			1
c-a+1	12			1
c-a+1	12			1
c-a+1	12			1
c-a+1	14			1
c-a+1	14			1
c-a+1	14			1
c-a+1	14			1
c-a+1	16			1
c-a+1	16			1
c-a+1	16			1
c-a+1	16			1
c-a+1	18			1
c-a+1	18			1
c-a+1	18			1
c-a+1	20			1
c-a+1	20			1
c-a+1	20			1
c-a+1	20			1
c-a+1	20			1
c-a+1	23			1
c-a+1	27			1
c-a+1	29			1
c-a+1	29			1
c-a+1	31			1
c-a+1	31			1
c-a+1	33			1
c-a+1	33			1
c-a+1	33			1
c-a+1	35			1
c-a+2	9			1
c-a+2	9			1
c-a+2	9			1
c-a+2	10			1
c-a+2	10			1
c-a+2	12			1
c-a+2	12			1
c-a+2	12			1
c-a+2	12			1
c-a+2	12			1
c-a+2	14			1
c-a+2	14			1
c-a+2	14			1
c-a+2	14			1
c-a+2	14			1
c-a+2	14			1
c-a+2	16			1
c-a+2	16			1
c-a+2	16			1
c-a+2	16			1
c-a+2	16			1
c-a+2	16			1
c-a+2	18			1
c-a+2	18			1
c-a+2	18			1
c-a+2	20			1
c-a+2	20			1
c-a+2	20			1
c-a+2	21			1
c-a+2	23			1
c-a+2	25			1
c-a+2	27			1
c-a+2	31			1
c-a+2	31			1
c-a+2	33			1
c-a+2	35			1
c-a+2	37			1
c+a+1	9				1
c+a+1	9				1
c+a+1	9				1
c+a+1	10				1
c+a+1	10				1
c+a+1	10				1
c+a+1	12				1
c+a+1	12				1
c+a+1	12				1
c+a+1	12				1
c+a+1	12				1
c+a+1	14				1
c+a+1	14				1
c+a+1	14				1
c+a+1	14				1
c+a+1	14				1
c+a+1	14				1
c+a+1	16				1
c+a+1	16				1
c+a+1	16				1
c+a+1	16				1
c+a+1	16				1
c+a+1	18				1
c+a+1	18				1
c+a+1	18				1
c+a+1	18				1
c+a+1	20				1
c+a+1	20				1
c+a+1	20				1
c+a+1	25				1
c+a+1	29				1
c+a+1	29				1
c+a+1	33				1
c+a+1	35				1
c+a+1	35				1
c+a+1	37				1
c+a+1	37				1
c+a+1	39				1
c+a+2	9				1
c+a+2	10				1
c+a+2	10				1
c+a+2	10				1
c+a+2	12				1
c+a+2	12				1
c+a+2	12				1
c+a+2	12				1
c+a+2	12				1
c+a+2	14				1
c+a+2	14				1
c+a+2	14				1
c+a+2	14				1
c+a+2	14				1
c+a+2	14				1
c+a+2	16				1
c+a+2	16				1
c+a+2	16				1
c+a+2	16				1
c+a+2	16				1
c+a+2	18				1
c+a+2	18				1
c+a+2	18				1
c+a+2	18				1
c+a+2	20				1
c+a+2	20				1
c+a+2	20				1
c+a+2	20				1
c+a+2	20				1
c+a+2	27				1
c+a+2	29				1
c+a+2	33				1
c+a+2	35				1
c+a+2	37				1
c+a+2	37				1
c+a+2	39				1
Trial	Day	RAF2181	RAF2181 day20 carb	RAF2181 day20 auxin	RAF2181 day20 carb+auxin
Mean lifespan		16.6364	17.5735	18.7465	18.7027

## Sheet: Day 0, 16 carbenicillin, auxin
Trial	Day	RAF2181	RAF2181+d0carb	RAF2181+d0carb+d16Auxin	RAF2181+d0Auxin	RAF2181+d0Auxin+d16carb	RAF2181+d0carb+d0Auxin				Statistics summary
RAF2181	9	1
RAF2181	10	1									Day 0 carb day 16 aux vs no aux				Day 0 aux day 16 carb vs no carb
RAF2181	10	1									Comparison of Survival Curves				Comparison of Survival Curves
RAF2181	12	1
RAF2181	12	1									Log-rank (Mantel-Cox) test				Log-rank (Mantel-Cox) test
RAF2181	12	1									Chi square	6.252			Chi square	0.004168
RAF2181	13	1									df	1			df	1
RAF2181	13	1									P value	0.0124			P value	0.9485
RAF2181	13	1									P value summary	*			P value summary	ns
RAF2181	13	1									Are the survival curves sig different?	Yes			Are the survival curves sig different?	No
RAF2181	14	1
RAF2181	14	1									Gehan-Breslow-Wilcoxon test				Gehan-Breslow-Wilcoxon test
RAF2181	15	1									Chi square	4.288			Chi square	0.05324
RAF2181	15	1									df	1			df	1
RAF2181	17	1									P value	0.0384			P value	0.8175
RAF2181	17	1									P value summary	*			P value summary	ns
RAF2181	18	1									Are the survival curves sig different?	Yes			Are the survival curves sig different?	No
RAF2181	20	1
RAF2181	20	1									Median survival				Median survival
RAF2181	20	1									RAF2181+d0carb	20.5			RAF2181+d0Auxin	27
RAF2181	21	1									RAF2181+d0carb+d16Auxin	24			RAF2181+d0Auxin+d16carb	27
RAF2181	21	1									Ratio (and its reciprocal)	0.8542	1.171		Ratio (and its reciprocal)	1	1
RAF2181	21	1									95% CI of ratio	0,4402 to 1,657	0,6034 to 2,272		95% CI of ratio	0,5492 to 1,821	0,5492 to 1,821
RAF2181	23	1
RAF2181	9	1									Hazard Ratio (Mantel-Haenszel)	B/C	C/B		Hazard Ratio (Mantel-Haenszel)	D/E	E/D
RAF2181	10	1									Ratio (and its reciprocal)	2.88	0.3472		Ratio (and its reciprocal)	1.022	0.9781
RAF2181	10	1									95% CI of ratio	1,257 to 6,601	0,1515 to 0,7956		95% CI of ratio	0,5222 to 2,002	0,4996 to 1,915
RAF2181	12	1
RAF2181	12	1									Hazard Ratio (logrank)	B/C	C/B		Hazard Ratio (logrank)	D/E	E/D
RAF2181	12	1									Ratio (and its reciprocal)	2.006	0.4984		Ratio (and its reciprocal)	1.018	0.9825
RAF2181	13	1									95% CI of ratio	0,9996 to 4,027	0,2483 to 1,000		95% CI of ratio	0,5588 to 1,854	0,5394 to 1,790
RAF2181	13	1
RAF2181	13	1
RAF2181	13	1
RAF2181	14	1
RAF2181	14	1
RAF2181	15	1
RAF2181	15	1
RAF2181	17	1
RAF2181	17	1
RAF2181	18	1
RAF2181	20	1
RAF2181	20	1
RAF2181	20	1
RAF2181	21	1
RAF2181	21	1
RAF2181	21	1
RAF2181	23	1
RAF2181+carb	9		1
RAF2181+carb	10		1
RAF2181+carb	12		1
RAF2181+carb	13		1
RAF2181+carb	13		1
RAF2181+carb	14		1
RAF2181+carb	15		1
RAF2181+carb	15		1
RAF2181+carb	17		1
RAF2181+carb	17		1
RAF2181+carb	17		1
RAF2181+carb	18		1
RAF2181+carb	18		1
RAF2181+carb	18		1
RAF2181+carb	20		1
RAF2181+carb	20		1
RAF2181+carb	20		1
RAF2181+carb	21		1
RAF2181+carb	21		1
RAF2181+carb	21		1
RAF2181+carb	23		1
RAF2181+carb	23		1
RAF2181+carb	24		1
RAF2181+carb	24		1
RAF2181+carb	24		1
RAF2181+carb	25		1
RAF2181+carb+d16A	9			1
RAF2181+carb+d16A	10			1
RAF2181+carb+d16A	12			1
RAF2181+carb+d16A	12			1
RAF2181+carb+d16A	13			1
RAF2181+carb+d16A	13			1
RAF2181+carb+d16A	13			1
RAF2181+carb+d16A	14			1
RAF2181+carb+d16A	15			1
RAF2181+carb+d16A	17			1
RAF2181+carb+d16A	18			1
RAF2181+carb+d16A	18			1
RAF2181+carb+d16A	20			1
RAF2181+carb+d16A	20			1
RAF2181+carb+d16A	21			1
RAF2181+carb+d16A	21			1
RAF2181+carb+d16A	23			1
RAF2181+carb+d16A	24			1
RAF2181+carb+d16A	24			1
RAF2181+carb+d16A	25			1
RAF2181+carb+d16A	25			1
RAF2181+carb+d16A	25			1
RAF2181+carb+d16A	27			1
RAF2181+carb+d16A	27			1
RAF2181+carb+d16A	29			1
RAF2181+carb+d16A	30			1
RAF2181+Auxin	9				1
RAF2181+Auxin	10				1
RAF2181+Auxin	10				1
RAF2181+Auxin	12				1
RAF2181+Auxin	12				1
RAF2181+Auxin	13				1
RAF2181+Auxin	13				1
RAF2181+Auxin	14				1
RAF2181+Auxin	15				1
RAF2181+Auxin	15				1
RAF2181+Auxin	18				1
RAF2181+Auxin	20				1
RAF2181+Auxin	21				1
RAF2181+Auxin	23				1
RAF2181+Auxin	23				1
RAF2181+Auxin	24				1
RAF2181+Auxin	24				1
RAF2181+Auxin	25				1
RAF2181+Auxin	25				1
RAF2181+Auxin	25				1
RAF2181+Auxin	29				1
RAF2181+Auxin	30				1
RAF2181+Auxin	30				1
RAF2181+Auxin	32				1
RAF2181+Auxin	32				1
RAF2181+Auxin	32				1
RAF2181+Auxin	34				1
RAF2181+Auxin	36				1
RAF2181+Auxin	36				1
RAF2181+Auxin	38				1
RAF2181+Auxin+d16c	10					1
RAF2181+Auxin+d16c	12					1
RAF2181+Auxin+d16c	13					1
RAF2181+Auxin+d16c	13					1
RAF2181+Auxin+d16c	13					1
RAF2181+Auxin+d16c	15					1
RAF2181+Auxin+d16c	18					1
RAF2181+Auxin+d16c	20					1
RAF2181+Auxin+d16c	20					1
RAF2181+Auxin+d16c	21					1
RAF2181+Auxin+d16c	21					1
RAF2181+Auxin+d16c	21					1
RAF2181+Auxin+d16c	23					1
RAF2181+Auxin+d16c	23					1
RAF2181+Auxin+d16c	24					1
RAF2181+Auxin+d16c	25					1
RAF2181+Auxin+d16c	27					1
RAF2181+Auxin+d16c	27					1
RAF2181+Auxin+d16c	27					1
RAF2181+Auxin+d16c	29					1
RAF2181+Auxin+d16c	29					1
RAF2181+Auxin+d16c	30					1
RAF2181+Auxin+d16c	33					1
RAF2181+Auxin+d16c	34					1
RAF2181+Auxin+d16c	34					1
RAF2181+Auxin+d16c	36					1
RAF2181+Auxin+d16c	36					1
RAF2181+Auxin+d16c	38					1
RAF2181+Auxin+d16c	38					1
RAF2181+carb+auxin	10						1
RAF2181+carb+auxin	12						1
RAF2181+carb+auxin	13						1
RAF2181+carb+auxin	13						1
RAF2181+carb+auxin	15						1
RAF2181+carb+auxin	15						1
RAF2181+carb+auxin	15						1
RAF2181+carb+auxin	17						1
RAF2181+carb+auxin	18						1
RAF2181+carb+auxin	20						1
RAF2181+carb+auxin	24						1
RAF2181+carb+auxin	24						1
RAF2181+carb+auxin	24						1
RAF2181+carb+auxin	25						1
RAF2181+carb+auxin	25						1
RAF2181+carb+auxin	25						1
RAF2181+carb+auxin	27						1
RAF2181+carb+auxin	27						1
RAF2181+carb+auxin	27						1
RAF2181+carb+auxin	30						1
RAF2181+carb+auxin	32						1
RAF2181+carb+auxin	32						1
RAF2181+carb+auxin	33						1
RAF2181+carb+auxin	34						1
RAF2181+carb+auxin	34						1
RAF2181+carb+auxin	36						1
RAF2181+carb+auxin	36						1
RAF2181+carb+auxin	38						1
RAF2181+carb+auxin	10						1
RAF2181+carb+auxin	12						1
RAF2181+carb+auxin	13						1
RAF2181+carb+auxin	13						1
RAF2181+carb+auxin	15						1
RAF2181+carb+auxin	15						1
RAF2181+carb+auxin	15						1
RAF2181+carb+auxin	17						1
RAF2181+carb+auxin	18						1
RAF2181+carb+auxin	20						1
RAF2181+carb+auxin	24						1
RAF2181+carb+auxin	24						1
RAF2181+carb+auxin	24						1
RAF2181+carb+auxin	25						1
RAF2181+carb+auxin	25						1
RAF2181+carb+auxin	25						1
RAF2181+carb+auxin	27						1
RAF2181+carb+auxin	27						1
RAF2181+carb+auxin	27						1
RAF2181+carb+auxin	30						1
RAF2181+carb+auxin	32						1
RAF2181+carb+auxin	32						1
RAF2181+carb+auxin	33						1
RAF2181+carb+auxin	34						1
RAF2181+carb+auxin	34						1
RAF2181+carb+auxin	36						1
RAF2181+carb+auxin	36						1
RAF2181+carb+auxin	38						1
Mean lifespan		15.5417	18.1538	19.4231	22.6667	24.4828	24.3214
Trial	Day	RAF2181	RAF2181+d0carb	RAF2181+d0carb+d16Auxin	RAF2181+d0Auxin	RAF2181+d0Auxin+d16carb	RAF2181+d0carb+d0Auxin

## Sheet: RAF2181_dead_bacteria
Trial	Strain	Genotype	Condition 1	Frequency	Machine Death Age (Days)	Censored
AID DAF-2 from day 5	daf2degron		Auxin	1	6.5717	0
AID DAF-2 from day 5	daf2degron		Auxin	1	8.0717	0
AID DAF-2 from day 5	daf2degron		Auxin	1	10.655	0				Mean lifespan		Initial N	N Dead
AID DAF-2 from day 5	daf2degron		Auxin	1	12.5717	0			DAF-2 degron D5 Auxin	28.3842		67	65
AID DAF-2 from day 5	daf2degron		Auxin	1	16.905	0			DAF-2 degron D5 DMSO	13.8416		68	67
AID DAF-2 from day 5	daf2degron		Auxin	1	17.4884	0			N2 D5 Auxin	13.8908		47	46
AID DAF-2 from day 5	daf2degron		Auxin	1	19.0717	0			N2 D5 DMSO	13.6874		38	37
AID DAF-2 from day 5	daf2degron		Auxin	1	20.405	0			DAF-2 degron D15 Auxin	34.5807		49	48
AID DAF-2 from day 5	daf2degron		Auxin	1	21.655	0			DAF-2 degron D15 DMSO	20.4542		39	39
AID DAF-2 from day 5	daf2degron		Auxin	1	22.3217	0			N2 D15 Auxin	21.0191		37	36
AID DAF-2 from day 5	daf2degron		Auxin	1	24.905	0			N2 D15 DMSO	21.6233		40	40
AID DAF-2 from day 5	daf2degron		Auxin	1	27.405	0
AID DAF-2 from day 5	daf2degron		Auxin	1	34.0717	0
AID DAF-2 from day 5	daf2degron		Auxin	1	34.155	0
AID DAF-2 from day 5	daf2degron		Auxin	1	34.155	0
AID DAF-2 from day 5	daf2degron		Auxin	1	34.4884	0
AID DAF-2 from day 5	daf2degron		Auxin	1	35.2384	0
AID DAF-2 from day 5	daf2degron		Auxin	1	36.655	0
AID DAF-2 from day 5	daf2degron		Auxin	1	37.155	0
AID DAF-2 from day 5	daf2degron		Auxin	1	38.5717	0
AID DAF-2 from day 5	daf2degron		Auxin	1	39.905	0
AID DAF-2 from day 5	daf2degron		Auxin	1	41.405	0
AID DAF-2 from day 5	daf2degron		Auxin	1	4.34253	0
AID DAF-2 from day 5	daf2degron		Auxin	1	11.7175	0
AID DAF-2 from day 5	daf2degron		Auxin	1	34.0509	0
AID DAF-2 from day 5	daf2degron		Auxin	1	34.0509	0
AID DAF-2 from day 5	daf2degron		Auxin	1	34.0509	0
AID DAF-2 from day 5	daf2degron		Auxin	1	34.0509	0
AID DAF-2 from day 5	daf2degron		Auxin	1	37.7175	0
AID DAF-2 from day 5	daf2degron		Auxin	1	39.7175	0
AID DAF-2 from day 5	daf2degron		Auxin	1	41.4675	0
AID DAF-2 from day 5	daf2degron		Auxin	1	42.9675	0
AID DAF-2 from day 5	daf2degron		Auxin	1	50.0509	0
AID DAF-2 from day 5	daf2degron		Auxin	1	50.5509	0
AID DAF-2 from day 5	daf2degron		Auxin	13	4.92587	1
AID DAF-2 from day 5	daf2degron		Auxin	1	5.84253	0
AID DAF-2 from day 5	daf2degron		Auxin	1	8.09253	0
AID DAF-2 from day 5	daf2degron		Auxin	1	12.0092	0
AID DAF-2 from day 5	daf2degron		Auxin	1	14.3425	0
AID DAF-2 from day 5	daf2degron		Auxin	1	21.5092	0
AID DAF-2 from day 5	daf2degron		Auxin	1	25.2592	0
AID DAF-2 from day 5	daf2degron		Auxin	1	31.0092	0
AID DAF-2 from day 5	daf2degron		Auxin	1	34.0925	0
AID DAF-2 from day 5	daf2degron		Auxin	1	35.3425	0
AID DAF-2 from day 5	daf2degron		Auxin	1	36.0092	0
AID DAF-2 from day 5	daf2degron		Auxin	1	39.7592	0
AID DAF-2 from day 5	daf2degron		Auxin	1	40.2592	0
AID DAF-2 from day 5	daf2degron		Auxin	1	40.6759	0
AID DAF-2 from day 5	daf2degron		Auxin	1	47.9259	0
AID DAF-2 from day 5	daf2degron		Auxin	1	11.53	0
AID DAF-2 from day 5	daf2degron		Auxin	1	11.8634	0
AID DAF-2 from day 5	daf2degron		Auxin	1	13.1134	0
AID DAF-2 from day 5	daf2degron		Auxin	1	15.6134	0
AID DAF-2 from day 5	daf2degron		Auxin	1	17.6134	0
AID DAF-2 from day 5	daf2degron		Auxin	1	18.03	0
AID DAF-2 from day 5	daf2degron		Auxin	1	20.1967	0
AID DAF-2 from day 5	daf2degron		Auxin	1	22.1967	0
AID DAF-2 from day 5	daf2degron		Auxin	1	26.1134	0
AID DAF-2 from day 5	daf2degron		Auxin	1	34.03	0
AID DAF-2 from day 5	daf2degron		Auxin	1	34.3634	0
AID DAF-2 from day 5	daf2degron		Auxin	1	37.3634	0
AID DAF-2 from day 5	daf2degron		Auxin	1	37.8634	0
AID DAF-2 from day 5	daf2degron		Auxin	1	39.3634	0
AID DAF-2 from day 5	daf2degron		Auxin	1	41.3634	0
AID DAF-2 from day 5	daf2degron		Auxin	16	41.78	1
AID DAF-2 from day 5	daf2degron		Auxin	1	43.8634	0
AID DAF-2 from day 5	daf2degron		Auxin	1	49.8634	0
AID DAF-2 from day 5	daf2degron		DMSO	1	5.15503	0
AID DAF-2 from day 5	daf2degron		DMSO	1	5.40503	0
AID DAF-2 from day 5	daf2degron		DMSO	1	5.73837	0
AID DAF-2 from day 5	daf2degron		DMSO	1	5.8217	0
AID DAF-2 from day 5	daf2degron		DMSO	1	5.98837	0
AID DAF-2 from day 5	daf2degron		DMSO	1	6.65503	0
AID DAF-2 from day 5	daf2degron		DMSO	1	7.65503	0
AID DAF-2 from day 5	daf2degron		DMSO	1	9.40503	0
AID DAF-2 from day 5	daf2degron		DMSO	1	11.9884	0
AID DAF-2 from day 5	daf2degron		DMSO	1	12.9884	0
AID DAF-2 from day 5	daf2degron		DMSO	1	14.4884	0
AID DAF-2 from day 5	daf2degron		DMSO	1	14.5717	0
AID DAF-2 from day 5	daf2degron		DMSO	1	14.655	0
AID DAF-2 from day 5	daf2degron		DMSO	1	15.3217	0
AID DAF-2 from day 5	daf2degron		DMSO	1	15.3217	0
AID DAF-2 from day 5	daf2degron		DMSO	1	16.4884	0
AID DAF-2 from day 5	daf2degron		DMSO	1	16.655	0
AID DAF-2 from day 5	daf2degron		DMSO	1	16.7384	0
AID DAF-2 from day 5	daf2degron		DMSO	1	17.5717	0
AID DAF-2 from day 5	daf2degron		DMSO	1	18.405	0
AID DAF-2 from day 5	daf2degron		DMSO	1	19.4884	0
AID DAF-2 from day 5	daf2degron		DMSO	1	20.2384	0
AID DAF-2 from day 5	daf2degron		DMSO	1	20.405	0
AID DAF-2 from day 5	daf2degron		DMSO	1	21.3217	0
AID DAF-2 from day 5	daf2degron		DMSO	1	24.8217	0
AID DAF-2 from day 5	daf2degron		DMSO	1	4.34253	0
AID DAF-2 from day 5	daf2degron		DMSO	1	4.8842	0
AID DAF-2 from day 5	daf2degron		DMSO	1	4.96753	0
AID DAF-2 from day 5	daf2degron		DMSO	1	5.1342	0
AID DAF-2 from day 5	daf2degron		DMSO	1	9.80087	0
AID DAF-2 from day 5	daf2degron		DMSO	1	10.9675	0
AID DAF-2 from day 5	daf2degron		DMSO	1	16.3009	0
AID DAF-2 from day 5	daf2degron		DMSO	1	17.8842	0
AID DAF-2 from day 5	daf2degron		DMSO	1	19.0509	0
AID DAF-2 from day 5	daf2degron		DMSO	1	19.8842	0
AID DAF-2 from day 5	daf2degron		DMSO	1	20.0509	0
AID DAF-2 from day 5	daf2degron		DMSO	1	21.6342	0
AID DAF-2 from day 5	daf2degron		DMSO	1	22.8009	0
AID DAF-2 from day 5	daf2degron		DMSO	1	26.2175	0
AID DAF-2 from day 5	daf2degron		DMSO	1	27.4675	0
AID DAF-2 from day 5	daf2degron		DMSO	1	4.84253	0
AID DAF-2 from day 5	daf2degron		DMSO	1	5.84253	0
AID DAF-2 from day 5	daf2degron		DMSO	1	6.67587	0
AID DAF-2 from day 5	daf2degron		DMSO	1	6.92587	0
AID DAF-2 from day 5	daf2degron		DMSO	1	7.84253	0
AID DAF-2 from day 5	daf2degron		DMSO	1	8.34253	0
AID DAF-2 from day 5	daf2degron		DMSO	1	9.0092	0
AID DAF-2 from day 5	daf2degron		DMSO	1	12.4259	0
AID DAF-2 from day 5	daf2degron		DMSO	1	13.2592	0
AID DAF-2 from day 5	daf2degron		DMSO	1	13.6759	0
AID DAF-2 from day 5	daf2degron		DMSO	1	13.6759	0
AID DAF-2 from day 5	daf2degron		DMSO	1	14.1759	0
AID DAF-2 from day 5	daf2degron		DMSO	1	15.1759	0
AID DAF-2 from day 5	daf2degron		DMSO	1	18.0925	0
AID DAF-2 from day 5	daf2degron		DMSO	1	18.1759	0
AID DAF-2 from day 5	daf2degron		DMSO	1	18.8425	0
AID DAF-2 from day 5	daf2degron		DMSO	1	21.2592	0
AID DAF-2 from day 5	daf2degron		DMSO	1	21.6759	0
AID DAF-2 from day 5	daf2degron		DMSO	1	4.61337	0
AID DAF-2 from day 5	daf2degron		DMSO	1	9.1967	0
AID DAF-2 from day 5	daf2degron		DMSO	1	10.8634	0
AID DAF-2 from day 5	daf2degron		DMSO	1	12.1967	0
AID DAF-2 from day 5	daf2degron		DMSO	7	12.6967	1
AID DAF-2 from day 5	daf2degron		DMSO	1	12.8634	0
AID DAF-2 from day 5	daf2degron		DMSO	1	14.53	0
AID DAF-2 from day 5	daf2degron		DMSO	1	14.8634	0
AID DAF-2 from day 5	daf2degron		DMSO	1	17.6134	0
AID DAF-2 from day 5	daf2degron		DMSO	1	27.1967	0
AID DAF-2 from day 5	N2		Auxin	1	10.2384	0
AID DAF-2 from day 5	N2		Auxin	1	10.905	0
AID DAF-2 from day 5	N2		Auxin	1	10.9884	0
AID DAF-2 from day 5	N2		Auxin	1	11.405	0
AID DAF-2 from day 5	N2		Auxin	1	12.3217	0
AID DAF-2 from day 5	N2		Auxin	1	14.155	0
AID DAF-2 from day 5	N2		Auxin	1	14.655	0
AID DAF-2 from day 5	N2		Auxin	1	17.405	0
AID DAF-2 from day 5	N2		Auxin	1	19.655	0
AID DAF-2 from day 5	N2		Auxin	1	5.6342	0
AID DAF-2 from day 5	N2		Auxin	1	8.3842	0
AID DAF-2 from day 5	N2		Auxin	1	10.8842	0
AID DAF-2 from day 5	N2		Auxin	1	12.4675	0
AID DAF-2 from day 5	N2		Auxin	1	14.3009	0
AID DAF-2 from day 5	N2		Auxin	1	14.8009	0
AID DAF-2 from day 5	N2		Auxin	1	15.5509	0
AID DAF-2 from day 5	N2		Auxin	1	16.6342	0
AID DAF-2 from day 5	N2		Auxin	1	17.1342	0
AID DAF-2 from day 5	N2		Auxin	1	18.0509	0
AID DAF-2 from day 5	N2		Auxin	1	18.4675	0
AID DAF-2 from day 5	N2		Auxin	1	4.5092	0
AID DAF-2 from day 5	N2		Auxin	1	4.5092	0
AID DAF-2 from day 5	N2		Auxin	1	4.84253	0
AID DAF-2 from day 5	N2		Auxin	1	5.5092	0
AID DAF-2 from day 5	N2		Auxin	1	10.7592	0
AID DAF-2 from day 5	N2		Auxin	1	11.5092	0
AID DAF-2 from day 5	N2		Auxin	1	11.7592	0
AID DAF-2 from day 5	N2		Auxin	1	13.0925	0
AID DAF-2 from day 5	N2		Auxin	1	13.3425	0
AID DAF-2 from day 5	N2		Auxin	6	13.5092	1
AID DAF-2 from day 5	N2		Auxin	1	14.0925	0
AID DAF-2 from day 5	N2		Auxin	1	15.1759	0
AID DAF-2 from day 5	N2		Auxin	1	15.5092	0
AID DAF-2 from day 5	N2		Auxin	1	16.0925	0
AID DAF-2 from day 5	N2		Auxin	1	16.6759	0
AID DAF-2 from day 5	N2		Auxin	1	19.5925	0
AID DAF-2 from day 5	N2		Auxin	1	26.0925	0
AID DAF-2 from day 5	N2		Auxin	1	9.53003	0
AID DAF-2 from day 5	N2		Auxin	1	10.3634	0
AID DAF-2 from day 5	N2		Auxin	1	13.3634	0
AID DAF-2 from day 5	N2		Auxin	1	14.1134	0
AID DAF-2 from day 5	N2		Auxin	1	14.6134	0
AID DAF-2 from day 5	N2		Auxin	1	15.28	0
AID DAF-2 from day 5	N2		Auxin	1	15.53	0
AID DAF-2 from day 5	N2		Auxin	1	16.03	0
AID DAF-2 from day 5	N2		Auxin	1	22.4467	0
AID DAF-2 from day 5	N2		Auxin	1	30.9884	0
AID DAF-2 from day 5	N2		DMSO	1	5.23837	0
AID DAF-2 from day 5	N2		DMSO	1	10.0717	0
AID DAF-2 from day 5	N2		DMSO	1	10.7384	0
AID DAF-2 from day 5	N2		DMSO	1	11.405	0
AID DAF-2 from day 5	N2		DMSO	1	11.8217	0
AID DAF-2 from day 5	N2		DMSO	1	13.405	0
AID DAF-2 from day 5	N2		DMSO	1	14.0717	0
AID DAF-2 from day 5	N2		DMSO	1	15.655	0
AID DAF-2 from day 5	N2		DMSO	1	15.905	0
AID DAF-2 from day 5	N2		DMSO	1	16.5717	0
AID DAF-2 from day 5	N2		DMSO	1	20.405	0
AID DAF-2 from day 5	N2		DMSO	1	23.4884	0
AID DAF-2 from day 5	N2		DMSO	1	4.34253	0
AID DAF-2 from day 5	N2		DMSO	1	5.1342	0
AID DAF-2 from day 5	N2		DMSO	1	6.6342	0
AID DAF-2 from day 5	N2		DMSO	1	11.7175	0
AID DAF-2 from day 5	N2		DMSO	2	12.9675	1
AID DAF-2 from day 5	N2		DMSO	1	12.9675	0
AID DAF-2 from day 5	N2		DMSO	1	13.2175	0
AID DAF-2 from day 5	N2		DMSO	1	14.3009	0
AID DAF-2 from day 5	N2		DMSO	1	14.8842	0
AID DAF-2 from day 5	N2		DMSO	1	15.0509	0
AID DAF-2 from day 5	N2		DMSO	1	15.5509	0
AID DAF-2 from day 5	N2		DMSO	1	15.7175	0
AID DAF-2 from day 5	N2		DMSO	1	17.2175	0
AID DAF-2 from day 5	N2		DMSO	1	22.4675	0
AID DAF-2 from day 5	N2		DMSO	1	10.8425	0
AID DAF-2 from day 5	N2		DMSO	1	12.5092	0
AID DAF-2 from day 5	N2		DMSO	1	13.0925	0
AID DAF-2 from day 5	N2		DMSO	1	13.2592	0
AID DAF-2 from day 5	N2		DMSO	1	14.1759	0
AID DAF-2 from day 5	N2		DMSO	1	14.6759	0
AID DAF-2 from day 5	N2		DMSO	1	15.5925	0
AID DAF-2 from day 5	N2		DMSO	1	16.7592	0
AID DAF-2 from day 5	N2		DMSO	1	18.4259	0
AID DAF-2 from day 5	N2		DMSO	1	12.78	0
AID DAF-2 from day 5	N2		DMSO	1	13.1967	0
AID DAF-2 from day 5	N2		DMSO	1	13.8634	0
AID DAF-2 from day 15	daf2degron		Auxin	1	18.3217	0
AID DAF-2 from day 15	daf2degron		Auxin	1	22.2801	0
AID DAF-2 from day 15	daf2degron		Auxin	1	35.1134	0
AID DAF-2 from day 15	daf2degron		Auxin	1	42.9467	0
AID DAF-2 from day 15	daf2degron		Auxin	1	44.0301	0
AID DAF-2 from day 15	daf2degron		Auxin	1	44.3634	0
AID DAF-2 from day 15	daf2degron		Auxin	1	52.2801	0
AID DAF-2 from day 15	daf2degron		Auxin	1	18.3009	0
AID DAF-2 from day 15	daf2degron		Auxin	1	18.3009	0
AID DAF-2 from day 15	daf2degron		Auxin	1	18.3009	0
AID DAF-2 from day 15	daf2degron		Auxin	1	18.9259	0
AID DAF-2 from day 15	daf2degron		Auxin	1	19.5092	0
AID DAF-2 from day 15	daf2degron		Auxin	1	21.1759	0
AID DAF-2 from day 15	daf2degron		Auxin	1	26.2592	0
AID DAF-2 from day 15	daf2degron		Auxin	1	27.1759	0
AID DAF-2 from day 15	daf2degron		Auxin	1	36.4259	0
AID DAF-2 from day 15	daf2degron		Auxin	1	39.0092	0
AID DAF-2 from day 15	daf2degron		Auxin	1	39.4259	0
AID DAF-2 from day 15	daf2degron		Auxin	1	39.4259	0
AID DAF-2 from day 15	daf2degron		Auxin	1	40.2592	0
AID DAF-2 from day 15	daf2degron		Auxin	1	41.4259	0
AID DAF-2 from day 15	daf2degron		Auxin	1	44.8426	0
AID DAF-2 from day 15	daf2degron		Auxin	1	45.1759	0
AID DAF-2 from day 15	daf2degron		Auxin	1	45.2592	0
AID DAF-2 from day 15	daf2degron		Auxin	1	46.5926	0
AID DAF-2 from day 15	daf2degron		Auxin	1	18.3426	0
AID DAF-2 from day 15	daf2degron		Auxin	1	19.7176	0
AID DAF-2 from day 15	daf2degron		Auxin	1	19.8842	0
AID DAF-2 from day 15	daf2degron		Auxin	1	21.3842	0
AID DAF-2 from day 15	daf2degron		Auxin	1	22.8009	0
AID DAF-2 from day 15	daf2degron		Auxin	1	24.0509	0
AID DAF-2 from day 15	daf2degron		Auxin	1	34.2176	0
AID DAF-2 from day 15	daf2degron		Auxin	1	38.9676	0
AID DAF-2 from day 15	daf2degron		Auxin	1	43.6342	0
AID DAF-2 from day 15	daf2degron		Auxin	1	47.5509	0
AID DAF-2 from day 15	daf2degron		Auxin	1	47.7176	0
AID DAF-2 from day 15	daf2degron		Auxin	1	50.0509	0
AID DAF-2 from day 15	daf2degron		Auxin	1	51.8009	0
AID DAF-2 from day 15	daf2degron		Auxin	1	19.9884	0
AID DAF-2 from day 15	daf2degron		Auxin	1	22.9051	0
AID DAF-2 from day 15	daf2degron		Auxin	11	26.7384	1
AID DAF-2 from day 15	daf2degron		Auxin	1	34.6551	0
AID DAF-2 from day 15	daf2degron		Auxin	1	36.1551	0
AID DAF-2 from day 15	daf2degron		Auxin	1	39.2384	0
AID DAF-2 from day 15	daf2degron		Auxin	1	42.6551	0
AID DAF-2 from day 15	daf2degron		Auxin	1	43.4884	0
AID DAF-2 from day 15	daf2degron		Auxin	1	44.4884	0
AID DAF-2 from day 15	daf2degron		Auxin	1	46.3217	0
AID DAF-2 from day 15	daf2degron		Auxin	1	52.5717	0
AID DAF-2 from day 15	daf2degron		DMSO	1	18.3217	0
AID DAF-2 from day 15	daf2degron		DMSO	1	18.3217	0
AID DAF-2 from day 15	daf2degron		DMSO	1	18.3217	0
AID DAF-2 from day 15	daf2degron		DMSO	1	18.3217	0
AID DAF-2 from day 15	daf2degron		DMSO	1	18.7801	0
AID DAF-2 from day 15	daf2degron		DMSO	1	19.6134	0
AID DAF-2 from day 15	daf2degron		DMSO	1	25.1134	0
AID DAF-2 from day 15	daf2degron		DMSO	1	18.3009	0
AID DAF-2 from day 15	daf2degron		DMSO	1	18.3009	0
AID DAF-2 from day 15	daf2degron		DMSO	1	18.3009	0
AID DAF-2 from day 15	daf2degron		DMSO	1	18.3009	0
AID DAF-2 from day 15	daf2degron		DMSO	1	18.5092	0
AID DAF-2 from day 15	daf2degron		DMSO	1	19.0092	0
AID DAF-2 from day 15	daf2degron		DMSO	1	19.0926	0
AID DAF-2 from day 15	daf2degron		DMSO	1	19.3426	0
AID DAF-2 from day 15	daf2degron		DMSO	1	20.0092	0
AID DAF-2 from day 15	daf2degron		DMSO	1	22.0926	0
AID DAF-2 from day 15	daf2degron		DMSO	1	23.1759	0
AID DAF-2 from day 15	daf2degron		DMSO	1	41.7592	0
AID DAF-2 from day 15	daf2degron		DMSO	1	18.3426	0
AID DAF-2 from day 15	daf2degron		DMSO	1	18.3426	0
AID DAF-2 from day 15	daf2degron		DMSO	1	18.8842	0
AID DAF-2 from day 15	daf2degron		DMSO	1	21.2176	0
AID DAF-2 from day 15	daf2degron		DMSO	1	18.3634	0
AID DAF-2 from day 15	daf2degron		DMSO	1	18.3634	0
AID DAF-2 from day 15	daf2degron		DMSO	1	18.3634	0
AID DAF-2 from day 15	daf2degron		DMSO	1	18.3634	0
AID DAF-2 from day 15	daf2degron		DMSO	1	18.3634	0
AID DAF-2 from day 15	daf2degron		DMSO	1	18.3634	0
AID DAF-2 from day 15	daf2degron		DMSO	1	18.3634	0
AID DAF-2 from day 15	daf2degron		DMSO	1	18.3634	0
AID DAF-2 from day 15	daf2degron		DMSO	1	18.3634	0
AID DAF-2 from day 15	daf2degron		DMSO	1	19.1551	0
AID DAF-2 from day 15	daf2degron		DMSO	1	22.0717	0
AID DAF-2 from day 15	daf2degron		DMSO	1	22.1551	0
AID DAF-2 from day 15	daf2degron		DMSO	1	24.3217	0
AID DAF-2 from day 15	daf2degron		DMSO	1	24.8217	0
AID DAF-2 from day 15	daf2degron		DMSO	1	24.9051	0
AID DAF-2 from day 15	daf2degron		DMSO	1	25.2384	0
AID DAF-2 from day 15	N2		Auxin	1	18.3217	0
AID DAF-2 from day 15	N2		Auxin	1	18.3217	0
AID DAF-2 from day 15	N2		Auxin	1	18.3217	0
AID DAF-2 from day 15	N2		Auxin	1	18.3217	0
AID DAF-2 from day 15	N2		Auxin	1	18.3217	0
AID DAF-2 from day 15	N2		Auxin	1	19.3634	0
AID DAF-2 from day 15	N2		Auxin	1	20.0301	0
AID DAF-2 from day 15	N2		Auxin	1	20.8634	0
AID DAF-2 from day 15	N2		Auxin	1	21.1134	0
AID DAF-2 from day 15	N2		Auxin	1	21.3634	0
AID DAF-2 from day 15	N2		Auxin	1	21.6967	0
AID DAF-2 from day 15	N2		Auxin	1	22.1967	0
AID DAF-2 from day 15	N2		Auxin	1	22.4467	0
AID DAF-2 from day 15	N2		Auxin	1	22.4467	0
AID DAF-2 from day 15	N2		Auxin	1	22.6134	0
AID DAF-2 from day 15	N2		Auxin	1	23.1967	0
AID DAF-2 from day 15	N2		Auxin	1	18.3009	0
AID DAF-2 from day 15	N2		Auxin	1	18.3009	0
AID DAF-2 from day 15	N2		Auxin	1	18.3009	0
AID DAF-2 from day 15	N2		Auxin	1	18.3009	0
AID DAF-2 from day 15	N2		Auxin	1	18.3009	0
AID DAF-2 from day 15	N2		Auxin	1	18.3009	0
AID DAF-2 from day 15	N2		Auxin	1	18.3009	0
AID DAF-2 from day 15	N2		Auxin	1	18.7592	0
AID DAF-2 from day 15	N2		Auxin	4	18.9259	1
AID DAF-2 from day 15	N2		Auxin	1	20.5092	0
AID DAF-2 from day 15	N2		Auxin	1	21.0092	0
AID DAF-2 from day 15	N2		Auxin	1	24.9259	0
AID DAF-2 from day 15	N2		Auxin	1	18.3426	0
AID DAF-2 from day 15	N2		Auxin	1	19.5509	0
AID DAF-2 from day 15	N2		Auxin	1	21.2176	0
AID DAF-2 from day 15	N2		Auxin	1	22.0509	0
AID DAF-2 from day 15	N2		Auxin	1	23.3842	0
AID DAF-2 from day 15	N2		Auxin	1	24.2176	0
AID DAF-2 from day 15	N2		Auxin	1	24.3842	0
AID DAF-2 from day 15	N2		Auxin	1	24.5509	0
AID DAF-2 from day 15	N2		Auxin	1	25.8009	0
AID DAF-2 from day 15	N2		Auxin	1	34.0509	0
AID DAF-2 from day 15	N2		DMSO	1	18.3217	0
AID DAF-2 from day 15	N2		DMSO	1	18.3217	0
AID DAF-2 from day 15	N2		DMSO	1	18.3217	0
AID DAF-2 from day 15	N2		DMSO	1	18.3217	0
AID DAF-2 from day 15	N2		DMSO	1	20.1967	0
AID DAF-2 from day 15	N2		DMSO	1	21.8634	0
AID DAF-2 from day 15	N2		DMSO	1	24.0301	0
AID DAF-2 from day 15	N2		DMSO	1	26.6134	0
AID DAF-2 from day 15	N2		DMSO	1	27.6967	0
AID DAF-2 from day 15	N2		DMSO	1	27.9467	0
AID DAF-2 from day 15	N2		DMSO	1	18.3009	0
AID DAF-2 from day 15	N2		DMSO	1	18.3009	0
AID DAF-2 from day 15	N2		DMSO	1	18.3009	0
AID DAF-2 from day 15	N2		DMSO	1	18.3009	0
AID DAF-2 from day 15	N2		DMSO	1	18.5926	0
AID DAF-2 from day 15	N2		DMSO	1	18.6759	0
AID DAF-2 from day 15	N2		DMSO	1	19.8426	0
AID DAF-2 from day 15	N2		DMSO	1	20.0092	0
AID DAF-2 from day 15	N2		DMSO	1	20.8426	0
AID DAF-2 from day 15	N2		DMSO	1	21.4259	0
AID DAF-2 from day 15	N2		DMSO	1	21.4259	0
AID DAF-2 from day 15	N2		DMSO	1	21.8426	0
AID DAF-2 from day 15	N2		DMSO	1	21.9259	0
AID DAF-2 from day 15	N2		DMSO	1	24.4259	0
AID DAF-2 from day 15	N2		DMSO	1	26.8426	0
AID DAF-2 from day 15	N2		DMSO	1	26.9259	0
AID DAF-2 from day 15	N2		DMSO	1	34.5092	0
AID DAF-2 from day 15	N2		DMSO	1	18.3426	0
AID DAF-2 from day 15	N2		DMSO	1	18.6342	0
AID DAF-2 from day 15	N2		DMSO	1	18.9676	0
AID DAF-2 from day 15	N2		DMSO	1	19.3842	0
AID DAF-2 from day 15	N2		DMSO	1	19.4676	0
AID DAF-2 from day 15	N2		DMSO	1	20.0509	0
AID DAF-2 from day 15	N2		DMSO	1	20.6342	0
AID DAF-2 from day 15	N2		DMSO	1	21.8009	0
AID DAF-2 from day 15	N2		DMSO	1	26.0509	0
AID DAF-2 from day 15	N2		DMSO	1	27.3009	0
AID DAF-2 from day 15	N2		DMSO	1	18.3634	0
AID DAF-2 from day 15	N2		DMSO	1	21.6551	0
AID DAF-2 from day 15	N2		DMSO	1	22.1551	0

## Sheet: RAF2181_tissue_specific
Trial	Group	Day	Death (1) /censor (0)
Xiaoya	RV6+D20auxin	11	1
Xiaoya	RV6+D20auxin	11	1			Statistics summary Xiaoya										p-Value summary
Xiaoya	RV6+D20auxin	11	1
Xiaoya	RV6+D20auxin	11	1			From day 1 of adulthood					From day 20 (onset of treatment)					Trial 1 (Xiaoya)		Trial 2 (Kuei Ching)
Xiaoya	RV6+D20auxin	11	1													From day 1	From day 20	From day 1	From day 20
Xiaoya	RV6+D20auxin	11	1			DAF2181 Comparison of Survival Curves					RAF2181 Comparison of Survival Curves				RAF2181	0.1651	0.0036	0.0659	0.0003
Xiaoya	RV6+D20auxin	11	1												RV6	0.0553	<0,0001	0.0707	0.0011
Xiaoya	RV6+D20auxin	11	1			Log-rank (Mantel-Cox) test					Log-rank (Mantel-Cox) test				RV8	0.2631	0.0024	0.0758	0.0012
Xiaoya	RV6+D20auxin	11	1			Chi square	1.927				Chi square	8.454			RV7	0.1163	0.0018	0.2624	0.207
Xiaoya	RV6+D20auxin	11	1			df	1				df	1
Xiaoya	RV6+D20auxin	11	1			P value	0.1651				P value	0.0036
Xiaoya	RV6+D20auxin	11	1			P value summary	ns				P value summary	**
Xiaoya	RV6+D20auxin	11	1			Are the survival curves sig different?	No				Are the survival curves sig different?	Yes
Xiaoya	RV6+D20auxin	11	1
Xiaoya	RV6+D20auxin	16	1			Gehan-Breslow-Wilcoxon test					Gehan-Breslow-Wilcoxon test
Xiaoya	RV6+D20auxin	16	1			Chi square	0.03369				Chi square	3.021
Xiaoya	RV6+D20auxin	16	1			df	1				df	1
Xiaoya	RV6+D20auxin	16	1			P value	0.8544				P value	0.0822
Xiaoya	RV6+D20auxin	16	1			P value summary	ns				P value summary	ns
Xiaoya	RV6+D20auxin	16	1			Are the survival curves sig different?	No				Are the survival curves sig different?	No
Xiaoya	RV6+D20auxin	16	1
Xiaoya	RV6+D20auxin	16	1			Median survival					Median survival
Xiaoya	RV6+D20auxin	16	1			RAF2181 DMSO	20				RAF2181 DMSO	10
Xiaoya	RV6+D20auxin	16	1			RAF2181 Auxin	20				RAF2181 Auxin	10
Xiaoya	RV6+D20auxin	16	1			Ratio (and its reciprocal)	1	1			Ratio (and its reciprocal)	1	1
Xiaoya	RV6+D20auxin	16	1			95% CI of ratio	0,7849 to 1,274	0,7849 to 1,274			95% CI of ratio	0,5977 to 1,673	0,5977 to 1,673
Xiaoya	RV6+D20auxin	16	1
Xiaoya	RV6+D20auxin	16	1			Hazard Ratio (Mantel-Haenszel)	A/B	B/A			Hazard Ratio (Mantel-Haenszel)	A/B	B/A
Xiaoya	RV6+D20auxin	16	1			Ratio (and its reciprocal)	1.251	0.7992			Ratio (and its reciprocal)	2.673	0.3741
Xiaoya	RV6+D20auxin	16	1			95% CI of ratio	0,9118 to 1,717	0,5824 to 1,097			95% CI of ratio	1,378 to 5,187	0,1928 to 0,7258
Xiaoya	RV6+D20auxin	16	1
Xiaoya	RV6+D20auxin	16	1			Hazard Ratio (logrank)	A/B	B/A			Hazard Ratio (logrank)	A/B	B/A
Xiaoya	RV6+D20auxin	16	1			Ratio (and its reciprocal)	1.14	0.8768			Ratio (and its reciprocal)	1.843	0.5427
Xiaoya	RV6+D20auxin	16	1			95% CI of ratio	0,8947 to 1,454	0,6879 to 1,118			95% CI of ratio	1,075 to 3,159	0,3166 to 0,9302
Xiaoya	RV6+D20auxin	16	1
Xiaoya	RV6+D20auxin	16	1
Xiaoya	RV6+D20auxin	16	1
Xiaoya	RV6+D20auxin	16	1			RV6 Comparison of Survival Curves					RV6 Comparison of Survival Curves
Xiaoya	RV6+D20auxin	16	1
Xiaoya	RV6+D20auxin	16	1			Log-rank (Mantel-Cox) test					Log-rank (Mantel-Cox) test
Xiaoya	RV6+D20auxin	16	1			Chi square	3.673				Chi square	15.15
Xiaoya	RV6+D20auxin	16	1			df	1				df	1
Xiaoya	RV6+D20auxin	16	1			P value	0.0553				P value	<0,0001
Xiaoya	RV6+D20auxin	16	1			P value summary	ns				P value summary	****
Xiaoya	RV6+D20auxin	16	1			Are the survival curves sig different?	No				Are the survival curves sig different?	Yes
Xiaoya	RV6+D20auxin	16	1
Xiaoya	RV6+D20auxin	16	1			Gehan-Breslow-Wilcoxon test					Gehan-Breslow-Wilcoxon test
Xiaoya	RV6+D20auxin	20	1			Chi square	0.2153				Chi square	11.62
Xiaoya	RV6+D20auxin	20	1			df	1				df	1
Xiaoya	RV6+D20auxin	20	1			P value	0.6426				P value	0.0007
Xiaoya	RV6+D20auxin	20	1			P value summary	ns				P value summary	***
Xiaoya	RV6+D20auxin	20	1			Are the survival curves sig different?	No				Are the survival curves sig different?	Yes
Xiaoya	RV6+D20auxin	20	1
Xiaoya	RV6+D20auxin	20	1			Median survival					Median survival
Xiaoya	RV6+D20auxin	20	1			RV6 DMSO	20				RV6 DMSO	7
Xiaoya	RV6+D20auxin	20	1			RV6 Auxin	20				RV6 Auxin	15
Xiaoya	RV6+D20auxin	20	1			Ratio (and its reciprocal)	1	1			Ratio (and its reciprocal)	0.4667	2.143
Xiaoya	RV6+D20auxin	20	1			95% CI of ratio	0,7722 to 1,295	0,7722 to 1,295			95% CI of ratio	0,2583 to 0,8432	1,186 to 3,872
Xiaoya	RV6+D20auxin	20	1
Xiaoya	RV6+D20auxin	20	1			Hazard Ratio (Mantel-Haenszel)	C/D	D/C			Hazard Ratio (Mantel-Haenszel)	C/D	D/C
Xiaoya	RV6+D20auxin	20	1			Ratio (and its reciprocal)	1.412	0.7085			Ratio (and its reciprocal)	4.893	0.2044
Xiaoya	RV6+D20auxin	20	1			95% CI of ratio	0,9922 to 2,008	0,4980 to 1,008			95% CI of ratio	2,200 to 10,88	0,09188 to 0,4546
Xiaoya	RV6+D20auxin	20	1
Xiaoya	RV6+D20auxin	20	1			Hazard Ratio (logrank)	C/D	D/C			Hazard Ratio (logrank)	C/D	D/C
Xiaoya	RV6+D20auxin	20	1			Ratio (and its reciprocal)	1.204	0.8302			Ratio (and its reciprocal)	2.594	0.3855
Xiaoya	RV6+D20auxin	20	1			95% CI of ratio	0,9289 to 1,562	0,6403 to 1,077			95% CI of ratio	1,323 to 5,086	0,1966 to 0,7559
Xiaoya	RV6+D20auxin	20	1
Xiaoya	RV6+D20auxin	20	1
Xiaoya	RV6+D20auxin	20	1
Xiaoya	RV6+D20auxin	20	1			RV8 Comparison of Survival Curves					RV8 Comparison of Survival Curves
Xiaoya	RV6+D20auxin	20	1
Xiaoya	RV6+D20auxin	20	1			Log-rank (Mantel-Cox) test					Log-rank (Mantel-Cox) test
Xiaoya	RV6+D20auxin	20	1			Chi square	1.252				Chi square	9.246
Xiaoya	RV6+D20auxin	20	1			df	1				df	1
Xiaoya	RV6+D20auxin	20	1			P value	0.2631				P value	0.0024
Xiaoya	RV6+D20auxin	20	1			P value summary	ns				P value summary	**
Xiaoya	RV6+D20auxin	20	1			Are the survival curves sig different?	No				Are the survival curves sig different?	Yes
Xiaoya	RV6+D20auxin	20	1
Xiaoya	RV6+D20auxin	20	1			Gehan-Breslow-Wilcoxon test					Gehan-Breslow-Wilcoxon test
Xiaoya	RV6+D20auxin	20	1			Chi square	0.006947				Chi square	4.868
Xiaoya	RV6+D20auxin	20	1			df	1				df	1
Xiaoya	RV6+D20auxin	20	1			P value	0.9336				P value	0.0274
Xiaoya	RV6+D20auxin	20	1			P value summary	ns				P value summary	*
Xiaoya	RV6+D20auxin	20	1			Are the survival curves sig different?	No				Are the survival curves sig different?	Yes
Xiaoya	RV6+D20auxin	20	1
Xiaoya	RV6+D20auxin	20	1			Median survival					Median survival
Xiaoya	RV6+D20auxin	20	1			RV8 DMSO	15				RV8 DMSO	10
Xiaoya	RV6+D20auxin	20	1			RV8 Auxin	15				RV8 Auxin	14
Xiaoya	RV6+D20auxin	20	1			Ratio (and its reciprocal)	1	1			Ratio (and its reciprocal)	0.7143	1.4
Xiaoya	RV6+D20auxin	20	1			95% CI of ratio	0,8100 to 1,235	0,8100 to 1,235			95% CI of ratio	0,3782 to 1,349	0,7412 to 2,644
Xiaoya	RV6+D20auxin	20	1
Xiaoya	RV6+D20auxin	20	1			Hazard Ratio (Mantel-Haenszel)	E/F	F/E			Hazard Ratio (Mantel-Haenszel)	E/F	F/E
Xiaoya	RV6+D20auxin	20	1			Ratio (and its reciprocal)	1.192	0.8387			Ratio (and its reciprocal)	3.666	0.2728
Xiaoya	RV6+D20auxin	24	1			95% CI of ratio	0,8762 to 1,623	0,6163 to 1,141			95% CI of ratio	1,587 to 8,468	0,1181 to 0,6302
Xiaoya	RV6+D20auxin	24	1
Xiaoya	RV6+D20auxin	24	1			Hazard Ratio (logrank)	E/F	F/E			Hazard Ratio (logrank)	E/F	F/E
Xiaoya	RV6+D20auxin	26	1			Ratio (and its reciprocal)	1.086	0.921			Ratio (and its reciprocal)	2.198	0.4549
Xiaoya	RV6+D20auxin	26	1			95% CI of ratio	0,8793 to 1,341	0,7458 to 1,137			95% CI of ratio	1,107 to 4,364	0,2291 to 0,9033
Xiaoya	RV6+D20auxin	26	1
Xiaoya	RV6+D20auxin	29	1
Xiaoya	RV6+D20auxin	30	1
Xiaoya	RV6+D20auxin	30	1			RV7 Comparison of Survival Curves					RV7 Comparison of Survival Curves
Xiaoya	RV6+D20auxin	30	1
Xiaoya	RV6+D20auxin	33	1			Log-rank (Mantel-Cox) test					Log-rank (Mantel-Cox) test
Xiaoya	RV6+D20auxin	34	1			Chi square	2.467				Chi square	9.702
Xiaoya	RV6+D20auxin	34	1			df	1				df	1
Xiaoya	RV6+D20auxin	36	1			P value	0.1163				P value	0.0018
Xiaoya	RV6+D20auxin	38	1			P value summary	ns				P value summary	**
Xiaoya	RV6+D20auxin	38	1			Are the survival curves sig different?	No				Are the survival curves sig different?	Yes
Xiaoya	RV6+D20auxin	40	1
Xiaoya	RV6+D20auxin	46	1			Gehan-Breslow-Wilcoxon test					Gehan-Breslow-Wilcoxon test
Xiaoya	RV6+D20auxin	52	1			Chi square	0.168				Chi square	5.164
Xiaoya	RV6+D20auxin	58	1			df	1				df	1
Xiaoya	RV6+D20auxin	60	1			P value	0.6819				P value	0.0231
Xiaoya	RV6+D20auxin	62	1			P value summary	ns				P value summary	*
Xiaoya	RV6+D20auxin	63	1			Are the survival curves sig different?	No				Are the survival curves sig different?	Yes
Xiaoya	RV6+D20auxin	5	0
Xiaoya	RV6+D20auxin	5	0			Median survival					Median survival
Xiaoya	RV6+D20auxin	5	0			RV7 DMSO	16				RV7 DMSO	10
Xiaoya	RV6+D20auxin	5	0			RV7 Auxin	16				RV7 Auxin	14
Xiaoya	RV6+D20auxin	5	0			Ratio (and its reciprocal)	1	1			Ratio (and its reciprocal)	0.7143	1.4
Xiaoya	RV6+D20auxin	5	0			95% CI of ratio	0,7915 to 1,263	0,7915 to 1,263			95% CI of ratio	0,3866 to 1,320	0,7578 to 2,587
Xiaoya	RV6+D20auxin	5	0
Xiaoya	RV6+D20auxin	5	0			Hazard Ratio (Mantel-Haenszel)	G/H	H/G			Hazard Ratio (Mantel-Haenszel)	G/H	H/G
Xiaoya	RV6+D20auxin	5	0			Ratio (and its reciprocal)	1.305	0.7661			Ratio (and its reciprocal)	3.784	0.2643
Xiaoya	RV6+D20auxin	5	0			95% CI of ratio	0,9361 to 1,820	0,5495 to 1,068			95% CI of ratio	1,638 to 8,742	0,1144 to 0,6106
Xiaoya	RV6+D20auxin	5	0
Xiaoya	RV6+D20auxin	5	0			Hazard Ratio (logrank)	G/H	H/G			Hazard Ratio (logrank)	G/H	H/G
Xiaoya	RV6+D20auxin	5	0			Ratio (and its reciprocal)	1.141	0.8762			Ratio (and its reciprocal)	2.16	0.4629
Xiaoya	RV6+D20auxin	5	0			95% CI of ratio	0,9027 to 1,443	0,6930 to 1,108			95% CI of ratio	1,097 to 4,254	0,2351 to 0,9116
Xiaoya	RV6+D20auxin	5	0
Xiaoya	RV6+D20auxin	7	0
Xiaoya	RV6+D20auxin	7	0
Xiaoya	RV6+D20auxin	7	0
Xiaoya	RV6+D20auxin	7	0
Xiaoya	RV6+D20auxin	7	0
Xiaoya	RV6+D20auxin	9	0			Statistics summary Kuei Ching
Xiaoya	RV6+D20auxin	9	0
Xiaoya	RV6+D20auxin	9	0			From day 1 of adulthood					From day 20 (onset of treatment)
Xiaoya	RV6+D20auxin	9	0
Xiaoya	RV6+D20auxin	9	0			RAF2181 Comparison of Survival Curves					RAF2181 Comparison of Survival Curves
Xiaoya	RV6+D20auxin	9	0
Xiaoya	RV6+D20auxin	9	0			Log-rank (Mantel-Cox) test					Log-rank (Mantel-Cox) test
Xiaoya	RV6+D20auxin	9	0			Chi square	3.384				Chi square	12.97
Xiaoya	RV6+D20auxin	9	0			df	1				df	1
Xiaoya	RV6+D20auxin	9	0			P value	0.0659				P value	0.0003
Xiaoya	RV6+D20auxin	9	0			P value summary	ns				P value summary	***
Xiaoya	RV6+D20auxin	9	0			Are the survival curves sig different?	No				Are the survival curves sig different?	Yes
Xiaoya	RV6+D20auxin	9	0
Xiaoya	RV6+D20auxin	11	0			Gehan-Breslow-Wilcoxon test					Gehan-Breslow-Wilcoxon test
Xiaoya	RV6+D20auxin	11	0			Chi square	0.1427				Chi square	6.911
Xiaoya	RV6+D20auxin	11	0			df	1				df	1
Xiaoya	RV6+D20auxin	11	0			P value	0.7056				P value	0.0086
Xiaoya	RV6+D20auxin	11	0			P value summary	ns				P value summary	**
Xiaoya	RV6+D20auxin	11	0			Are the survival curves sig different?	No				Are the survival curves sig different?	Yes
Xiaoya	RV6+D20auxin	11	0
Xiaoya	RV6+D20auxin	11	0			Median survival					Median survival
Xiaoya	RV6+D20auxin	11	0			RAF2181 DMSO	18				RAF2181 DMSO	4.5
Xiaoya	RV6+D20auxin	11	0	N dead / Initial N		RAF2181 Auxin	18				RAF2181 Auxin	9.5
Xiaoya	RV6+D20auxin	11	0	161		Ratio (and its reciprocal)	1	1			Ratio (and its reciprocal)	0.4737	2.111
Xiaoya	RV6+D20auxin	11	0	116		95% CI of ratio	0,7441 to 1,344	0,7441 to 1,344			95% CI of ratio	0,2982 to 0,7524	1,329 to 3,353
Xiaoya	RV6	11	1
Xiaoya	RV6	11	1			Hazard Ratio (Mantel-Haenszel)	A/B	B/A			Hazard Ratio (Mantel-Haenszel)	A/B	B/A
Xiaoya	RV6	11	1			Ratio (and its reciprocal)	1.378	0.7257			Ratio (and its reciprocal)	2.914	0.3432
Xiaoya	RV6	11	1			95% CI of ratio	0,9792 to 1,939	0,5157 to 1,021			95% CI of ratio	1,628 to 5,214	0,1918 to 0,6142
Xiaoya	RV6	11	1
Xiaoya	RV6	11	1			Hazard Ratio (logrank)	A/B	B/A			Hazard Ratio (logrank)	A/B	B/A
Xiaoya	RV6	11	1			Ratio (and its reciprocal)	1.272	0.7863			Ratio (and its reciprocal)	1.993	0.5017
Xiaoya	RV6	11	1			95% CI of ratio	0,9451 to 1,711	0,5843 to 1,058			95% CI of ratio	1,231 to 3,226	0,3100 to 0,8120
Xiaoya	RV6	11	1
Xiaoya	RV6	11	1
Xiaoya	RV6	11	1
Xiaoya	RV6	11	1			RV6 Comparison of Survival Curves					RV6 Comparison of Survival Curves
Xiaoya	RV6	11	1
Xiaoya	RV6	11	1			Log-rank (Mantel-Cox) test					Log-rank (Mantel-Cox) test
Xiaoya	RV6	16	1			Chi square	3.268				Chi square	10.64
Xiaoya	RV6	16	1			df	1				df	1
Xiaoya	RV6	16	1			P value	0.0707				P value	0.0011
Xiaoya	RV6	16	1			P value summary	ns				P value summary	**
Xiaoya	RV6	16	1			Are the survival curves sig different?	No				Are the survival curves sig different?	Yes
Xiaoya	RV6	16	1
Xiaoya	RV6	16	1			Gehan-Breslow-Wilcoxon test					Gehan-Breslow-Wilcoxon test
Xiaoya	RV6	16	1			Chi square	0.3538				Chi square	6.663
Xiaoya	RV6	16	1			df	1				df	1
Xiaoya	RV6	16	1			P value	0.552				P value	0.0098
Xiaoya	RV6	16	1			P value summary	ns				P value summary	**
Xiaoya	RV6	16	1			Are the survival curves sig different?	No				Are the survival curves sig different?	Yes
Xiaoya	RV6	16	1
Xiaoya	RV6	16	1			Median survival					Median survival
Xiaoya	RV6	16	1			RV6 DMSO	18				RV6 DMSO	6
Xiaoya	RV6	16	1			RV6 Auxin	17				RV6 Auxin	9
Xiaoya	RV6	16	1			Ratio (and its reciprocal)	1.059	0.9444			Ratio (and its reciprocal)	0.6667	1.5
Xiaoya	RV6	16	1			95% CI of ratio	0,7832 to 1,431	0,6986 to 1,277			95% CI of ratio	0,4186 to 1,062	0,9420 to 2,389
Xiaoya	RV6	16	1
Xiaoya	RV6	16	1			Hazard Ratio (Mantel-Haenszel)	C/D	D/C			Hazard Ratio (Mantel-Haenszel)	C/D	D/C
Xiaoya	RV6	16	1			Ratio (and its reciprocal)	1.378	0.7258			Ratio (and its reciprocal)	2.71	0.369
Xiaoya	RV6	16	1			95% CI of ratio	0,9733 to 1,950	0,5128 to 1,027			95% CI of ratio	1,489 to 4,932	0,2027 to 0,6717
Xiaoya	RV6	16	1
Xiaoya	RV6	16	1			Hazard Ratio (logrank)	C/D	D/C			Hazard Ratio (logrank)	C/D	D/C
Xiaoya	RV6	16	1			Ratio (and its reciprocal)	1.274	0.7848			Ratio (and its reciprocal)	1.855	0.539
Xiaoya	RV6	16	1			95% CI of ratio	0,9406 to 1,726	0,5793 to 1,063			95% CI of ratio	1,142 to 3,015	0,3317 to 0,8760
Xiaoya	RV6	16	1
Xiaoya	RV6	16	1
Xiaoya	RV6	16	1
Xiaoya	RV6	16	1			RV8 Comparison of Survival Curves					RV8 Comparison of Survival Curves
Xiaoya	RV6	16	1
Xiaoya	RV6	16	1			Log-rank (Mantel-Cox) test					Log-rank (Mantel-Cox) test
Xiaoya	RV6	16	1			Chi square	3.153				Chi square	10.51
Xiaoya	RV6	20	1			df	1				df	1
Xiaoya	RV6	20	1			P value	0.0758				P value	0.0012
Xiaoya	RV6	20	1			P value summary	ns				P value summary	**
Xiaoya	RV6	20	1			Are the survival curves sig different?	No				Are the survival curves sig different?	Yes
Xiaoya	RV6	20	1
Xiaoya	RV6	20	1			Gehan-Breslow-Wilcoxon test					Gehan-Breslow-Wilcoxon test
Xiaoya	RV6	20	1			Chi square	0.3422				Chi square	6.463
Xiaoya	RV6	20	1			df	1				df	1
Xiaoya	RV6	20	1			P value	0.5586				P value	0.011
Xiaoya	RV6	20	1			P value summary	ns				P value summary	*
Xiaoya	RV6	20	1			Are the survival curves sig different?	No				Are the survival curves sig different?	Yes
Xiaoya	RV6	20	1
Xiaoya	RV6	20	1			Median survival					Median survival
Xiaoya	RV6	20	1			RV8 DMSO	18				RV8 DMSO	4
Xiaoya	RV6	20	1			RV8 Auxin	18				RV8 Auxin	9
Xiaoya	RV6	20	1			Ratio (and its reciprocal)	1	1			Ratio (and its reciprocal)	0.4444	2.25
Xiaoya	RV6	20	1			95% CI of ratio	0,7390 to 1,353	0,7390 to 1,353			95% CI of ratio	0,2723 to 0,7255	1,378 to 3,673
Xiaoya	RV6	20	1
Xiaoya	RV6	20	1			Hazard Ratio (Mantel-Haenszel)	E/F	F/E			Hazard Ratio (Mantel-Haenszel)	E/F	F/E
Xiaoya	RV6	20	1			Ratio (and its reciprocal)	1.373	0.7282			Ratio (and its reciprocal)	2.88	0.3472
Xiaoya	RV6	20	1			95% CI of ratio	0,9676 to 1,949	0,5131 to 1,033			95% CI of ratio	1,520 to 5,458	0,1832 to 0,6581
Xiaoya	RV6	20	1
Xiaoya	RV6	20	1			Hazard Ratio (logrank)	E/F	F/E			Hazard Ratio (logrank)	E/F	F/E
Xiaoya	RV6	20	1			Ratio (and its reciprocal)	1.268	0.7884			Ratio (and its reciprocal)	1.901	0.526
Xiaoya	RV6	20	1			95% CI of ratio	0,9354 to 1,720	0,5814 to 1,069			95% CI of ratio	1,135 to 3,184	0,3141 to 0,8807
Xiaoya	RV6	20	1
Xiaoya	RV6	20	1
Xiaoya	RV6	20	1
Xiaoya	RV6	20	1			RV7 Comparison of Survival Curves					RV7 Comparison of Survival Curves
Xiaoya	RV6	20	1
Xiaoya	RV6	20	1			Log-rank (Mantel-Cox) test					Log-rank (Mantel-Cox) test
Xiaoya	RV6	20	1			Chi square	1.256				Chi square	1.592
Xiaoya	RV6	20	1			df	1				df	1
Xiaoya	RV6	20	1			P value	0.2624				P value	0.207
Xiaoya	RV6	20	1			P value summary	ns				P value summary	ns
Xiaoya	RV6	20	1			Are the survival curves sig different?	No				Are the survival curves sig different?	No
Xiaoya	RV6	20	1
Xiaoya	RV6	20	1			Gehan-Breslow-Wilcoxon test					Gehan-Breslow-Wilcoxon test
Xiaoya	RV6	20	1			Chi square	0.4457				Chi square	1.15
Xiaoya	RV6	20	1			df	1				df	1
Xiaoya	RV6	20	1			P value	0.5044				P value	0.2835
Xiaoya	RV6	20	1			P value summary	ns				P value summary	ns
Xiaoya	RV6	20	1			Are the survival curves sig different?	No				Are the survival curves sig different?	No
Xiaoya	RV6	20	1
Xiaoya	RV6	20	1			Median survival					Median survival
Xiaoya	RV6	20	1			RV7 DMSO	16				RV7 DMSO	5
Xiaoya	RV6	22	1			RV7 Auxin	16				RV7 Auxin	7
Xiaoya	RV6	22	1			Ratio (and its reciprocal)	1	1			Ratio (and its reciprocal)	0.7143	1.4
Xiaoya	RV6	22	1			95% CI of ratio	0,7409 to 1,350	0,7409 to 1,350			95% CI of ratio	0,4317 to 1,182	0,8461 to 2,317
Xiaoya	RV6	22	1
Xiaoya	RV6	24	1			Hazard Ratio (Mantel-Haenszel)	G/H	H/G			Hazard Ratio (Mantel-Haenszel)	G/H	H/G
Xiaoya	RV6	24	1			Ratio (and its reciprocal)	1.216	0.8225			Ratio (and its reciprocal)	1.479	0.6762
Xiaoya	RV6	24	1			95% CI of ratio	0,8639 to 1,711	0,5845 to 1,158			95% CI of ratio	0,8053 to 2,716	0,3682 to 1,242
Xiaoya	RV6	24	1
Xiaoya	RV6	26	1			Hazard Ratio (logrank)	G/H	H/G			Hazard Ratio (logrank)	G/H	H/G
Xiaoya	RV6	26	1			Ratio (and its reciprocal)	1.163	0.8597			Ratio (and its reciprocal)	1.314	0.7609
Xiaoya	RV6	26	1			95% CI of ratio	0,8605 to 1,572	0,6360 to 1,162			95% CI of ratio	0,7861 to 2,197	0,4551 to 1,272
Xiaoya	RV6	26	1
Xiaoya	RV6	29	1
Xiaoya	RV6	29	1
Xiaoya	RV6	29	1
Xiaoya	RV6	30	1
Xiaoya	RV6	30	1
Xiaoya	RV6	30	1
Xiaoya	RV6	33	1
Xiaoya	RV6	33	1
Xiaoya	RV6	34	1
Xiaoya	RV6	5	0
Xiaoya	RV6	5	0
Xiaoya	RV6	5	0
Xiaoya	RV6	5	0
Xiaoya	RV6	5	0
Xiaoya	RV6	5	0
Xiaoya	RV6	5	0
Xiaoya	RV6	5	0
Xiaoya	RV6	5	0
Xiaoya	RV6	5	0
Xiaoya	RV6	5	0
Xiaoya	RV6	5	0
Xiaoya	RV6	5	0
Xiaoya	RV6	5	0
Xiaoya	RV6	5	0
Xiaoya	RV6	7	0
Xiaoya	RV6	7	0
Xiaoya	RV6	7	0
Xiaoya	RV6	7	0
Xiaoya	RV6	7	0
Xiaoya	RV6	9	0
Xiaoya	RV6	9	0
Xiaoya	RV6	9	0
Xiaoya	RV6	9	0
Xiaoya	RV6	9	0
Xiaoya	RV6	9	0
Xiaoya	RV6	9	0
Xiaoya	RV6	9	0
Xiaoya	RV6	9	0
Xiaoya	RV6	9	0
Xiaoya	RV6	9	0
Xiaoya	RV6	9	0
Xiaoya	RV6	9	0
Xiaoya	RV6	11	0
Xiaoya	RV6	11	0
Xiaoya	RV6	11	0
Xiaoya	RV6	11	0
Xiaoya	RV6	11	0
Xiaoya	RV6	11	0
Xiaoya	RV6	11	0
Xiaoya	RV6	11	0
Xiaoya	RV6	11	0
Xiaoya	RV6	11	0	N dead / Initial N
Xiaoya	RV6	11	0	159
Xiaoya	RV6	11	0	114
Xiaoya	RV7+D20auxin	11	1
Xiaoya	RV7+D20auxin	11	1
Xiaoya	RV7+D20auxin	11	1
Xiaoya	RV7+D20auxin	11	1
Xiaoya	RV7+D20auxin	11	1
Xiaoya	RV7+D20auxin	11	1
Xiaoya	RV7+D20auxin	11	1
Xiaoya	RV7+D20auxin	11	1
Xiaoya	RV7+D20auxin	11	1
Xiaoya	RV7+D20auxin	11	1
Xiaoya	RV7+D20auxin	11	1
Xiaoya	RV7+D20auxin	11	1
Xiaoya	RV7+D20auxin	11	1
Xiaoya	RV7+D20auxin	11	1
Xiaoya	RV7+D20auxin	11	1
Xiaoya	RV7+D20auxin	11	1
Xiaoya	RV7+D20auxin	11	1
Xiaoya	RV7+D20auxin	11	1
Xiaoya	RV7+D20auxin	11	1
Xiaoya	RV7+D20auxin	11	1
Xiaoya	RV7+D20auxin	11	1
Xiaoya	RV7+D20auxin	16	1
Xiaoya	RV7+D20auxin	16	1
Xiaoya	RV7+D20auxin	16	1
Xiaoya	RV7+D20auxin	16	1
Xiaoya	RV7+D20auxin	16	1
Xiaoya	RV7+D20auxin	16	1
Xiaoya	RV7+D20auxin	16	1
Xiaoya	RV7+D20auxin	16	1
Xiaoya	RV7+D20auxin	16	1
Xiaoya	RV7+D20auxin	16	1
Xiaoya	RV7+D20auxin	16	1
Xiaoya	RV7+D20auxin	16	1
Xiaoya	RV7+D20auxin	16	1
Xiaoya	RV7+D20auxin	16	1
Xiaoya	RV7+D20auxin	16	1
Xiaoya	RV7+D20auxin	16	1
Xiaoya	RV7+D20auxin	16	1
Xiaoya	RV7+D20auxin	16	1
Xiaoya	RV7+D20auxin	16	1
Xiaoya	RV7+D20auxin	16	1
Xiaoya	RV7+D20auxin	16	1
Xiaoya	RV7+D20auxin	16	1
Xiaoya	RV7+D20auxin	16	1
Xiaoya	RV7+D20auxin	16	1
Xiaoya	RV7+D20auxin	16	1
Xiaoya	RV7+D20auxin	16	1
Xiaoya	RV7+D20auxin	16	1
Xiaoya	RV7+D20auxin	16	1
Xiaoya	RV7+D20auxin	16	1
Xiaoya	RV7+D20auxin	16	1
Xiaoya	RV7+D20auxin	16	1
Xiaoya	RV7+D20auxin	16	1
Xiaoya	RV7+D20auxin	16	1
Xiaoya	RV7+D20auxin	16	1
Xiaoya	RV7+D20auxin	16	1
Xiaoya	RV7+D20auxin	16	1
Xiaoya	RV7+D20auxin	16	1
Xiaoya	RV7+D20auxin	16	1
Xiaoya	RV7+D20auxin	16	1
Xiaoya	RV7+D20auxin	16	1
Xiaoya	RV7+D20auxin	16	1
Xiaoya	RV7+D20auxin	16	1
Xiaoya	RV7+D20auxin	16	1
Xiaoya	RV7+D20auxin	16	1
Xiaoya	RV7+D20auxin	16	1
Xiaoya	RV7+D20auxin	16	1
Xiaoya	RV7+D20auxin	16	1
Xiaoya	RV7+D20auxin	16	1
Xiaoya	RV7+D20auxin	16	1
Xiaoya	RV7+D20auxin	16	1
Xiaoya	RV7+D20auxin	16	1
Xiaoya	RV7+D20auxin	16	1
Xiaoya	RV7+D20auxin	16	1
Xiaoya	RV7+D20auxin	16	1
Xiaoya	RV7+D20auxin	16	1
Xiaoya	RV7+D20auxin	16	1
Xiaoya	RV7+D20auxin	16	1
Xiaoya	RV7+D20auxin	16	1
Xiaoya	RV7+D20auxin	16	1
Xiaoya	RV7+D20auxin	16	1
Xiaoya	RV7+D20auxin	16	1
Xiaoya	RV7+D20auxin	16	1
Xiaoya	RV7+D20auxin	16	1
Xiaoya	RV7+D20auxin	16	1
Xiaoya	RV7+D20auxin	16	1
Xiaoya	RV7+D20auxin	16	1
Xiaoya	RV7+D20auxin	16	1
Xiaoya	RV7+D20auxin	16	1
Xiaoya	RV7+D20auxin	16	1
Xiaoya	RV7+D20auxin	16	1
Xiaoya	RV7+D20auxin	16	1
Xiaoya	RV7+D20auxin	16	1
Xiaoya	RV7+D20auxin	20	1
Xiaoya	RV7+D20auxin	20	1
Xiaoya	RV7+D20auxin	20	1
Xiaoya	RV7+D20auxin	20	1
Xiaoya	RV7+D20auxin	20	1
Xiaoya	RV7+D20auxin	20	1
Xiaoya	RV7+D20auxin	20	1
Xiaoya	RV7+D20auxin	20	1
Xiaoya	RV7+D20auxin	20	1
Xiaoya	RV7+D20auxin	20	1
Xiaoya	RV7+D20auxin	20	1
Xiaoya	RV7+D20auxin	20	1
Xiaoya	RV7+D20auxin	20	1
Xiaoya	RV7+D20auxin	20	1
Xiaoya	RV7+D20auxin	20	1
Xiaoya	RV7+D20auxin	20	1
Xiaoya	RV7+D20auxin	20	1
Xiaoya	RV7+D20auxin	20	1
Xiaoya	RV7+D20auxin	20	1
Xiaoya	RV7+D20auxin	20	1
Xiaoya	RV7+D20auxin	20	1
Xiaoya	RV7+D20auxin	20	1
Xiaoya	RV7+D20auxin	20	1
Xiaoya	RV7+D20auxin	20	1
Xiaoya	RV7+D20auxin	20	1
Xiaoya	RV7+D20auxin	20	1
Xiaoya	RV7+D20auxin	20	1
Xiaoya	RV7+D20auxin	22	1
Xiaoya	RV7+D20auxin	22	1
Xiaoya	RV7+D20auxin	22	1
Xiaoya	RV7+D20auxin	22	1
Xiaoya	RV7+D20auxin	26	1
Xiaoya	RV7+D20auxin	26	1
Xiaoya	RV7+D20auxin	26	1
Xiaoya	RV7+D20auxin	29	1
Xiaoya	RV7+D20auxin	29	1
Xiaoya	RV7+D20auxin	30	1
Xiaoya	RV7+D20auxin	33	1
Xiaoya	RV7+D20auxin	33	1
Xiaoya	RV7+D20auxin	34	1
Xiaoya	RV7+D20auxin	36	1
Xiaoya	RV7+D20auxin	36	1
Xiaoya	RV7+D20auxin	38	1
Xiaoya	RV7+D20auxin	38	1
Xiaoya	RV7+D20auxin	38	1
Xiaoya	RV7+D20auxin	40	1
Xiaoya	RV7+D20auxin	40	1
Xiaoya	RV7+D20auxin	40	1
Xiaoya	RV7+D20auxin	40	1
Xiaoya	RV7+D20auxin	5	0
Xiaoya	RV7+D20auxin	5	0
Xiaoya	RV7+D20auxin	5	0
Xiaoya	RV7+D20auxin	5	0
Xiaoya	RV7+D20auxin	5	0
Xiaoya	RV7+D20auxin	5	0
Xiaoya	RV7+D20auxin	5	0
Xiaoya	RV7+D20auxin	5	0
Xiaoya	RV7+D20auxin	5	0
Xiaoya	RV7+D20auxin	5	0
Xiaoya	RV7+D20auxin	5	0
Xiaoya	RV7+D20auxin	5	0
Xiaoya	RV7+D20auxin	5	0
Xiaoya	RV7+D20auxin	5	0
Xiaoya	RV7+D20auxin	5	0
Xiaoya	RV7+D20auxin	7	0
Xiaoya	RV7+D20auxin	7	0
Xiaoya	RV7+D20auxin	7	0
Xiaoya	RV7+D20auxin	7	0
Xiaoya	RV7+D20auxin	7	0
Xiaoya	RV7+D20auxin	7	0
Xiaoya	RV7+D20auxin	7	0
Xiaoya	RV7+D20auxin	9	0
Xiaoya	RV7+D20auxin	9	0
Xiaoya	RV7+D20auxin	9	0
Xiaoya	RV7+D20auxin	9	0
Xiaoya	RV7+D20auxin	9	0
Xiaoya	RV7+D20auxin	9	0
Xiaoya	RV7+D20auxin	9	0
Xiaoya	RV7+D20auxin	9	0
Xiaoya	RV7+D20auxin	9	0
Xiaoya	RV7+D20auxin	9	0
Xiaoya	RV7+D20auxin	9	0
Xiaoya	RV7+D20auxin	9	0
Xiaoya	RV7+D20auxin	11	0
Xiaoya	RV7+D20auxin	11	0
Xiaoya	RV7+D20auxin	11	0
Xiaoya	RV7+D20auxin	11	0
Xiaoya	RV7+D20auxin	11	0	N dead / Initial N
Xiaoya	RV7+D20auxin	11	0	183
Xiaoya	RV7+D20auxin	11	0	142
Xiaoya	RV7	11	1
Xiaoya	RV7	11	1
Xiaoya	RV7	11	1
Xiaoya	RV7	11	1
Xiaoya	RV7	11	1
Xiaoya	RV7	11	1
Xiaoya	RV7	11	1
Xiaoya	RV7	11	1
Xiaoya	RV7	11	1
Xiaoya	RV7	11	1
Xiaoya	RV7	11	1
Xiaoya	RV7	11	1
Xiaoya	RV7	11	1
Xiaoya	RV7	11	1
Xiaoya	RV7	11	1
Xiaoya	RV7	11	1
Xiaoya	RV7	11	1
Xiaoya	RV7	11	1
Xiaoya	RV7	11	1
Xiaoya	RV7	11	1
Xiaoya	RV7	11	1
Xiaoya	RV7	16	1
Xiaoya	RV7	16	1
Xiaoya	RV7	16	1
Xiaoya	RV7	16	1
Xiaoya	RV7	16	1
Xiaoya	RV7	16	1
Xiaoya	RV7	16	1
Xiaoya	RV7	16	1
Xiaoya	RV7	16	1
Xiaoya	RV7	16	1
Xiaoya	RV7	16	1
Xiaoya	RV7	16	1
Xiaoya	RV7	16	1
Xiaoya	RV7	16	1
Xiaoya	RV7	16	1
Xiaoya	RV7	16	1
Xiaoya	RV7	16	1
Xiaoya	RV7	16	1
Xiaoya	RV7	16	1
Xiaoya	RV7	16	1
Xiaoya	RV7	16	1
Xiaoya	RV7	16	1
Xiaoya	RV7	16	1
Xiaoya	RV7	16	1
Xiaoya	RV7	16	1
Xiaoya	RV7	16	1
Xiaoya	RV7	16	1
Xiaoya	RV7	16	1
Xiaoya	RV7	16	1
Xiaoya	RV7	16	1
Xiaoya	RV7	16	1
Xiaoya	RV7	16	1
Xiaoya	RV7	16	1
Xiaoya	RV7	16	1
Xiaoya	RV7	16	1
Xiaoya	RV7	16	1
Xiaoya	RV7	16	1
Xiaoya	RV7	16	1
Xiaoya	RV7	16	1
Xiaoya	RV7	16	1
Xiaoya	RV7	16	1
Xiaoya	RV7	16	1
Xiaoya	RV7	16	1
Xiaoya	RV7	16	1
Xiaoya	RV7	16	1
Xiaoya	RV7	16	1
Xiaoya	RV7	16	1
Xiaoya	RV7	16	1
Xiaoya	RV7	16	1
Xiaoya	RV7	16	1
Xiaoya	RV7	16	1
Xiaoya	RV7	16	1
Xiaoya	RV7	16	1
Xiaoya	RV7	16	1
Xiaoya	RV7	16	1
Xiaoya	RV7	16	1
Xiaoya	RV7	16	1
Xiaoya	RV7	16	1
Xiaoya	RV7	16	1
Xiaoya	RV7	16	1
Xiaoya	RV7	16	1
Xiaoya	RV7	16	1
Xiaoya	RV7	16	1
Xiaoya	RV7	16	1
Xiaoya	RV7	16	1
Xiaoya	RV7	16	1
Xiaoya	RV7	16	1
Xiaoya	RV7	16	1
Xiaoya	RV7	16	1
Xiaoya	RV7	16	1
Xiaoya	RV7	16	1
Xiaoya	RV7	16	1
Xiaoya	RV7	20	1
Xiaoya	RV7	20	1
Xiaoya	RV7	20	1
Xiaoya	RV7	20	1
Xiaoya	RV7	20	1
Xiaoya	RV7	20	1
Xiaoya	RV7	20	1
Xiaoya	RV7	20	1
Xiaoya	RV7	20	1
Xiaoya	RV7	20	1
Xiaoya	RV7	20	1
Xiaoya	RV7	20	1
Xiaoya	RV7	20	1
Xiaoya	RV7	20	1
Xiaoya	RV7	20	1
Xiaoya	RV7	20	1
Xiaoya	RV7	20	1
Xiaoya	RV7	20	1
Xiaoya	RV7	20	1
Xiaoya	RV7	20	1
Xiaoya	RV7	20	1
Xiaoya	RV7	20	1
Xiaoya	RV7	20	1
Xiaoya	RV7	20	1
Xiaoya	RV7	20	1
Xiaoya	RV7	20	1
Xiaoya	RV7	20	1
Xiaoya	RV7	22	1
Xiaoya	RV7	24	1
Xiaoya	RV7	24	1
Xiaoya	RV7	24	1
Xiaoya	RV7	24	1
Xiaoya	RV7	24	1
Xiaoya	RV7	26	1
Xiaoya	RV7	26	1
Xiaoya	RV7	26	1
Xiaoya	RV7	29	1
Xiaoya	RV7	29	1
Xiaoya	RV7	29	1
Xiaoya	RV7	29	1
Xiaoya	RV7	29	1
Xiaoya	RV7	29	1
Xiaoya	RV7	30	1
Xiaoya	RV7	30	1
Xiaoya	RV7	30	1
Xiaoya	RV7	30	1
Xiaoya	RV7	5	0
Xiaoya	RV7	5	0
Xiaoya	RV7	5	0
Xiaoya	RV7	5	0
Xiaoya	RV7	5	0
Xiaoya	RV7	5	0
Xiaoya	RV7	5	0
Xiaoya	RV7	5	0
Xiaoya	RV7	5	0
Xiaoya	RV7	5	0
Xiaoya	RV7	5	0
Xiaoya	RV7	5	0
Xiaoya	RV7	5	0
Xiaoya	RV7	5	0
Xiaoya	RV7	5	0
Xiaoya	RV7	7	0
Xiaoya	RV7	7	0
Xiaoya	RV7	7	0
Xiaoya	RV7	7	0
Xiaoya	RV7	7	0
Xiaoya	RV7	7	0
Xiaoya	RV7	7	0
Xiaoya	RV7	9	0
Xiaoya	RV7	9	0
Xiaoya	RV7	9	0
Xiaoya	RV7	9	0
Xiaoya	RV7	9	0
Xiaoya	RV7	9	0
Xiaoya	RV7	9	0
Xiaoya	RV7	9	0
Xiaoya	RV7	9	0
Xiaoya	RV7	9	0
Xiaoya	RV7	9	0
Xiaoya	RV7	9	0
Xiaoya	RV7	11	0
Xiaoya	RV7	11	0
Xiaoya	RV7	11	0
Xiaoya	RV7	11	0
Xiaoya	RV7	11	0	N dead / Initial N
Xiaoya	RV7	11	0	180
Xiaoya	RV7	11	0	139
Xiaoya	RV8+D20auxin	10	1
Xiaoya	RV8+D20auxin	10	1
Xiaoya	RV8+D20auxin	10	1
Xiaoya	RV8+D20auxin	10	1
Xiaoya	RV8+D20auxin	10	1
Xiaoya	RV8+D20auxin	10	1
Xiaoya	RV8+D20auxin	10	1
Xiaoya	RV8+D20auxin	10	1
Xiaoya	RV8+D20auxin	10	1
Xiaoya	RV8+D20auxin	10	1
Xiaoya	RV8+D20auxin	10	1
Xiaoya	RV8+D20auxin	10	1
Xiaoya	RV8+D20auxin	10	1
Xiaoya	RV8+D20auxin	10	1
Xiaoya	RV8+D20auxin	10	1
Xiaoya	RV8+D20auxin	10	1
Xiaoya	RV8+D20auxin	10	1
Xiaoya	RV8+D20auxin	10	1
Xiaoya	RV8+D20auxin	10	1
Xiaoya	RV8+D20auxin	15	1
Xiaoya	RV8+D20auxin	15	1
Xiaoya	RV8+D20auxin	15	1
Xiaoya	RV8+D20auxin	15	1
Xiaoya	RV8+D20auxin	15	1
Xiaoya	RV8+D20auxin	15	1
Xiaoya	RV8+D20auxin	15	1
Xiaoya	RV8+D20auxin	15	1
Xiaoya	RV8+D20auxin	15	1
Xiaoya	RV8+D20auxin	15	1
Xiaoya	RV8+D20auxin	15	1
Xiaoya	RV8+D20auxin	15	1
Xiaoya	RV8+D20auxin	15	1
Xiaoya	RV8+D20auxin	15	1
Xiaoya	RV8+D20auxin	15	1
Xiaoya	RV8+D20auxin	15	1
Xiaoya	RV8+D20auxin	15	1
Xiaoya	RV8+D20auxin	15	1
Xiaoya	RV8+D20auxin	15	1
Xiaoya	RV8+D20auxin	15	1
Xiaoya	RV8+D20auxin	15	1
Xiaoya	RV8+D20auxin	15	1
Xiaoya	RV8+D20auxin	15	1
Xiaoya	RV8+D20auxin	15	1
Xiaoya	RV8+D20auxin	15	1
Xiaoya	RV8+D20auxin	15	1
Xiaoya	RV8+D20auxin	15	1
Xiaoya	RV8+D20auxin	15	1
Xiaoya	RV8+D20auxin	15	1
Xiaoya	RV8+D20auxin	15	1
Xiaoya	RV8+D20auxin	15	1
Xiaoya	RV8+D20auxin	15	1
Xiaoya	RV8+D20auxin	15	1
Xiaoya	RV8+D20auxin	15	1
Xiaoya	RV8+D20auxin	15	1
Xiaoya	RV8+D20auxin	15	1
Xiaoya	RV8+D20auxin	15	1
Xiaoya	RV8+D20auxin	15	1
Xiaoya	RV8+D20auxin	15	1
Xiaoya	RV8+D20auxin	15	1
Xiaoya	RV8+D20auxin	15	1
Xiaoya	RV8+D20auxin	15	1
Xiaoya	RV8+D20auxin	15	1
Xiaoya	RV8+D20auxin	15	1
Xiaoya	RV8+D20auxin	15	1
Xiaoya	RV8+D20auxin	15	1
Xiaoya	RV8+D20auxin	15	1
Xiaoya	RV8+D20auxin	15	1
Xiaoya	RV8+D20auxin	15	1
Xiaoya	RV8+D20auxin	15	1
Xiaoya	RV8+D20auxin	15	1
Xiaoya	RV8+D20auxin	15	1
Xiaoya	RV8+D20auxin	15	1
Xiaoya	RV8+D20auxin	15	1
Xiaoya	RV8+D20auxin	15	1
Xiaoya	RV8+D20auxin	15	1
Xiaoya	RV8+D20auxin	15	1
Xiaoya	RV8+D20auxin	15	1
Xiaoya	RV8+D20auxin	15	1
Xiaoya	RV8+D20auxin	15	1
Xiaoya	RV8+D20auxin	15	1
Xiaoya	RV8+D20auxin	15	1
Xiaoya	RV8+D20auxin	15	1
Xiaoya	RV8+D20auxin	15	1
Xiaoya	RV8+D20auxin	15	1
Xiaoya	RV8+D20auxin	15	1
Xiaoya	RV8+D20auxin	15	1
Xiaoya	RV8+D20auxin	15	1
Xiaoya	RV8+D20auxin	15	1
Xiaoya	RV8+D20auxin	15	1
Xiaoya	RV8+D20auxin	15	1
Xiaoya	RV8+D20auxin	15	1
Xiaoya	RV8+D20auxin	15	1
Xiaoya	RV8+D20auxin	15	1
Xiaoya	RV8+D20auxin	15	1
Xiaoya	RV8+D20auxin	15	1
Xiaoya	RV8+D20auxin	15	1
Xiaoya	RV8+D20auxin	15	1
Xiaoya	RV8+D20auxin	15	1
Xiaoya	RV8+D20auxin	20	1
Xiaoya	RV8+D20auxin	20	1
Xiaoya	RV8+D20auxin	20	1
Xiaoya	RV8+D20auxin	20	1
Xiaoya	RV8+D20auxin	20	1
Xiaoya	RV8+D20auxin	20	1
Xiaoya	RV8+D20auxin	20	1
Xiaoya	RV8+D20auxin	20	1
Xiaoya	RV8+D20auxin	20	1
Xiaoya	RV8+D20auxin	20	1
Xiaoya	RV8+D20auxin	20	1
Xiaoya	RV8+D20auxin	20	1
Xiaoya	RV8+D20auxin	20	1
Xiaoya	RV8+D20auxin	20	1
Xiaoya	RV8+D20auxin	20	1
Xiaoya	RV8+D20auxin	20	1
Xiaoya	RV8+D20auxin	20	1
Xiaoya	RV8+D20auxin	20	1
Xiaoya	RV8+D20auxin	20	1
Xiaoya	RV8+D20auxin	20	1
Xiaoya	RV8+D20auxin	20	1
Xiaoya	RV8+D20auxin	20	1
Xiaoya	RV8+D20auxin	20	1
Xiaoya	RV8+D20auxin	20	1
Xiaoya	RV8+D20auxin	20	1
Xiaoya	RV8+D20auxin	20	1
Xiaoya	RV8+D20auxin	20	1
Xiaoya	RV8+D20auxin	20	1
Xiaoya	RV8+D20auxin	20	1
Xiaoya	RV8+D20auxin	20	1
Xiaoya	RV8+D20auxin	20	1
Xiaoya	RV8+D20auxin	20	1
Xiaoya	RV8+D20auxin	20	1
Xiaoya	RV8+D20auxin	20	1
Xiaoya	RV8+D20auxin	20	1
Xiaoya	RV8+D20auxin	20	1
Xiaoya	RV8+D20auxin	20	1
Xiaoya	RV8+D20auxin	20	1
Xiaoya	RV8+D20auxin	20	1
Xiaoya	RV8+D20auxin	20	1
Xiaoya	RV8+D20auxin	20	1
Xiaoya	RV8+D20auxin	20	1
Xiaoya	RV8+D20auxin	20	1
Xiaoya	RV8+D20auxin	20	1
Xiaoya	RV8+D20auxin	20	1
Xiaoya	RV8+D20auxin	20	1
Xiaoya	RV8+D20auxin	20	1
Xiaoya	RV8+D20auxin	20	1
Xiaoya	RV8+D20auxin	20	1
Xiaoya	RV8+D20auxin	20	1
Xiaoya	RV8+D20auxin	20	1
Xiaoya	RV8+D20auxin	20	1
Xiaoya	RV8+D20auxin	20	1
Xiaoya	RV8+D20auxin	20	1
Xiaoya	RV8+D20auxin	20	1
Xiaoya	RV8+D20auxin	20	1
Xiaoya	RV8+D20auxin	23	1
Xiaoya	RV8+D20auxin	23	1
Xiaoya	RV8+D20auxin	25	1
Xiaoya	RV8+D20auxin	25	1
Xiaoya	RV8+D20auxin	25	1
Xiaoya	RV8+D20auxin	28	1
Xiaoya	RV8+D20auxin	29	1
Xiaoya	RV8+D20auxin	32	1
Xiaoya	RV8+D20auxin	33	1
Xiaoya	RV8+D20auxin	33	1
Xiaoya	RV8+D20auxin	35	1
Xiaoya	RV8+D20auxin	40	1
Xiaoya	RV8+D20auxin	40	1
Xiaoya	RV8+D20auxin	40	1
Xiaoya	RV8+D20auxin	40	1
Xiaoya	RV8+D20auxin	40	1
Xiaoya	RV8+D20auxin	40	1
Xiaoya	RV8+D20auxin	40	1
Xiaoya	RV8+D20auxin	42	1
Xiaoya	RV8+D20auxin	4	0
Xiaoya	RV8+D20auxin	4	0
Xiaoya	RV8+D20auxin	4	0
Xiaoya	RV8+D20auxin	6	0
Xiaoya	RV8+D20auxin	6	0
Xiaoya	RV8+D20auxin	6	0
Xiaoya	RV8+D20auxin	6	0
Xiaoya	RV8+D20auxin	8	0
Xiaoya	RV8+D20auxin	8	0
Xiaoya	RV8+D20auxin	8	0
Xiaoya	RV8+D20auxin	8	0
Xiaoya	RV8+D20auxin	8	0
Xiaoya	RV8+D20auxin	8	0
Xiaoya	RV8+D20auxin	8	0
Xiaoya	RV8+D20auxin	8	0
Xiaoya	RV8+D20auxin	8	0
Xiaoya	RV8+D20auxin	10	0
Xiaoya	RV8+D20auxin	10	0
Xiaoya	RV8+D20auxin	10	0
Xiaoya	RV8+D20auxin	10	0
Xiaoya	RV8+D20auxin	10	0
Xiaoya	RV8+D20auxin	10	0
Xiaoya	RV8+D20auxin	10	0
Xiaoya	RV8+D20auxin	10	0
Xiaoya	RV8+D20auxin	10	0	N dead / Initial N
Xiaoya	RV8+D20auxin	10	0	200
Xiaoya	RV8+D20auxin	10	0	173
Xiaoya	RV8	10	1
Xiaoya	RV8	10	1
Xiaoya	RV8	10	1
Xiaoya	RV8	10	1
Xiaoya	RV8	10	1
Xiaoya	RV8	10	1
Xiaoya	RV8	10	1
Xiaoya	RV8	10	1
Xiaoya	RV8	10	1
Xiaoya	RV8	10	1
Xiaoya	RV8	10	1
Xiaoya	RV8	10	1
Xiaoya	RV8	10	1
Xiaoya	RV8	10	1
Xiaoya	RV8	10	1
Xiaoya	RV8	10	1
Xiaoya	RV8	10	1
Xiaoya	RV8	10	1
Xiaoya	RV8	10	1
Xiaoya	RV8	15	1
Xiaoya	RV8	15	1
Xiaoya	RV8	15	1
Xiaoya	RV8	15	1
Xiaoya	RV8	15	1
Xiaoya	RV8	15	1
Xiaoya	RV8	15	1
Xiaoya	RV8	15	1
Xiaoya	RV8	15	1
Xiaoya	RV8	15	1
Xiaoya	RV8	15	1
Xiaoya	RV8	15	1
Xiaoya	RV8	15	1
Xiaoya	RV8	15	1
Xiaoya	RV8	15	1
Xiaoya	RV8	15	1
Xiaoya	RV8	15	1
Xiaoya	RV8	15	1
Xiaoya	RV8	15	1
Xiaoya	RV8	15	1
Xiaoya	RV8	15	1
Xiaoya	RV8	15	1
Xiaoya	RV8	15	1
Xiaoya	RV8	15	1
Xiaoya	RV8	15	1
Xiaoya	RV8	15	1
Xiaoya	RV8	15	1
Xiaoya	RV8	15	1
Xiaoya	RV8	15	1
Xiaoya	RV8	15	1
Xiaoya	RV8	15	1
Xiaoya	RV8	15	1
Xiaoya	RV8	15	1
Xiaoya	RV8	15	1
Xiaoya	RV8	15	1
Xiaoya	RV8	15	1
Xiaoya	RV8	15	1
Xiaoya	RV8	15	1
Xiaoya	RV8	15	1
Xiaoya	RV8	15	1
Xiaoya	RV8	15	1
Xiaoya	RV8	15	1
Xiaoya	RV8	15	1
Xiaoya	RV8	15	1
Xiaoya	RV8	15	1
Xiaoya	RV8	15	1
Xiaoya	RV8	15	1
Xiaoya	RV8	15	1
Xiaoya	RV8	15	1
Xiaoya	RV8	15	1
Xiaoya	RV8	15	1
Xiaoya	RV8	15	1
Xiaoya	RV8	15	1
Xiaoya	RV8	15	1
Xiaoya	RV8	15	1
Xiaoya	RV8	15	1
Xiaoya	RV8	15	1
Xiaoya	RV8	15	1
Xiaoya	RV8	15	1
Xiaoya	RV8	15	1
Xiaoya	RV8	15	1
Xiaoya	RV8	15	1
Xiaoya	RV8	15	1
Xiaoya	RV8	15	1
Xiaoya	RV8	15	1
Xiaoya	RV8	15	1
Xiaoya	RV8	15	1
Xiaoya	RV8	15	1
Xiaoya	RV8	15	1
Xiaoya	RV8	15	1
Xiaoya	RV8	15	1
Xiaoya	RV8	15	1
Xiaoya	RV8	15	1
Xiaoya	RV8	15	1
Xiaoya	RV8	15	1
Xiaoya	RV8	15	1
Xiaoya	RV8	15	1
Xiaoya	RV8	15	1
Xiaoya	RV8	15	1
Xiaoya	RV8	20	1
Xiaoya	RV8	20	1
Xiaoya	RV8	20	1
Xiaoya	RV8	20	1
Xiaoya	RV8	20	1
Xiaoya	RV8	20	1
Xiaoya	RV8	20	1
Xiaoya	RV8	20	1
Xiaoya	RV8	20	1
Xiaoya	RV8	20	1
Xiaoya	RV8	20	1
Xiaoya	RV8	20	1
Xiaoya	RV8	20	1
Xiaoya	RV8	20	1
Xiaoya	RV8	20	1
Xiaoya	RV8	20	1
Xiaoya	RV8	20	1
Xiaoya	RV8	20	1
Xiaoya	RV8	20	1
Xiaoya	RV8	20	1
Xiaoya	RV8	20	1
Xiaoya	RV8	20	1
Xiaoya	RV8	20	1
Xiaoya	RV8	20	1
Xiaoya	RV8	20	1
Xiaoya	RV8	20	1
Xiaoya	RV8	20	1
Xiaoya	RV8	20	1
Xiaoya	RV8	20	1
Xiaoya	RV8	20	1
Xiaoya	RV8	20	1
Xiaoya	RV8	20	1
Xiaoya	RV8	20	1
Xiaoya	RV8	20	1
Xiaoya	RV8	20	1
Xiaoya	RV8	20	1
Xiaoya	RV8	20	1
Xiaoya	RV8	20	1
Xiaoya	RV8	20	1
Xiaoya	RV8	20	1
Xiaoya	RV8	20	1
Xiaoya	RV8	20	1
Xiaoya	RV8	20	1
Xiaoya	RV8	20	1
Xiaoya	RV8	20	1
Xiaoya	RV8	20	1
Xiaoya	RV8	20	1
Xiaoya	RV8	20	1
Xiaoya	RV8	20	1
Xiaoya	RV8	20	1
Xiaoya	RV8	20	1
Xiaoya	RV8	20	1
Xiaoya	RV8	20	1
Xiaoya	RV8	20	1
Xiaoya	RV8	20	1
Xiaoya	RV8	20	1
Xiaoya	RV8	23	1
Xiaoya	RV8	23	1
Xiaoya	RV8	25	1
Xiaoya	RV8	25	1
Xiaoya	RV8	25	1
Xiaoya	RV8	25	1
Xiaoya	RV8	28	1
Xiaoya	RV8	28	1
Xiaoya	RV8	28	1
Xiaoya	RV8	29	1
Xiaoya	RV8	29	1
Xiaoya	RV8	29	1
Xiaoya	RV8	29	1
Xiaoya	RV8	32	1
Xiaoya	RV8	32	1
Xiaoya	RV8	32	1
Xiaoya	RV8	32	1
Xiaoya	RV8	33	1
Xiaoya	RV8	33	1
Xiaoya	RV8	4	0
Xiaoya	RV8	4	0
Xiaoya	RV8	4	0
Xiaoya	RV8	6	0
Xiaoya	RV8	6	0
Xiaoya	RV8	6	0
Xiaoya	RV8	6	0
Xiaoya	RV8	8	0
Xiaoya	RV8	8	0
Xiaoya	RV8	8	0
Xiaoya	RV8	8	0
Xiaoya	RV8	8	0
Xiaoya	RV8	8	0
Xiaoya	RV8	8	0
Xiaoya	RV8	8	0
Xiaoya	RV8	8	0
Xiaoya	RV8	10	0
Xiaoya	RV8	10	0
Xiaoya	RV8	10	0
Xiaoya	RV8	10	0
Xiaoya	RV8	10	0
Xiaoya	RV8	10	0
Xiaoya	RV8	10	0
Xiaoya	RV8	10	0
Xiaoya	RV8	10	0	N dead / Initial N
Xiaoya	RV8	10	0	200
Xiaoya	RV8	10	0	173
Xiaoya	RAF2181+D20auxin	11	1
Xiaoya	RAF2181+D20auxin	11	1
Xiaoya	RAF2181+D20auxin	11	1
Xiaoya	RAF2181+D20auxin	11	1
Xiaoya	RAF2181+D20auxin	11	1
Xiaoya	RAF2181+D20auxin	11	1
Xiaoya	RAF2181+D20auxin	11	1
Xiaoya	RAF2181+D20auxin	11	1
Xiaoya	RAF2181+D20auxin	11	1
Xiaoya	RAF2181+D20auxin	11	1
Xiaoya	RAF2181+D20auxin	11	1
Xiaoya	RAF2181+D20auxin	11	1
Xiaoya	RAF2181+D20auxin	11	1
Xiaoya	RAF2181+D20auxin	11	1
Xiaoya	RAF2181+D20auxin	11	1
Xiaoya	RAF2181+D20auxin	11	1
Xiaoya	RAF2181+D20auxin	11	1
Xiaoya	RAF2181+D20auxin	16	1
Xiaoya	RAF2181+D20auxin	16	1
Xiaoya	RAF2181+D20auxin	16	1
Xiaoya	RAF2181+D20auxin	16	1
Xiaoya	RAF2181+D20auxin	16	1
Xiaoya	RAF2181+D20auxin	16	1
Xiaoya	RAF2181+D20auxin	16	1
Xiaoya	RAF2181+D20auxin	16	1
Xiaoya	RAF2181+D20auxin	16	1
Xiaoya	RAF2181+D20auxin	16	1
Xiaoya	RAF2181+D20auxin	16	1
Xiaoya	RAF2181+D20auxin	16	1
Xiaoya	RAF2181+D20auxin	16	1
Xiaoya	RAF2181+D20auxin	16	1
Xiaoya	RAF2181+D20auxin	16	1
Xiaoya	RAF2181+D20auxin	16	1
Xiaoya	RAF2181+D20auxin	16	1
Xiaoya	RAF2181+D20auxin	16	1
Xiaoya	RAF2181+D20auxin	16	1
Xiaoya	RAF2181+D20auxin	16	1
Xiaoya	RAF2181+D20auxin	16	1
Xiaoya	RAF2181+D20auxin	16	1
Xiaoya	RAF2181+D20auxin	16	1
Xiaoya	RAF2181+D20auxin	16	1
Xiaoya	RAF2181+D20auxin	16	1
Xiaoya	RAF2181+D20auxin	16	1
Xiaoya	RAF2181+D20auxin	16	1
Xiaoya	RAF2181+D20auxin	16	1
Xiaoya	RAF2181+D20auxin	16	1
Xiaoya	RAF2181+D20auxin	16	1
Xiaoya	RAF2181+D20auxin	16	1
Xiaoya	RAF2181+D20auxin	16	1
Xiaoya	RAF2181+D20auxin	16	1
Xiaoya	RAF2181+D20auxin	16	1
Xiaoya	RAF2181+D20auxin	16	1
Xiaoya	RAF2181+D20auxin	16	1
Xiaoya	RAF2181+D20auxin	16	1
Xiaoya	RAF2181+D20auxin	16	1
Xiaoya	RAF2181+D20auxin	16	1
Xiaoya	RAF2181+D20auxin	16	1
Xiaoya	RAF2181+D20auxin	16	1
Xiaoya	RAF2181+D20auxin	16	1
Xiaoya	RAF2181+D20auxin	16	1
Xiaoya	RAF2181+D20auxin	16	1
Xiaoya	RAF2181+D20auxin	16	1
Xiaoya	RAF2181+D20auxin	16	1
Xiaoya	RAF2181+D20auxin	16	1
Xiaoya	RAF2181+D20auxin	16	1
Xiaoya	RAF2181+D20auxin	20	1
Xiaoya	RAF2181+D20auxin	20	1
Xiaoya	RAF2181+D20auxin	20	1
Xiaoya	RAF2181+D20auxin	20	1
Xiaoya	RAF2181+D20auxin	20	1
Xiaoya	RAF2181+D20auxin	20	1
Xiaoya	RAF2181+D20auxin	20	1
Xiaoya	RAF2181+D20auxin	20	1
Xiaoya	RAF2181+D20auxin	20	1
Xiaoya	RAF2181+D20auxin	20	1
Xiaoya	RAF2181+D20auxin	20	1
Xiaoya	RAF2181+D20auxin	20	1
Xiaoya	RAF2181+D20auxin	20	1
Xiaoya	RAF2181+D20auxin	20	1
Xiaoya	RAF2181+D20auxin	20	1
Xiaoya	RAF2181+D20auxin	20	1
Xiaoya	RAF2181+D20auxin	20	1
Xiaoya	RAF2181+D20auxin	20	1
Xiaoya	RAF2181+D20auxin	20	1
Xiaoya	RAF2181+D20auxin	20	1
Xiaoya	RAF2181+D20auxin	20	1
Xiaoya	RAF2181+D20auxin	20	1
Xiaoya	RAF2181+D20auxin	20	1
Xiaoya	RAF2181+D20auxin	20	1
Xiaoya	RAF2181+D20auxin	20	1
Xiaoya	RAF2181+D20auxin	20	1
Xiaoya	RAF2181+D20auxin	20	1
Xiaoya	RAF2181+D20auxin	20	1
Xiaoya	RAF2181+D20auxin	20	1
Xiaoya	RAF2181+D20auxin	20	1
Xiaoya	RAF2181+D20auxin	20	1
Xiaoya	RAF2181+D20auxin	20	1
Xiaoya	RAF2181+D20auxin	20	1
Xiaoya	RAF2181+D20auxin	20	1
Xiaoya	RAF2181+D20auxin	20	1
Xiaoya	RAF2181+D20auxin	20	1
Xiaoya	RAF2181+D20auxin	20	1
Xiaoya	RAF2181+D20auxin	22	1
Xiaoya	RAF2181+D20auxin	22	1
Xiaoya	RAF2181+D20auxin	22	1
Xiaoya	RAF2181+D20auxin	22	1
Xiaoya	RAF2181+D20auxin	24	1
Xiaoya	RAF2181+D20auxin	24	1
Xiaoya	RAF2181+D20auxin	24	1
Xiaoya	RAF2181+D20auxin	24	1
Xiaoya	RAF2181+D20auxin	24	1
Xiaoya	RAF2181+D20auxin	29	1
Xiaoya	RAF2181+D20auxin	29	1
Xiaoya	RAF2181+D20auxin	29	1
Xiaoya	RAF2181+D20auxin	29	1
Xiaoya	RAF2181+D20auxin	29	1
Xiaoya	RAF2181+D20auxin	29	1
Xiaoya	RAF2181+D20auxin	29	1
Xiaoya	RAF2181+D20auxin	33	1
Xiaoya	RAF2181+D20auxin	34	1
Xiaoya	RAF2181+D20auxin	40	1
Xiaoya	RAF2181+D20auxin	46	1
Xiaoya	RAF2181+D20auxin	52	1
Xiaoya	RAF2181+D20auxin	58	1
Xiaoya	RAF2181+D20auxin	60	1
Xiaoya	RAF2181+D20auxin	62	1
Xiaoya	RAF2181+D20auxin	64	1
Xiaoya	RAF2181+D20auxin	64	1
Xiaoya	RAF2181+D20auxin	66	1
Xiaoya	RAF2181+D20auxin	66	1
Xiaoya	RAF2181+D20auxin	66	1
Xiaoya	RAF2181+D20auxin	5	0
Xiaoya	RAF2181+D20auxin	5	0
Xiaoya	RAF2181+D20auxin	5	0
Xiaoya	RAF2181+D20auxin	5	0
Xiaoya	RAF2181+D20auxin	5	0
Xiaoya	RAF2181+D20auxin	5	0
Xiaoya	RAF2181+D20auxin	5	0
Xiaoya	RAF2181+D20auxin	5	0
Xiaoya	RAF2181+D20auxin	5	0
Xiaoya	RAF2181+D20auxin	5	0
Xiaoya	RAF2181+D20auxin	5	0
Xiaoya	RAF2181+D20auxin	7	0
Xiaoya	RAF2181+D20auxin	7	0
Xiaoya	RAF2181+D20auxin	7	0
Xiaoya	RAF2181+D20auxin	7	0
Xiaoya	RAF2181+D20auxin	7	0
Xiaoya	RAF2181+D20auxin	7	0
Xiaoya	RAF2181+D20auxin	7	0
Xiaoya	RAF2181+D20auxin	7	0
Xiaoya	RAF2181+D20auxin	9	0
Xiaoya	RAF2181+D20auxin	9	0
Xiaoya	RAF2181+D20auxin	9	0
Xiaoya	RAF2181+D20auxin	9	0
Xiaoya	RAF2181+D20auxin	9	0
Xiaoya	RAF2181+D20auxin	9	0
Xiaoya	RAF2181+D20auxin	9	0
Xiaoya	RAF2181+D20auxin	9	0
Xiaoya	RAF2181+D20auxin	9	0
Xiaoya	RAF2181+D20auxin	9	0
Xiaoya	RAF2181+D20auxin	9	0
Xiaoya	RAF2181+D20auxin	9	0
Xiaoya	RAF2181+D20auxin	9	0
Xiaoya	RAF2181+D20auxin	9	0
Xiaoya	RAF2181+D20auxin	9	0
Xiaoya	RAF2181+D20auxin	9	0
Xiaoya	RAF2181+D20auxin	11	0
Xiaoya	RAF2181+D20auxin	11	0
Xiaoya	RAF2181+D20auxin	11	0	N dead / Initial N
Xiaoya	RAF2181+D20auxin	11	0	171
Xiaoya	RAF2181+D20auxin	11	0	131
Xiaoya	RAF2181	11	1
Xiaoya	RAF2181	11	1
Xiaoya	RAF2181	11	1
Xiaoya	RAF2181	11	1
Xiaoya	RAF2181	11	1
Xiaoya	RAF2181	11	1
Xiaoya	RAF2181	11	1
Xiaoya	RAF2181	11	1
Xiaoya	RAF2181	11	1
Xiaoya	RAF2181	11	1
Xiaoya	RAF2181	11	1
Xiaoya	RAF2181	11	1
Xiaoya	RAF2181	11	1
Xiaoya	RAF2181	11	1
Xiaoya	RAF2181	11	1
Xiaoya	RAF2181	11	1
Xiaoya	RAF2181	11	1
Xiaoya	RAF2181	16	1
Xiaoya	RAF2181	16	1
Xiaoya	RAF2181	16	1
Xiaoya	RAF2181	16	1
Xiaoya	RAF2181	16	1
Xiaoya	RAF2181	16	1
Xiaoya	RAF2181	16	1
Xiaoya	RAF2181	16	1
Xiaoya	RAF2181	16	1
Xiaoya	RAF2181	16	1
Xiaoya	RAF2181	16	1
Xiaoya	RAF2181	16	1
Xiaoya	RAF2181	16	1
Xiaoya	RAF2181	16	1
Xiaoya	RAF2181	16	1
Xiaoya	RAF2181	16	1
Xiaoya	RAF2181	16	1
Xiaoya	RAF2181	16	1
Xiaoya	RAF2181	16	1
Xiaoya	RAF2181	16	1
Xiaoya	RAF2181	16	1
Xiaoya	RAF2181	16	1
Xiaoya	RAF2181	16	1
Xiaoya	RAF2181	16	1
Xiaoya	RAF2181	16	1
Xiaoya	RAF2181	16	1
Xiaoya	RAF2181	16	1
Xiaoya	RAF2181	16	1
Xiaoya	RAF2181	16	1
Xiaoya	RAF2181	16	1
Xiaoya	RAF2181	16	1
Xiaoya	RAF2181	16	1
Xiaoya	RAF2181	16	1
Xiaoya	RAF2181	16	1
Xiaoya	RAF2181	16	1
Xiaoya	RAF2181	16	1
Xiaoya	RAF2181	16	1
Xiaoya	RAF2181	16	1
Xiaoya	RAF2181	16	1
Xiaoya	RAF2181	16	1
Xiaoya	RAF2181	16	1
Xiaoya	RAF2181	16	1
Xiaoya	RAF2181	16	1
Xiaoya	RAF2181	16	1
Xiaoya	RAF2181	16	1
Xiaoya	RAF2181	16	1
Xiaoya	RAF2181	16	1
Xiaoya	RAF2181	16	1
Xiaoya	RAF2181	20	1
Xiaoya	RAF2181	20	1
Xiaoya	RAF2181	20	1
Xiaoya	RAF2181	20	1
Xiaoya	RAF2181	20	1
Xiaoya	RAF2181	20	1
Xiaoya	RAF2181	20	1
Xiaoya	RAF2181	20	1
Xiaoya	RAF2181	20	1
Xiaoya	RAF2181	20	1
Xiaoya	RAF2181	20	1
Xiaoya	RAF2181	20	1
Xiaoya	RAF2181	20	1
Xiaoya	RAF2181	20	1
Xiaoya	RAF2181	20	1
Xiaoya	RAF2181	20	1
Xiaoya	RAF2181	20	1
Xiaoya	RAF2181	20	1
Xiaoya	RAF2181	20	1
Xiaoya	RAF2181	20	1
Xiaoya	RAF2181	20	1
Xiaoya	RAF2181	20	1
Xiaoya	RAF2181	20	1
Xiaoya	RAF2181	20	1
Xiaoya	RAF2181	20	1
Xiaoya	RAF2181	20	1
Xiaoya	RAF2181	20	1
Xiaoya	RAF2181	20	1
Xiaoya	RAF2181	20	1
Xiaoya	RAF2181	20	1
Xiaoya	RAF2181	20	1
Xiaoya	RAF2181	20	1
Xiaoya	RAF2181	20	1
Xiaoya	RAF2181	20	1
Xiaoya	RAF2181	20	1
Xiaoya	RAF2181	20	1
Xiaoya	RAF2181	20	1
Xiaoya	RAF2181	22	1
Xiaoya	RAF2181	22	1
Xiaoya	RAF2181	22	1
Xiaoya	RAF2181	22	1
Xiaoya	RAF2181	22	1
Xiaoya	RAF2181	24	1
Xiaoya	RAF2181	24	1
Xiaoya	RAF2181	24	1
Xiaoya	RAF2181	24	1
Xiaoya	RAF2181	26	1
Xiaoya	RAF2181	26	1
Xiaoya	RAF2181	26	1
Xiaoya	RAF2181	26	1
Xiaoya	RAF2181	29	1
Xiaoya	RAF2181	29	1
Xiaoya	RAF2181	29	1
Xiaoya	RAF2181	29	1
Xiaoya	RAF2181	29	1
Xiaoya	RAF2181	29	1
Xiaoya	RAF2181	30	1
Xiaoya	RAF2181	30	1
Xiaoya	RAF2181	30	1
Xiaoya	RAF2181	30	1
Xiaoya	RAF2181	30	1
Xiaoya	RAF2181	33	1
Xiaoya	RAF2181	33	1
Xiaoya	RAF2181	33	1
Xiaoya	RAF2181	33	1
Xiaoya	RAF2181	34	1
Xiaoya	RAF2181	5	0
Xiaoya	RAF2181	5	0
Xiaoya	RAF2181	5	0
Xiaoya	RAF2181	5	0
Xiaoya	RAF2181	5	0
Xiaoya	RAF2181	5	0
Xiaoya	RAF2181	5	0
Xiaoya	RAF2181	5	0
Xiaoya	RAF2181	5	0
Xiaoya	RAF2181	5	0
Xiaoya	RAF2181	5	0
Xiaoya	RAF2181	7	0
Xiaoya	RAF2181	7	0
Xiaoya	RAF2181	7	0
Xiaoya	RAF2181	7	0
Xiaoya	RAF2181	7	0
Xiaoya	RAF2181	7	0
Xiaoya	RAF2181	7	0
Xiaoya	RAF2181	7	0
Xiaoya	RAF2181	9	0
Xiaoya	RAF2181	9	0
Xiaoya	RAF2181	9	0
Xiaoya	RAF2181	9	0
Xiaoya	RAF2181	9	0
Xiaoya	RAF2181	9	0
Xiaoya	RAF2181	9	0
Xiaoya	RAF2181	9	0
Xiaoya	RAF2181	9	0
Xiaoya	RAF2181	9	0
Xiaoya	RAF2181	9	0
Xiaoya	RAF2181	9	0
Xiaoya	RAF2181	9	0
Xiaoya	RAF2181	9	0
Xiaoya	RAF2181	9	0
Xiaoya	RAF2181	9	0
Xiaoya	RAF2181	11	0
Xiaoya	RAF2181	11	0
Xiaoya	RAF2181	11	0	N dead / Initial N
Xiaoya	RAF2181	11	0	171
Xiaoya	RAF2181	11	0	131
Kuei Ching	RV6+D20auxin	8	1
Kuei Ching	RV6+D20auxin	8	1
Kuei Ching	RV6+D20auxin	8	1
Kuei Ching	RV6+D20auxin	8	1
Kuei Ching	RV6+D20auxin	8	1
Kuei Ching	RV6+D20auxin	8	1
Kuei Ching	RV6+D20auxin	8	1
Kuei Ching	RV6+D20auxin	10	1
Kuei Ching	RV6+D20auxin	10	1
Kuei Ching	RV6+D20auxin	10	1
Kuei Ching	RV6+D20auxin	10	1
Kuei Ching	RV6+D20auxin	10	1
Kuei Ching	RV6+D20auxin	12	1
Kuei Ching	RV6+D20auxin	12	1
Kuei Ching	RV6+D20auxin	12	1
Kuei Ching	RV6+D20auxin	12	1
Kuei Ching	RV6+D20auxin	12	1
Kuei Ching	RV6+D20auxin	12	1
Kuei Ching	RV6+D20auxin	12	1
Kuei Ching	RV6+D20auxin	12	1
Kuei Ching	RV6+D20auxin	14	1
Kuei Ching	RV6+D20auxin	14	1
Kuei Ching	RV6+D20auxin	14	1
Kuei Ching	RV6+D20auxin	14	1
Kuei Ching	RV6+D20auxin	14	1
Kuei Ching	RV6+D20auxin	14	1
Kuei Ching	RV6+D20auxin	14	1
Kuei Ching	RV6+D20auxin	14	1
Kuei Ching	RV6+D20auxin	14	1
Kuei Ching	RV6+D20auxin	14	1
Kuei Ching	RV6+D20auxin	16	1
Kuei Ching	RV6+D20auxin	16	1
Kuei Ching	RV6+D20auxin	16	1
Kuei Ching	RV6+D20auxin	16	1
Kuei Ching	RV6+D20auxin	16	1
Kuei Ching	RV6+D20auxin	16	1
Kuei Ching	RV6+D20auxin	16	1
Kuei Ching	RV6+D20auxin	16	1
Kuei Ching	RV6+D20auxin	16	1
Kuei Ching	RV6+D20auxin	16	1
Kuei Ching	RV6+D20auxin	16	1
Kuei Ching	RV6+D20auxin	16	1
Kuei Ching	RV6+D20auxin	18	1
Kuei Ching	RV6+D20auxin	18	1
Kuei Ching	RV6+D20auxin	18	1
Kuei Ching	RV6+D20auxin	18	1
Kuei Ching	RV6+D20auxin	18	1
Kuei Ching	RV6+D20auxin	18	1
Kuei Ching	RV6+D20auxin	18	1
Kuei Ching	RV6+D20auxin	23	1
Kuei Ching	RV6+D20auxin	23	1
Kuei Ching	RV6+D20auxin	23	1
Kuei Ching	RV6+D20auxin	23	1
Kuei Ching	RV6+D20auxin	23	1
Kuei Ching	RV6+D20auxin	23	1
Kuei Ching	RV6+D20auxin	24	1
Kuei Ching	RV6+D20auxin	24	1
Kuei Ching	RV6+D20auxin	25	1
Kuei Ching	RV6+D20auxin	27	1
Kuei Ching	RV6+D20auxin	27	1
Kuei Ching	RV6+D20auxin	27	1
Kuei Ching	RV6+D20auxin	27	1
Kuei Ching	RV6+D20auxin	29	1
Kuei Ching	RV6+D20auxin	29	1
Kuei Ching	RV6+D20auxin	29	1
Kuei Ching	RV6+D20auxin	29	1
Kuei Ching	RV6+D20auxin	29	1
Kuei Ching	RV6+D20auxin	29	1
Kuei Ching	RV6+D20auxin	30	1
Kuei Ching	RV6+D20auxin	30	1
Kuei Ching	RV6+D20auxin	30	1
Kuei Ching	RV6+D20auxin	31	1
Kuei Ching	RV6+D20auxin	31	1
Kuei Ching	RV6+D20auxin	32	1
Kuei Ching	RV6+D20auxin	33	1
Kuei Ching	RV6+D20auxin	33	1
Kuei Ching	RV6+D20auxin	34	1
Kuei Ching	RV6+D20auxin	34	1
Kuei Ching	RV6+D20auxin	35	1
Kuei Ching	RV6+D20auxin	37	1
Kuei Ching	RV6+D20auxin	37	1
Kuei Ching	RV6+D20auxin	38	1
Kuei Ching	RV6+D20auxin	39	1
Kuei Ching	RV6+D20auxin	40	1	N dead / Initial N
Kuei Ching	RV6+D20auxin	2	0	86
Kuei Ching	RV6+D20auxin	3	0	84
Kuei Ching	RV6	8	1
Kuei Ching	RV6	8	1
Kuei Ching	RV6	8	1
Kuei Ching	RV6	8	1
Kuei Ching	RV6	8	1
Kuei Ching	RV6	8	1
Kuei Ching	RV6	8	1
Kuei Ching	RV6	10	1
Kuei Ching	RV6	10	1
Kuei Ching	RV6	10	1
Kuei Ching	RV6	10	1
Kuei Ching	RV6	10	1
Kuei Ching	RV6	12	1
Kuei Ching	RV6	12	1
Kuei Ching	RV6	12	1
Kuei Ching	RV6	12	1
Kuei Ching	RV6	12	1
Kuei Ching	RV6	12	1
Kuei Ching	RV6	12	1
Kuei Ching	RV6	12	1
Kuei Ching	RV6	14	1
Kuei Ching	RV6	14	1
Kuei Ching	RV6	14	1
Kuei Ching	RV6	14	1
Kuei Ching	RV6	14	1
Kuei Ching	RV6	14	1
Kuei Ching	RV6	14	1
Kuei Ching	RV6	14	1
Kuei Ching	RV6	14	1
Kuei Ching	RV6	14	1
Kuei Ching	RV6	16	1
Kuei Ching	RV6	16	1
Kuei Ching	RV6	16	1
Kuei Ching	RV6	16	1
Kuei Ching	RV6	16	1
Kuei Ching	RV6	16	1
Kuei Ching	RV6	16	1
Kuei Ching	RV6	16	1
Kuei Ching	RV6	16	1
Kuei Ching	RV6	16	1
Kuei Ching	RV6	16	1
Kuei Ching	RV6	16	1
Kuei Ching	RV6	18	1
Kuei Ching	RV6	18	1
Kuei Ching	RV6	18	1
Kuei Ching	RV6	18	1
Kuei Ching	RV6	18	1
Kuei Ching	RV6	18	1
Kuei Ching	RV6	18	1
Kuei Ching	RV6	23	1
Kuei Ching	RV6	23	1
Kuei Ching	RV6	23	1
Kuei Ching	RV6	23	1
Kuei Ching	RV6	23	1
Kuei Ching	RV6	23	1
Kuei Ching	RV6	23	1
Kuei Ching	RV6	23	1
Kuei Ching	RV6	23	1
Kuei Ching	RV6	23	1
Kuei Ching	RV6	24	1
Kuei Ching	RV6	24	1
Kuei Ching	RV6	24	1
Kuei Ching	RV6	24	1
Kuei Ching	RV6	24	1
Kuei Ching	RV6	24	1
Kuei Ching	RV6	25	1
Kuei Ching	RV6	25	1
Kuei Ching	RV6	27	1
Kuei Ching	RV6	27	1
Kuei Ching	RV6	27	1
Kuei Ching	RV6	29	1
Kuei Ching	RV6	29	1
Kuei Ching	RV6	29	1
Kuei Ching	RV6	29	1
Kuei Ching	RV6	29	1
Kuei Ching	RV6	30	1
Kuei Ching	RV6	30	1
Kuei Ching	RV6	30	1
Kuei Ching	RV6	30	1
Kuei Ching	RV6	30	1
Kuei Ching	RV6	30	1
Kuei Ching	RV6	30	1
Kuei Ching	RV6	30	1
Kuei Ching	RV6	30	1
Kuei Ching	RV6	31	1
Kuei Ching	RV6	2	0
Kuei Ching	RV6	2	0
Kuei Ching	RV6	3	0
Kuei Ching	RV6	3	0
Kuei Ching	RV6	6	0
Kuei Ching	RV6	6	0	N dead / Initial N
Kuei Ching	RV6	8	0	93
Kuei Ching	RV6	8	0	85
Kuei Ching	RV7+D20auxin	8	1
Kuei Ching	RV7+D20auxin	8	1
Kuei Ching	RV7+D20auxin	8	1
Kuei Ching	RV7+D20auxin	8	1
Kuei Ching	RV7+D20auxin	8	1
Kuei Ching	RV7+D20auxin	10	1
Kuei Ching	RV7+D20auxin	10	1
Kuei Ching	RV7+D20auxin	10	1
Kuei Ching	RV7+D20auxin	10	1
Kuei Ching	RV7+D20auxin	10	1
Kuei Ching	RV7+D20auxin	10	1
Kuei Ching	RV7+D20auxin	12	1
Kuei Ching	RV7+D20auxin	12	1
Kuei Ching	RV7+D20auxin	12	1
Kuei Ching	RV7+D20auxin	12	1
Kuei Ching	RV7+D20auxin	12	1
Kuei Ching	RV7+D20auxin	12	1
Kuei Ching	RV7+D20auxin	14	1
Kuei Ching	RV7+D20auxin	14	1
Kuei Ching	RV7+D20auxin	14	1
Kuei Ching	RV7+D20auxin	14	1
Kuei Ching	RV7+D20auxin	14	1
Kuei Ching	RV7+D20auxin	14	1
Kuei Ching	RV7+D20auxin	14	1
Kuei Ching	RV7+D20auxin	14	1
Kuei Ching	RV7+D20auxin	14	1
Kuei Ching	RV7+D20auxin	14	1
Kuei Ching	RV7+D20auxin	14	1
Kuei Ching	RV7+D20auxin	14	1
Kuei Ching	RV7+D20auxin	14	1
Kuei Ching	RV7+D20auxin	14	1
Kuei Ching	RV7+D20auxin	14	1
Kuei Ching	RV7+D20auxin	14	1
Kuei Ching	RV7+D20auxin	14	1
Kuei Ching	RV7+D20auxin	16	1
Kuei Ching	RV7+D20auxin	16	1
Kuei Ching	RV7+D20auxin	16	1
Kuei Ching	RV7+D20auxin	16	1
Kuei Ching	RV7+D20auxin	16	1
Kuei Ching	RV7+D20auxin	16	1
Kuei Ching	RV7+D20auxin	16	1
Kuei Ching	RV7+D20auxin	16	1
Kuei Ching	RV7+D20auxin	16	1
Kuei Ching	RV7+D20auxin	16	1
Kuei Ching	RV7+D20auxin	16	1
Kuei Ching	RV7+D20auxin	18	1
Kuei Ching	RV7+D20auxin	18	1
Kuei Ching	RV7+D20auxin	18	1
Kuei Ching	RV7+D20auxin	18	1
Kuei Ching	RV7+D20auxin	18	1
Kuei Ching	RV7+D20auxin	18	1
Kuei Ching	RV7+D20auxin	18	1
Kuei Ching	RV7+D20auxin	18	1
Kuei Ching	RV7+D20auxin	18	1
Kuei Ching	RV7+D20auxin	18	1
Kuei Ching	RV7+D20auxin	23	1
Kuei Ching	RV7+D20auxin	23	1
Kuei Ching	RV7+D20auxin	23	1
Kuei Ching	RV7+D20auxin	23	1
Kuei Ching	RV7+D20auxin	23	1
Kuei Ching	RV7+D20auxin	23	1
Kuei Ching	RV7+D20auxin	23	1
Kuei Ching	RV7+D20auxin	23	1
Kuei Ching	RV7+D20auxin	23	1
Kuei Ching	RV7+D20auxin	23	1
Kuei Ching	RV7+D20auxin	24	1
Kuei Ching	RV7+D20auxin	24	1
Kuei Ching	RV7+D20auxin	24	1
Kuei Ching	RV7+D20auxin	25	1
Kuei Ching	RV7+D20auxin	27	1
Kuei Ching	RV7+D20auxin	27	1
Kuei Ching	RV7+D20auxin	27	1
Kuei Ching	RV7+D20auxin	29	1
Kuei Ching	RV7+D20auxin	29	1
Kuei Ching	RV7+D20auxin	29	1
Kuei Ching	RV7+D20auxin	29	1
Kuei Ching	RV7+D20auxin	29	1
Kuei Ching	RV7+D20auxin	30	1
Kuei Ching	RV7+D20auxin	32	1
Kuei Ching	RV7+D20auxin	33	1
Kuei Ching	RV7+D20auxin	33	1
Kuei Ching	RV7+D20auxin	33	1
Kuei Ching	RV7+D20auxin	34	1
Kuei Ching	RV7+D20auxin	34	1
Kuei Ching	RV7+D20auxin	34	1
Kuei Ching	RV7+D20auxin	35	1
Kuei Ching	RV7+D20auxin	38	1
Kuei Ching	RV7+D20auxin	39	1
Kuei Ching	RV7+D20auxin	1	0
Kuei Ching	RV7+D20auxin	1	0
Kuei Ching	RV7+D20auxin	3	0
Kuei Ching	RV7+D20auxin	3	0	N dead / Initial N
Kuei Ching	RV7+D20auxin	8	0	94
Kuei Ching	RV7+D20auxin	8	0	88
Kuei Ching	RV7	8	1
Kuei Ching	RV7	8	1
Kuei Ching	RV7	8	1
Kuei Ching	RV7	8	1
Kuei Ching	RV7	8	1
Kuei Ching	RV7	10	1
Kuei Ching	RV7	10	1
Kuei Ching	RV7	10	1
Kuei Ching	RV7	10	1
Kuei Ching	RV7	10	1
Kuei Ching	RV7	10	1
Kuei Ching	RV7	12	1
Kuei Ching	RV7	12	1
Kuei Ching	RV7	12	1
Kuei Ching	RV7	12	1
Kuei Ching	RV7	12	1
Kuei Ching	RV7	12	1
Kuei Ching	RV7	14	1
Kuei Ching	RV7	14	1
Kuei Ching	RV7	14	1
Kuei Ching	RV7	14	1
Kuei Ching	RV7	14	1
Kuei Ching	RV7	14	1
Kuei Ching	RV7	14	1
Kuei Ching	RV7	14	1
Kuei Ching	RV7	14	1
Kuei Ching	RV7	14	1
Kuei Ching	RV7	14	1
Kuei Ching	RV7	14	1
Kuei Ching	RV7	14	1
Kuei Ching	RV7	14	1
Kuei Ching	RV7	14	1
Kuei Ching	RV7	14	1
Kuei Ching	RV7	14	1
Kuei Ching	RV7	16	1
Kuei Ching	RV7	16	1
Kuei Ching	RV7	16	1
Kuei Ching	RV7	16	1
Kuei Ching	RV7	16	1
Kuei Ching	RV7	16	1
Kuei Ching	RV7	16	1
Kuei Ching	RV7	16	1
Kuei Ching	RV7	16	1
Kuei Ching	RV7	16	1
Kuei Ching	RV7	16	1
Kuei Ching	RV7	18	1
Kuei Ching	RV7	18	1
Kuei Ching	RV7	18	1
Kuei Ching	RV7	18	1
Kuei Ching	RV7	18	1
Kuei Ching	RV7	18	1
Kuei Ching	RV7	18	1
Kuei Ching	RV7	18	1
Kuei Ching	RV7	18	1
Kuei Ching	RV7	18	1
Kuei Ching	RV7	23	1
Kuei Ching	RV7	23	1
Kuei Ching	RV7	23	1
Kuei Ching	RV7	23	1
Kuei Ching	RV7	23	1
Kuei Ching	RV7	23	1
Kuei Ching	RV7	23	1
Kuei Ching	RV7	23	1
Kuei Ching	RV7	23	1
Kuei Ching	RV7	24	1
Kuei Ching	RV7	24	1
Kuei Ching	RV7	24	1
Kuei Ching	RV7	24	1
Kuei Ching	RV7	25	1
Kuei Ching	RV7	25	1
Kuei Ching	RV7	25	1
Kuei Ching	RV7	27	1
Kuei Ching	RV7	27	1
Kuei Ching	RV7	27	1
Kuei Ching	RV7	27	1
Kuei Ching	RV7	27	1
Kuei Ching	RV7	29	1
Kuei Ching	RV7	29	1
Kuei Ching	RV7	32	1
Kuei Ching	RV7	34	1
Kuei Ching	RV7	34	1
Kuei Ching	RV7	35	1
Kuei Ching	RV7	35	1
Kuei Ching	RV7	1	0
Kuei Ching	RV7	1	0
Kuei Ching	RV7	2	0
Kuei Ching	RV7	2	0
Kuei Ching	RV7	3	0	N dead / Initial N
Kuei Ching	RV7	3	0	90
Kuei Ching	RV7	6	0	83
Kuei Ching	RV8+D20auxin	8	1
Kuei Ching	RV8+D20auxin	8	1
Kuei Ching	RV8+D20auxin	8	1
Kuei Ching	RV8+D20auxin	8	1
Kuei Ching	RV8+D20auxin	8	1
Kuei Ching	RV8+D20auxin	8	1
Kuei Ching	RV8+D20auxin	10	1
Kuei Ching	RV8+D20auxin	10	1
Kuei Ching	RV8+D20auxin	10	1
Kuei Ching	RV8+D20auxin	10	1
Kuei Ching	RV8+D20auxin	10	1
Kuei Ching	RV8+D20auxin	10	1
Kuei Ching	RV8+D20auxin	12	1
Kuei Ching	RV8+D20auxin	12	1
Kuei Ching	RV8+D20auxin	12	1
Kuei Ching	RV8+D20auxin	12	1
Kuei Ching	RV8+D20auxin	12	1
Kuei Ching	RV8+D20auxin	12	1
Kuei Ching	RV8+D20auxin	12	1
Kuei Ching	RV8+D20auxin	14	1
Kuei Ching	RV8+D20auxin	14	1
Kuei Ching	RV8+D20auxin	14	1
Kuei Ching	RV8+D20auxin	14	1
Kuei Ching	RV8+D20auxin	14	1
Kuei Ching	RV8+D20auxin	14	1
Kuei Ching	RV8+D20auxin	14	1
Kuei Ching	RV8+D20auxin	14	1
Kuei Ching	RV8+D20auxin	14	1
Kuei Ching	RV8+D20auxin	14	1
Kuei Ching	RV8+D20auxin	14	1
Kuei Ching	RV8+D20auxin	14	1
Kuei Ching	RV8+D20auxin	16	1
Kuei Ching	RV8+D20auxin	16	1
Kuei Ching	RV8+D20auxin	16	1
Kuei Ching	RV8+D20auxin	16	1
Kuei Ching	RV8+D20auxin	16	1
Kuei Ching	RV8+D20auxin	16	1
Kuei Ching	RV8+D20auxin	16	1
Kuei Ching	RV8+D20auxin	16	1
Kuei Ching	RV8+D20auxin	16	1
Kuei Ching	RV8+D20auxin	16	1
Kuei Ching	RV8+D20auxin	18	1
Kuei Ching	RV8+D20auxin	18	1
Kuei Ching	RV8+D20auxin	18	1
Kuei Ching	RV8+D20auxin	18	1
Kuei Ching	RV8+D20auxin	18	1
Kuei Ching	RV8+D20auxin	18	1
Kuei Ching	RV8+D20auxin	18	1
Kuei Ching	RV8+D20auxin	18	1
Kuei Ching	RV8+D20auxin	18	1
Kuei Ching	RV8+D20auxin	18	1
Kuei Ching	RV8+D20auxin	18	1
Kuei Ching	RV8+D20auxin	23	1
Kuei Ching	RV8+D20auxin	23	1
Kuei Ching	RV8+D20auxin	23	1
Kuei Ching	RV8+D20auxin	23	1
Kuei Ching	RV8+D20auxin	23	1
Kuei Ching	RV8+D20auxin	23	1
Kuei Ching	RV8+D20auxin	23	1
Kuei Ching	RV8+D20auxin	23	1
Kuei Ching	RV8+D20auxin	24	1
Kuei Ching	RV8+D20auxin	24	1
Kuei Ching	RV8+D20auxin	25	1
Kuei Ching	RV8+D20auxin	27	1
Kuei Ching	RV8+D20auxin	27	1
Kuei Ching	RV8+D20auxin	27	1
Kuei Ching	RV8+D20auxin	29	1
Kuei Ching	RV8+D20auxin	29	1
Kuei Ching	RV8+D20auxin	29	1
Kuei Ching	RV8+D20auxin	29	1
Kuei Ching	RV8+D20auxin	29	1
Kuei Ching	RV8+D20auxin	29	1
Kuei Ching	RV8+D20auxin	30	1
Kuei Ching	RV8+D20auxin	30	1
Kuei Ching	RV8+D20auxin	30	1
Kuei Ching	RV8+D20auxin	31	1
Kuei Ching	RV8+D20auxin	32	1
Kuei Ching	RV8+D20auxin	33	1
Kuei Ching	RV8+D20auxin	33	1
Kuei Ching	RV8+D20auxin	34	1
Kuei Ching	RV8+D20auxin	34	1
Kuei Ching	RV8+D20auxin	34	1
Kuei Ching	RV8+D20auxin	39	1
Kuei Ching	RV8+D20auxin	39	1
Kuei Ching	RV8+D20auxin	1	0
Kuei Ching	RV8+D20auxin	1	0
Kuei Ching	RV8+D20auxin	2	0
Kuei Ching	RV8+D20auxin	3	0
Kuei Ching	RV8+D20auxin	3	0	N dead / Initial N
Kuei Ching	RV8+D20auxin	6	0	91
Kuei Ching	RV8+D20auxin	8	0	84
Kuei Ching	RV8	8	1
Kuei Ching	RV8	8	1
Kuei Ching	RV8	8	1
Kuei Ching	RV8	8	1
Kuei Ching	RV8	8	1
Kuei Ching	RV8	8	1
Kuei Ching	RV8	10	1
Kuei Ching	RV8	10	1
Kuei Ching	RV8	10	1
Kuei Ching	RV8	10	1
Kuei Ching	RV8	10	1
Kuei Ching	RV8	10	1
Kuei Ching	RV8	12	1
Kuei Ching	RV8	12	1
Kuei Ching	RV8	12	1
Kuei Ching	RV8	12	1
Kuei Ching	RV8	12	1
Kuei Ching	RV8	12	1
Kuei Ching	RV8	12	1
Kuei Ching	RV8	14	1
Kuei Ching	RV8	14	1
Kuei Ching	RV8	14	1
Kuei Ching	RV8	14	1
Kuei Ching	RV8	14	1
Kuei Ching	RV8	14	1
Kuei Ching	RV8	14	1
Kuei Ching	RV8	14	1
Kuei Ching	RV8	14	1
Kuei Ching	RV8	14	1
Kuei Ching	RV8	14	1
Kuei Ching	RV8	14	1
Kuei Ching	RV8	16	1
Kuei Ching	RV8	16	1
Kuei Ching	RV8	16	1
Kuei Ching	RV8	16	1
Kuei Ching	RV8	16	1
Kuei Ching	RV8	16	1
Kuei Ching	RV8	16	1
Kuei Ching	RV8	16	1
Kuei Ching	RV8	16	1
Kuei Ching	RV8	16	1
Kuei Ching	RV8	18	1
Kuei Ching	RV8	18	1
Kuei Ching	RV8	18	1
Kuei Ching	RV8	18	1
Kuei Ching	RV8	18	1
Kuei Ching	RV8	18	1
Kuei Ching	RV8	18	1
Kuei Ching	RV8	18	1
Kuei Ching	RV8	18	1
Kuei Ching	RV8	18	1
Kuei Ching	RV8	18	1
Kuei Ching	RV8	23	1
Kuei Ching	RV8	23	1
Kuei Ching	RV8	23	1
Kuei Ching	RV8	23	1
Kuei Ching	RV8	23	1
Kuei Ching	RV8	23	1
Kuei Ching	RV8	23	1
Kuei Ching	RV8	23	1
Kuei Ching	RV8	23	1
Kuei Ching	RV8	23	1
Kuei Ching	RV8	23	1
Kuei Ching	RV8	23	1
Kuei Ching	RV8	24	1
Kuei Ching	RV8	24	1
Kuei Ching	RV8	24	1
Kuei Ching	RV8	24	1
Kuei Ching	RV8	24	1
Kuei Ching	RV8	25	1
Kuei Ching	RV8	25	1
Kuei Ching	RV8	27	1
Kuei Ching	RV8	27	1
Kuei Ching	RV8	27	1
Kuei Ching	RV8	27	1
Kuei Ching	RV8	27	1
Kuei Ching	RV8	27	1
Kuei Ching	RV8	29	1
Kuei Ching	RV8	29	1
Kuei Ching	RV8	29	1
Kuei Ching	RV8	30	1
Kuei Ching	RV8	30	1
Kuei Ching	RV8	30	1
Kuei Ching	RV8	31	1
Kuei Ching	RV8	1	0
Kuei Ching	RV8	1	0
Kuei Ching	RV8	2	0
Kuei Ching	RV8	2	0
Kuei Ching	RV8	3	0
Kuei Ching	RV8	3	0	N dead / Initial N
Kuei Ching	RV8	6	0	92
Kuei Ching	RV8	8	0	84
Kuei Ching	RAF2181+D20auxin	8	1
Kuei Ching	RAF2181+D20auxin	8	1
Kuei Ching	RAF2181+D20auxin	8	1
Kuei Ching	RAF2181+D20auxin	10	1
Kuei Ching	RAF2181+D20auxin	10	1
Kuei Ching	RAF2181+D20auxin	10	1
Kuei Ching	RAF2181+D20auxin	10	1
Kuei Ching	RAF2181+D20auxin	10	1
Kuei Ching	RAF2181+D20auxin	12	1
Kuei Ching	RAF2181+D20auxin	12	1
Kuei Ching	RAF2181+D20auxin	12	1
Kuei Ching	RAF2181+D20auxin	12	1
Kuei Ching	RAF2181+D20auxin	12	1
Kuei Ching	RAF2181+D20auxin	14	1
Kuei Ching	RAF2181+D20auxin	14	1
Kuei Ching	RAF2181+D20auxin	14	1
Kuei Ching	RAF2181+D20auxin	14	1
Kuei Ching	RAF2181+D20auxin	14	1
Kuei Ching	RAF2181+D20auxin	14	1
Kuei Ching	RAF2181+D20auxin	14	1
Kuei Ching	RAF2181+D20auxin	14	1
Kuei Ching	RAF2181+D20auxin	14	1
Kuei Ching	RAF2181+D20auxin	14	1
Kuei Ching	RAF2181+D20auxin	14	1
Kuei Ching	RAF2181+D20auxin	14	1
Kuei Ching	RAF2181+D20auxin	14	1
Kuei Ching	RAF2181+D20auxin	14	1
Kuei Ching	RAF2181+D20auxin	14	1
[truncated: 159 more rows]

## Sheet: RAF2181_AFM
Trial	Group	Day	Death (1) /censor (0)
1	Auxin D12	5	0
1	Auxin D12	5	0
1	Auxin D12	7	0
1	Auxin D12	8	0		Repeat 1 Comparison of Survival Curves
1	Auxin D12	8	0
1	Auxin D12	8	0		Log-rank (Mantel-Cox) test
1	Auxin D12	8	0		Chi square	21.77
1	Auxin D12	8	0		df	1
1	Auxin D12	9	0		P value	<0,0001
1	Auxin D12	9	0		P value summary	****
1	Auxin D12	9	0		Are the survival curves sig different?	Yes
1	Auxin D12	9	0
1	Auxin D12	9	0		Gehan-Breslow-Wilcoxon test
1	Auxin D12	9	0		Chi square	5.977
1	Auxin D12	9	0		df	1
1	Auxin D12	9	0		P value	0.0145
1	Auxin D12	9	0		P value summary	*
1	Auxin D12	9	0		Are the survival curves sig different?	Yes
1	Auxin D12	10	0
1	Auxin D12	10	0		Median survival
1	Auxin D12	10	0		Repeat 1 Auxin AFM lifespan	19
1	Auxin D12	10	0		Repeat 1 DMSO AFM lifespan	17
1	Auxin D12	10	0		Ratio (and its reciprocal)	1.118	0.8947
1	Auxin D12	10	0		95% CI of ratio	0,9324 to 1,340	0,7464 to 1,073
1	Auxin D12	10	0
1	Auxin D12	10	0		Hazard Ratio (Mantel-Haenszel)	A/B	B/A
1	Auxin D12	10	0		Ratio (and its reciprocal)	0.6238	1.603
1	Auxin D12	10	0		95% CI of ratio	0,5116 to 0,7606	1,315 to 1,955
1	Auxin D12	10	0
1	Auxin D12	10	0		Hazard Ratio (logrank)	A/B	B/A
1	Auxin D12	10	0		Ratio (and its reciprocal)	0.6733	1.485
1	Auxin D12	10	0		95% CI of ratio	0,5608 to 0,8085	1,237 to 1,783
1	Auxin D12	10	0
1	Auxin D12	10	0
1	Auxin D12	10	0
1	Auxin D12	10	0
1	Auxin D12	10	0		Repeat 2 Comparison of Survival Curves
1	Auxin D12	10	0
1	Auxin D12	10	0		Log-rank (Mantel-Cox) test
1	Auxin D12	10	0		Chi square	0.2603
1	Auxin D12	10	0		df	1
1	Auxin D12	10	0		P value	0.6099
1	Auxin D12	10	0		P value summary	ns
1	Auxin D12	10	0		Are the survival curves sig different?	No
1	Auxin D12	10	0
1	Auxin D12	10	0		Gehan-Breslow-Wilcoxon test
1	Auxin D12	10	0		Chi square	2.606
1	Auxin D12	11	1		df	1
1	Auxin D12	11	1		P value	0.1064
1	Auxin D12	11	1		P value summary	ns
1	Auxin D12	11	1		Are the survival curves sig different?	No
1	Auxin D12	11	1
1	Auxin D12	11	1		Median survival
1	Auxin D12	11	1		Repeat 2 Auxin AFM lifespan	14
1	Auxin D12	11	1		Repeat 2 DMSO AFM lifespan	15
1	Auxin D12	11	1		Ratio (and its reciprocal)	0.9333	1.071
1	Auxin D12	11	1		95% CI of ratio	0,7458 to 1,168	0,8561 to 1,341
1	Auxin D12	11	1
1	Auxin D12	11	1		Hazard Ratio (Mantel-Haenszel)	A/B	B/A
1	Auxin D12	11	1		Ratio (and its reciprocal)	1.065	0.9392
1	Auxin D12	11	1		95% CI of ratio	0,8368 to 1,355	0,7382 to 1,195
1	Auxin D12	11	1
1	Auxin D12	11	0		Hazard Ratio (logrank)	A/B	B/A
1	Auxin D12	11	0		Ratio (and its reciprocal)	1.056	0.9471
1	Auxin D12	11	0		95% CI of ratio	0,8439 to 1,321	0,7571 to 1,185
1	Auxin D12	11	0
1	Auxin D12	11	0
1	Auxin D12	11	0
1	Auxin D12	12	1
1	Auxin D12	12	1		Repeat 3 Comparison of Survival Curves
1	Auxin D12	12	1
1	Auxin D12	12	1		Log-rank (Mantel-Cox) test
1	Auxin D12	12	1		Chi square	7.747
1	Auxin D12	12	1		df	1
1	Auxin D12	12	1		P value	0.0054
1	Auxin D12	12	1		P value summary	**
1	Auxin D12	12	1		Are the survival curves sig different?	Yes
1	Auxin D12	12	1
1	Auxin D12	12	1		Gehan-Breslow-Wilcoxon test
1	Auxin D12	12	1		Chi square	2.203
1	Auxin D12	12	1		df	1
1	Auxin D12	12	1		P value	0.1377
1	Auxin D12	12	1		P value summary	ns
1	Auxin D12	12	1		Are the survival curves sig different?	No
1	Auxin D12	12	1
1	Auxin D12	12	1		Median survival
1	Auxin D12	12	1		Repeat 3 Auxin AFM lifespan	17
1	Auxin D12	12	1		Repeat 3 DMSO AFM lifespan	17
1	Auxin D12	12	1		Ratio (and its reciprocal)	1	1
1	Auxin D12	12	1		95% CI of ratio	0,7831 to 1,277	0,7831 to 1,277
1	Auxin D12	12	1
1	Auxin D12	12	1		Hazard Ratio (Mantel-Haenszel)	A/B	B/A
1	Auxin D12	12	1		Ratio (and its reciprocal)	0.6886	1.452
1	Auxin D12	12	1		95% CI of ratio	0,5295 to 0,8955	1,117 to 1,889
1	Auxin D12	12	1
1	Auxin D12	12	0		Hazard Ratio (logrank)	A/B	B/A
1	Auxin D12	12	0		Ratio (and its reciprocal)	0.7222	1.385
1	Auxin D12	13	1		95% CI of ratio	0,5640 to 0,9249	1,081 to 1,773
1	Auxin D12	13	1
1	Auxin D12	13	1
1	Auxin D12	13	1
1	Auxin D12	13	1
1	Auxin D12	13	1
1	Auxin D12	13	1
1	Auxin D12	13	1
1	Auxin D12	13	1
1	Auxin D12	13	1
1	Auxin D12	13	1
1	Auxin D12	13	1
1	Auxin D12	13	1
1	Auxin D12	13	1
1	Auxin D12	13	1
1	Auxin D12	13	1
1	Auxin D12	13	1
1	Auxin D12	13	1
1	Auxin D12	13	1
1	Auxin D12	13	1
1	Auxin D12	13	1
1	Auxin D12	13	1
1	Auxin D12	13	1
1	Auxin D12	13	1
1	Auxin D12	13	1
1	Auxin D12	13	1
1	Auxin D12	13	1
1	Auxin D12	13	1
1	Auxin D12	13	1
1	Auxin D12	13	1
1	Auxin D12	13	1
1	Auxin D12	13	1
1	Auxin D12	13	1
1	Auxin D12	13	1
1	Auxin D12	13	1
1	Auxin D12	14	1
1	Auxin D12	14	1
1	Auxin D12	14	1
1	Auxin D12	14	1
1	Auxin D12	14	1
1	Auxin D12	14	1
1	Auxin D12	14	1
1	Auxin D12	14	1
1	Auxin D12	14	1
1	Auxin D12	14	1
1	Auxin D12	14	1
1	Auxin D12	14	1
1	Auxin D12	14	1
1	Auxin D12	14	1
1	Auxin D12	14	1
1	Auxin D12	14	1
1	Auxin D12	14	1
1	Auxin D12	14	1
1	Auxin D12	14	1
1	Auxin D12	14	1
1	Auxin D12	14	1
1	Auxin D12	14	1
1	Auxin D12	14	1
1	Auxin D12	14	1
1	Auxin D12	14	1
1	Auxin D12	14	1
1	Auxin D12	14	1
1	Auxin D12	14	1
1	Auxin D12	14	1
1	Auxin D12	14	1
1	Auxin D12	14	1
1	Auxin D12	14	1
1	Auxin D12	14	0
1	Auxin D12	15	1
1	Auxin D12	15	1
1	Auxin D12	15	1
1	Auxin D12	15	1
1	Auxin D12	15	1
1	Auxin D12	15	1
1	Auxin D12	15	1
1	Auxin D12	15	1
1	Auxin D12	15	1
1	Auxin D12	15	1
1	Auxin D12	15	1
1	Auxin D12	15	1
1	Auxin D12	15	1
1	Auxin D12	15	1
1	Auxin D12	15	1
1	Auxin D12	15	1
1	Auxin D12	15	1
1	Auxin D12	15	1
1	Auxin D12	15	1
1	Auxin D12	15	1
1	Auxin D12	15	1
1	Auxin D12	15	1
1	Auxin D12	15	1
1	Auxin D12	15	1
1	Auxin D12	15	1
1	Auxin D12	15	1
1	Auxin D12	15	1
1	Auxin D12	15	1
1	Auxin D12	15	1
1	Auxin D12	15	1
1	Auxin D12	15	1
1	Auxin D12	15	1
1	Auxin D12	15	1
1	Auxin D12	15	1
1	Auxin D12	15	0
1	Auxin D12	15	0
1	Auxin D12	15	0
1	Auxin D12	16	1
1	Auxin D12	16	1
1	Auxin D12	16	1
1	Auxin D12	16	1
1	Auxin D12	16	1
1	Auxin D12	16	1
1	Auxin D12	16	1
1	Auxin D12	16	1
1	Auxin D12	16	1
1	Auxin D12	16	1
1	Auxin D12	17	1
1	Auxin D12	17	1
1	Auxin D12	17	1
1	Auxin D12	17	1
1	Auxin D12	17	1
1	Auxin D12	17	1
1	Auxin D12	17	1
1	Auxin D12	17	1
1	Auxin D12	17	1
1	Auxin D12	17	1
1	Auxin D12	18	1
1	Auxin D12	18	1
1	Auxin D12	18	1
1	Auxin D12	18	1
1	Auxin D12	18	1
1	Auxin D12	18	1
1	Auxin D12	18	1
1	Auxin D12	18	1
1	Auxin D12	18	1
1	Auxin D12	18	1
1	Auxin D12	18	0
1	Auxin D12	18	0
1	Auxin D12	18	0
1	Auxin D12	19	1
1	Auxin D12	19	1
1	Auxin D12	19	1
1	Auxin D12	19	1
1	Auxin D12	19	1
1	Auxin D12	19	1
1	Auxin D12	19	1
1	Auxin D12	19	1
1	Auxin D12	19	0
1	Auxin D12	19	0
1	Auxin D12	19	0
1	Auxin D12	19	0
1	Auxin D12	19	0
1	Auxin D12	19	0
1	Auxin D12	19	0
1	Auxin D12	19	0
1	Auxin D12	19	0
1	Auxin D12	19	0
1	Auxin D12	19	0
1	Auxin D12	19	0
1	Auxin D12	19	0
1	Auxin D12	19	0
1	Auxin D12	19	0
1	Auxin D12	19	0
1	Auxin D12	19	0
1	Auxin D12	19	0
1	Auxin D12	19	0
1	Auxin D12	19	0
1	Auxin D12	19	0
1	Auxin D12	19	0
1	Auxin D12	19	0
1	Auxin D12	19	0
1	Auxin D12	19	0
1	Auxin D12	19	0
1	Auxin D12	19	0
1	Auxin D12	19	0
1	Auxin D12	19	0
1	Auxin D12	19	0
1	Auxin D12	19	0
1	Auxin D12	19	0
1	Auxin D12	19	0
1	Auxin D12	19	0
1	Auxin D12	19	0
1	Auxin D12	19	0
1	Auxin D12	19	0
1	Auxin D12	19	0
1	Auxin D12	20	1
1	Auxin D12	20	1
1	Auxin D12	20	1
1	Auxin D12	20	1
1	Auxin D12	20	1
1	Auxin D12	20	1
1	Auxin D12	20	1
1	Auxin D12	20	1
1	Auxin D12	21	1
1	Auxin D12	21	1
1	Auxin D12	22	1
1	Auxin D12	22	1
1	Auxin D12	22	1
1	Auxin D12	23	1
1	Auxin D12	23	1
1	Auxin D12	23	1
1	Auxin D12	23	1
1	Auxin D12	24	1
1	Auxin D12	24	1
1	Auxin D12	24	1
1	Auxin D12	24	1
1	Auxin D12	25	1
1	Auxin D12	25	1
1	Auxin D12	25	0
1	Auxin D12	25	0
1	Auxin D12	25	0
1	Auxin D12	25	0
1	Auxin D12	25	0
1	Auxin D12	25	0
1	Auxin D12	25	0
1	Auxin D12	25	0
1	Auxin D12	25	0
1	Auxin D12	25	0
1	Auxin D12	25	0
1	Auxin D12	25	0
1	Auxin D12	25	0
1	Auxin D12	25	0
1	Auxin D12	25	0
1	Auxin D12	25	0
1	Auxin D12	25	0
1	Auxin D12	25	0
1	Auxin D12	25	0
1	Auxin D12	25	0
1	Auxin D12	25	0
1	Auxin D12	25	0
1	Auxin D12	25	0
1	Auxin D12	26	1
1	Auxin D12	26	1
1	Auxin D12	28	1
1	Auxin D12	28	1
1	Auxin D12	29	1
1	Auxin D12	29	1
1	Auxin D12	29	1
1	Auxin D12	29	1
1	Auxin D12	29	1
1	Auxin D12	30	1
1	Auxin D12	30	1
1	Auxin D12	30	1
1	Auxin D12	30	1
1	Auxin D12	31	1
1	Auxin D12	31	1
1	Auxin D12	31	0
1	Auxin D12	31	0
1	Auxin D12	31	0
1	Auxin D12	31	0
1	Auxin D12	31	0
1	Auxin D12	31	0
1	Auxin D12	31	0
1	Auxin D12	31	0
1	Auxin D12	31	0
1	Auxin D12	31	0
1	Auxin D12	31	0
1	Auxin D12	31	0
1	Auxin D12	31	0
1	Auxin D12	31	0
1	Auxin D12	31	0
1	Auxin D12	31	0
1	Auxin D12	31	0
1	Auxin D12	31	0
1	Auxin D12	31	0
1	Auxin D12	31	0
1	Auxin D12	31	0
1	Auxin D12	31	0
1	Auxin D12	31	0
1	Auxin D12	31	0
1	Auxin D12	31	0
1	Auxin D12	31	0
1	Auxin D12	31	0
1	Auxin D12	31	0
1	Auxin D12	31	0
1	Auxin D12	31	0
1	Auxin D12	31	0
1	Auxin D12	31	0
1	Auxin D12	31	0
1	Auxin D12	31	0
1	Auxin D12	31	0
1	Auxin D12	31	0
1	Auxin D12	32	1
1	Auxin D12	32	1
1	Auxin D12	33	1
1	Auxin D12	34	0
1	Auxin D12	34	0
1	Auxin D12	34	0
1	Auxin D12	34	0
1	Auxin D12	34	0
1	Auxin D12	34	0
1	Auxin D12	34	0
1	Auxin D12	34	0
1	Auxin D12	34	0
1	Auxin D12	34	0
1	Auxin D12	34	0
1	Auxin D12	34	0
1	Auxin D12	34	0
1	Auxin D12	34	0
1	Auxin D12	34	0
1	Auxin D12	34	0
1	Auxin D12	34	0
1	Auxin D12	34	0
1	Auxin D12	34	0
1	Auxin D12	34	0
1	Auxin D12	34	0
1	Auxin D12	34	0
1	Auxin D12	34	0
1	Auxin D12	34	0
1	Auxin D12	34	0
1	Auxin D12	34	0
1	DMSO D12	8	0
1	DMSO D12	8	0
1	DMSO D12	9	0
1	DMSO D12	9	0
1	DMSO D12	9	0
1	DMSO D12	9	0
1	DMSO D12	9	0
1	DMSO D12	9	0
1	DMSO D12	9	0
1	DMSO D12	9	0
1	DMSO D12	9	0
1	DMSO D12	9	0
1	DMSO D12	9	0
1	DMSO D12	10	1
1	DMSO D12	10	0
1	DMSO D12	10	0
1	DMSO D12	10	0
1	DMSO D12	10	0
1	DMSO D12	10	0
1	DMSO D12	10	0
1	DMSO D12	10	0
1	DMSO D12	10	0
1	DMSO D12	10	0
1	DMSO D12	10	0
1	DMSO D12	10	0
1	DMSO D12	10	0
1	DMSO D12	10	0
1	DMSO D12	10	0
1	DMSO D12	10	0
1	DMSO D12	10	0
1	DMSO D12	10	0
1	DMSO D12	10	0
1	DMSO D12	10	0
1	DMSO D12	10	0
1	DMSO D12	10	0
1	DMSO D12	10	0
1	DMSO D12	10	0
1	DMSO D12	10	0
1	DMSO D12	10	0
1	DMSO D12	10	0
1	DMSO D12	10	0
1	DMSO D12	10	0
1	DMSO D12	10	0
1	DMSO D12	10	0
1	DMSO D12	10	0
1	DMSO D12	10	0
1	DMSO D12	10	0
1	DMSO D12	10	0
1	DMSO D12	10	0
1	DMSO D12	10	0
1	DMSO D12	10	0
1	DMSO D12	10	0
1	DMSO D12	10	0
1	DMSO D12	10	0
1	DMSO D12	11	1
1	DMSO D12	11	1
1	DMSO D12	11	1
1	DMSO D12	11	1
1	DMSO D12	11	1
1	DMSO D12	11	1
1	DMSO D12	11	1
1	DMSO D12	11	1
1	DMSO D12	11	1
1	DMSO D12	11	1
1	DMSO D12	11	1
1	DMSO D12	11	0
1	DMSO D12	11	0
1	DMSO D12	11	0
1	DMSO D12	11	0
1	DMSO D12	11	0
1	DMSO D12	12	1
1	DMSO D12	12	1
1	DMSO D12	12	1
1	DMSO D12	12	1
1	DMSO D12	12	1
1	DMSO D12	12	1
1	DMSO D12	12	1
1	DMSO D12	12	1
1	DMSO D12	12	1
1	DMSO D12	12	1
1	DMSO D12	12	1
1	DMSO D12	12	1
1	DMSO D12	12	1
1	DMSO D12	12	1
1	DMSO D12	12	1
1	DMSO D12	12	1
1	DMSO D12	12	1
1	DMSO D12	12	1
1	DMSO D12	12	1
1	DMSO D12	12	1
1	DMSO D12	12	1
1	DMSO D12	12	1
1	DMSO D12	12	1
1	DMSO D12	12	1
1	DMSO D12	12	0
1	DMSO D12	12	0
1	DMSO D12	12	0
1	DMSO D12	12	0
1	DMSO D12	13	1
1	DMSO D12	13	1
1	DMSO D12	13	1
1	DMSO D12	13	1
1	DMSO D12	13	1
1	DMSO D12	13	1
1	DMSO D12	13	1
1	DMSO D12	13	1
1	DMSO D12	13	1
1	DMSO D12	13	1
1	DMSO D12	13	1
1	DMSO D12	13	1
1	DMSO D12	13	1
1	DMSO D12	13	1
1	DMSO D12	13	1
1	DMSO D12	13	1
1	DMSO D12	13	1
1	DMSO D12	13	1
1	DMSO D12	13	1
1	DMSO D12	13	1
1	DMSO D12	13	1
1	DMSO D12	13	1
1	DMSO D12	13	1
1	DMSO D12	13	1
1	DMSO D12	13	1
1	DMSO D12	13	1
1	DMSO D12	13	1
1	DMSO D12	13	1
1	DMSO D12	13	1
1	DMSO D12	13	1
1	DMSO D12	13	1
1	DMSO D12	13	1
1	DMSO D12	13	1
1	DMSO D12	13	1
1	DMSO D12	13	1
1	DMSO D12	13	1
1	DMSO D12	13	0
1	DMSO D12	14	1
1	DMSO D12	14	1
1	DMSO D12	14	1
1	DMSO D12	14	1
1	DMSO D12	14	1
1	DMSO D12	14	1
1	DMSO D12	14	1
1	DMSO D12	14	1
1	DMSO D12	14	1
1	DMSO D12	14	1
1	DMSO D12	14	1
1	DMSO D12	14	1
1	DMSO D12	14	1
1	DMSO D12	14	1
1	DMSO D12	14	1
1	DMSO D12	14	1
1	DMSO D12	14	1
1	DMSO D12	14	1
1	DMSO D12	14	1
1	DMSO D12	14	1
1	DMSO D12	14	1
1	DMSO D12	14	1
1	DMSO D12	14	1
1	DMSO D12	14	1
1	DMSO D12	14	1
1	DMSO D12	14	1
1	DMSO D12	14	1
1	DMSO D12	14	1
1	DMSO D12	14	1
1	DMSO D12	14	1
1	DMSO D12	14	1
1	DMSO D12	14	1
1	DMSO D12	14	1
1	DMSO D12	15	1
1	DMSO D12	15	1
1	DMSO D12	15	1
1	DMSO D12	15	1
1	DMSO D12	15	1
1	DMSO D12	15	1
1	DMSO D12	15	1
1	DMSO D12	15	1
1	DMSO D12	15	1
1	DMSO D12	15	1
1	DMSO D12	15	1
1	DMSO D12	15	1
1	DMSO D12	15	1
1	DMSO D12	15	1
1	DMSO D12	15	1
1	DMSO D12	15	1
1	DMSO D12	15	1
1	DMSO D12	15	1
1	DMSO D12	15	1
1	DMSO D12	15	1
1	DMSO D12	15	1
1	DMSO D12	15	1
1	DMSO D12	15	1
1	DMSO D12	15	1
1	DMSO D12	15	1
1	DMSO D12	15	1
1	DMSO D12	15	1
1	DMSO D12	15	1
1	DMSO D12	15	1
1	DMSO D12	15	1
1	DMSO D12	15	1
1	DMSO D12	15	1
1	DMSO D12	15	0
1	DMSO D12	15	0
1	DMSO D12	15	0
1	DMSO D12	15	0
1	DMSO D12	15	0
1	DMSO D12	16	1
1	DMSO D12	16	1
1	DMSO D12	16	1
1	DMSO D12	16	1
1	DMSO D12	16	1
1	DMSO D12	16	1
1	DMSO D12	16	1
1	DMSO D12	16	1
1	DMSO D12	16	1
1	DMSO D12	16	1
1	DMSO D12	16	1
1	DMSO D12	16	1
1	DMSO D12	16	1
1	DMSO D12	16	1
1	DMSO D12	16	1
1	DMSO D12	16	1
1	DMSO D12	16	1
1	DMSO D12	16	1
1	DMSO D12	16	1
1	DMSO D12	16	1
1	DMSO D12	16	1
1	DMSO D12	16	1
1	DMSO D12	17	1
1	DMSO D12	17	1
1	DMSO D12	17	1
1	DMSO D12	17	1
1	DMSO D12	17	1
1	DMSO D12	17	1
1	DMSO D12	17	1
1	DMSO D12	17	1
1	DMSO D12	17	1
1	DMSO D12	17	1
1	DMSO D12	17	1
1	DMSO D12	17	1
1	DMSO D12	17	1
1	DMSO D12	17	1
1	DMSO D12	17	1
1	DMSO D12	17	1
1	DMSO D12	17	1
1	DMSO D12	17	1
1	DMSO D12	17	1
1	DMSO D12	17	1
1	DMSO D12	17	1
1	DMSO D12	17	1
1	DMSO D12	17	1
1	DMSO D12	17	1
1	DMSO D12	17	1
1	DMSO D12	18	1
1	DMSO D12	18	1
1	DMSO D12	18	1
1	DMSO D12	18	1
1	DMSO D12	18	1
1	DMSO D12	18	1
1	DMSO D12	18	1
1	DMSO D12	18	1
1	DMSO D12	18	1
1	DMSO D12	18	1
1	DMSO D12	18	1
1	DMSO D12	18	1
1	DMSO D12	18	1
1	DMSO D12	18	1
1	DMSO D12	18	1
1	DMSO D12	18	1
1	DMSO D12	19	1
1	DMSO D12	19	1
1	DMSO D12	19	1
1	DMSO D12	19	1
1	DMSO D12	19	1
1	DMSO D12	19	1
1	DMSO D12	19	1
1	DMSO D12	19	1
1	DMSO D12	19	1
1	DMSO D12	19	1
1	DMSO D12	19	1
1	DMSO D12	19	0
1	DMSO D12	19	0
1	DMSO D12	19	0
1	DMSO D12	19	0
1	DMSO D12	19	0
1	DMSO D12	19	0
1	DMSO D12	19	0
1	DMSO D12	19	0
1	DMSO D12	19	0
1	DMSO D12	19	0
1	DMSO D12	19	0
1	DMSO D12	19	0
1	DMSO D12	19	0
1	DMSO D12	19	0
1	DMSO D12	19	0
1	DMSO D12	19	0
1	DMSO D12	19	0
1	DMSO D12	19	0
1	DMSO D12	19	0
1	DMSO D12	19	0
1	DMSO D12	19	0
1	DMSO D12	19	0
1	DMSO D12	19	0
1	DMSO D12	19	0
1	DMSO D12	19	0
1	DMSO D12	19	0
1	DMSO D12	19	0
1	DMSO D12	19	0
1	DMSO D12	19	0
1	DMSO D12	19	0
1	DMSO D12	19	0
1	DMSO D12	19	0
1	DMSO D12	19	0
1	DMSO D12	19	0
1	DMSO D12	19	0
1	DMSO D12	19	0
1	DMSO D12	19	0
1	DMSO D12	19	0
1	DMSO D12	19	0
1	DMSO D12	19	0
1	DMSO D12	19	0
1	DMSO D12	19	0
1	DMSO D12	19	0
1	DMSO D12	19	0
1	DMSO D12	19	0
1	DMSO D12	19	0
1	DMSO D12	19	0
1	DMSO D12	19	0
1	DMSO D12	19	0
1	DMSO D12	19	0
1	DMSO D12	19	0
1	DMSO D12	19	0
1	DMSO D12	19	0
1	DMSO D12	19	0
1	DMSO D12	19	0
1	DMSO D12	19	0
1	DMSO D12	19	0
1	DMSO D12	19	0
1	DMSO D12	19	0
1	DMSO D12	20	1
1	DMSO D12	20	1
1	DMSO D12	20	1
1	DMSO D12	20	1
1	DMSO D12	20	1
1	DMSO D12	20	1
1	DMSO D12	20	1
1	DMSO D12	20	1
1	DMSO D12	20	1
1	DMSO D12	20	1
1	DMSO D12	21	1
1	DMSO D12	21	1
1	DMSO D12	21	1
1	DMSO D12	21	1
1	DMSO D12	21	1
1	DMSO D12	21	1
1	DMSO D12	21	1
1	DMSO D12	21	1
1	DMSO D12	21	1
1	DMSO D12	22	1
1	DMSO D12	22	1
1	DMSO D12	22	1
1	DMSO D12	22	1
1	DMSO D12	22	1
1	DMSO D12	22	1
1	DMSO D12	22	1
1	DMSO D12	22	1
1	DMSO D12	22	1
1	DMSO D12	22	1
1	DMSO D12	23	1
1	DMSO D12	23	1
1	DMSO D12	23	1
1	DMSO D12	23	1
1	DMSO D12	23	1
1	DMSO D12	23	1
1	DMSO D12	24	1
1	DMSO D12	24	0
1	DMSO D12	24	0
1	DMSO D12	24	0
1	DMSO D12	24	0
1	DMSO D12	24	0
1	DMSO D12	24	0
1	DMSO D12	24	0
1	DMSO D12	24	0
1	DMSO D12	24	0
1	DMSO D12	24	0
1	DMSO D12	24	0
1	DMSO D12	24	0
1	DMSO D12	25	0
1	DMSO D12	25	0
1	DMSO D12	25	0
1	DMSO D12	25	0
1	DMSO D12	25	0
1	DMSO D12	25	0
1	DMSO D12	25	0
2	Auxin D12	6	0
2	Auxin D12	6	0
2	Auxin D12	8	1
2	Auxin D12	8	0
2	Auxin D12	8	0
2	Auxin D12	8	0
2	Auxin D12	8	0
2	Auxin D12	8	0
2	Auxin D12	8	0
2	Auxin D12	8	0
2	Auxin D12	8	0
2	Auxin D12	8	0
2	Auxin D12	8	0
2	Auxin D12	8	0
2	Auxin D12	8	0
2	Auxin D12	8	0
2	Auxin D12	8	0
2	Auxin D12	8	0
2	Auxin D12	9	1
2	Auxin D12	9	1
2	Auxin D12	9	1
2	Auxin D12	9	1
2	Auxin D12	9	0
2	Auxin D12	9	0
2	Auxin D12	9	0
2	Auxin D12	9	0
2	Auxin D12	9	0
2	Auxin D12	9	0
2	Auxin D12	9	0
2	Auxin D12	9	0
2	Auxin D12	9	0
2	Auxin D12	10	1
2	Auxin D12	10	1
2	Auxin D12	10	1
2	Auxin D12	10	1
2	Auxin D12	10	1
2	Auxin D12	10	1
2	Auxin D12	10	1
2	Auxin D12	10	1
2	Auxin D12	10	1
2	Auxin D12	10	1
2	Auxin D12	10	1
2	Auxin D12	10	1
2	Auxin D12	10	1
2	Auxin D12	10	1
2	Auxin D12	10	1
2	Auxin D12	10	1
2	Auxin D12	10	1
2	Auxin D12	10	1
2	Auxin D12	10	1
2	Auxin D12	10	1
2	Auxin D12	10	1
2	Auxin D12	10	1
2	Auxin D12	10	0
2	Auxin D12	11	1
2	Auxin D12	11	1
2	Auxin D12	11	1
2	Auxin D12	11	1
2	Auxin D12	11	1
2	Auxin D12	11	1
2	Auxin D12	11	1
2	Auxin D12	11	1
2	Auxin D12	11	1
2	Auxin D12	11	1
2	Auxin D12	11	1
2	Auxin D12	11	1
2	Auxin D12	11	1
2	Auxin D12	11	1
2	Auxin D12	11	1
2	Auxin D12	11	1
2	Auxin D12	11	1
2	Auxin D12	11	1
2	Auxin D12	11	1
2	Auxin D12	11	1
2	Auxin D12	11	1
2	Auxin D12	11	1
2	Auxin D12	11	1
2	Auxin D12	11	1
2	Auxin D12	11	1
2	Auxin D12	11	1
2	Auxin D12	11	1
2	Auxin D12	11	1
2	Auxin D12	11	1
2	Auxin D12	11	1
2	Auxin D12	11	1
2	Auxin D12	11	1
2	Auxin D12	11	1
2	Auxin D12	11	1
2	Auxin D12	12	1
2	Auxin D12	12	1
2	Auxin D12	12	1
2	Auxin D12	12	1
2	Auxin D12	12	1
2	Auxin D12	12	1
2	Auxin D12	12	1
2	Auxin D12	12	1
2	Auxin D12	12	1
2	Auxin D12	12	1
2	Auxin D12	12	1
2	Auxin D12	12	1
2	Auxin D12	12	1
2	Auxin D12	12	1
2	Auxin D12	12	1
2	Auxin D12	12	1
2	Auxin D12	12	1
2	Auxin D12	12	1
2	Auxin D12	12	1
2	Auxin D12	12	1
2	Auxin D12	12	1
2	Auxin D12	12	1
2	Auxin D12	12	1
2	Auxin D12	12	0
2	Auxin D12	12	0
2	Auxin D12	12	0
2	Auxin D12	12	0
2	Auxin D12	12	0
2	Auxin D12	12	0
2	Auxin D12	12	0
2	Auxin D12	12	0
2	Auxin D12	12	0
2	Auxin D12	12	0
2	Auxin D12	12	0
2	Auxin D12	12	0
2	Auxin D12	12	0
2	Auxin D12	12	0
2	Auxin D12	12	0
2	Auxin D12	12	0
2	Auxin D12	12	0
2	Auxin D12	12	0
2	Auxin D12	12	0
2	Auxin D12	12	0
2	Auxin D12	12	0
2	Auxin D12	12	0
2	Auxin D12	12	0
2	Auxin D12	12	0
2	Auxin D12	12	0
2	Auxin D12	12	0
2	Auxin D12	12	0
2	Auxin D12	12	0
2	Auxin D12	12	0
2	Auxin D12	12	0
2	Auxin D12	12	0
2	Auxin D12	12	0
2	Auxin D12	12	0
2	Auxin D12	12	0
2	Auxin D12	12	0
2	Auxin D12	12	0
2	Auxin D12	12	0
2	Auxin D12	12	0
2	Auxin D12	12	0
2	Auxin D12	12	0
2	Auxin D12	12	0
2	Auxin D12	12	0
2	Auxin D12	12	0
2	Auxin D12	12	0
2	Auxin D12	12	0
2	Auxin D12	12	0
2	Auxin D12	12	0
2	Auxin D12	12	0
2	Auxin D12	12	0
2	Auxin D12	12	0
2	Auxin D12	12	0
2	Auxin D12	12	0
2	Auxin D12	12	0
2	Auxin D12	12	0
2	Auxin D12	12	0
2	Auxin D12	12	0
2	Auxin D12	12	0
2	Auxin D12	12	0
2	Auxin D12	12	0
2	Auxin D12	13	1
2	Auxin D12	13	1
2	Auxin D12	13	1
2	Auxin D12	13	1
2	Auxin D12	13	1
2	Auxin D12	13	1
2	Auxin D12	13	1
2	Auxin D12	13	1
2	Auxin D12	13	1
2	Auxin D12	13	1
2	Auxin D12	13	1
2	Auxin D12	13	1
2	Auxin D12	13	1
2	Auxin D12	13	1
2	Auxin D12	13	1
2	Auxin D12	13	1
2	Auxin D12	13	1
2	Auxin D12	13	1
2	Auxin D12	13	1
2	Auxin D12	13	1
2	Auxin D12	13	1
2	Auxin D12	13	1
2	Auxin D12	13	1
2	Auxin D12	13	1
2	Auxin D12	13	1
2	Auxin D12	13	1
2	Auxin D12	13	1
2	Auxin D12	13	1
2	Auxin D12	13	1
2	Auxin D12	13	1
2	Auxin D12	13	1
2	Auxin D12	13	1
2	Auxin D12	13	1
2	Auxin D12	13	1
2	Auxin D12	13	1
2	Auxin D12	13	1
2	Auxin D12	13	1
2	Auxin D12	13	1
2	Auxin D12	13	0
2	Auxin D12	13	0
2	Auxin D12	13	0
2	Auxin D12	13	0
2	Auxin D12	13	0
2	Auxin D12	13	0
2	Auxin D12	13	0
2	Auxin D12	13	0
2	Auxin D12	13	0
2	Auxin D12	13	0
2	Auxin D12	13	0
2	Auxin D12	13	0
2	Auxin D12	14	1
2	Auxin D12	14	1
2	Auxin D12	14	1
2	Auxin D12	14	1
2	Auxin D12	14	1
2	Auxin D12	14	1
2	Auxin D12	14	1
2	Auxin D12	14	1
2	Auxin D12	14	1
2	Auxin D12	14	1
2	Auxin D12	14	1
2	Auxin D12	14	1
2	Auxin D12	14	1
2	Auxin D12	14	1
2	Auxin D12	14	1
2	Auxin D12	14	1
2	Auxin D12	14	0
2	Auxin D12	14	0
2	Auxin D12	14	0
2	Auxin D12	14	0
2	Auxin D12	14	0
2	Auxin D12	14	0
2	Auxin D12	14	0
2	Auxin D12	14	0
2	Auxin D12	15	1
2	Auxin D12	15	1
2	Auxin D12	15	1
2	Auxin D12	15	1
2	Auxin D12	15	1
2	Auxin D12	15	1
2	Auxin D12	15	1
2	Auxin D12	16	1
2	Auxin D12	16	1
2	Auxin D12	16	1
2	Auxin D12	16	1
2	Auxin D12	16	1
2	Auxin D12	16	1
2	Auxin D12	16	1
2	Auxin D12	17	1
2	Auxin D12	17	1
2	Auxin D12	17	1
2	Auxin D12	18	1
2	Auxin D12	18	1
2	Auxin D12	18	1
2	Auxin D12	18	1
2	Auxin D12	18	1
2	Auxin D12	19	0
2	Auxin D12	19	0
2	Auxin D12	19	0
2	Auxin D12	19	0
2	Auxin D12	19	0
2	Auxin D12	19	0
2	Auxin D12	19	0
2	Auxin D12	19	0
2	Auxin D12	19	0
2	Auxin D12	19	0
2	Auxin D12	19	0
2	Auxin D12	19	0
2	Auxin D12	19	0
2	Auxin D12	19	0
2	Auxin D12	19	0
2	Auxin D12	19	0
2	Auxin D12	19	0
2	Auxin D12	19	0
2	Auxin D12	19	0
2	Auxin D12	19	0
2	Auxin D12	20	1
2	Auxin D12	20	1
2	Auxin D12	24	1
2	Auxin D12	24	1
2	Auxin D12	25	0
2	Auxin D12	25	0
2	Auxin D12	25	0
2	Auxin D12	25	0
2	Auxin D12	25	0
2	Auxin D12	25	0
2	Auxin D12	25	0
2	Auxin D12	25	0
2	Auxin D12	25	0
2	Auxin D12	25	0
2	Auxin D12	25	0
2	Auxin D12	25	0
2	Auxin D12	26	1
2	Auxin D12	31	0
2	Auxin D12	31	0
2	Auxin D12	31	0
2	Auxin D12	31	0
2	Auxin D12	31	0
2	Auxin D12	31	0
2	Auxin D12	31	0
2	Auxin D12	31	0
2	Auxin D12	31	0
2	DMSO D12	8	1
2	DMSO D12	8	0
2	DMSO D12	8	0
2	DMSO D12	8	0
2	DMSO D12	8	0
2	DMSO D12	8	0
2	DMSO D12	8	0
2	DMSO D12	8	0
2	DMSO D12	9	1
2	DMSO D12	9	0
2	DMSO D12	9	0
2	DMSO D12	9	0
2	DMSO D12	9	0
2	DMSO D12	10	1
2	DMSO D12	10	1
2	DMSO D12	10	1
2	DMSO D12	10	1
2	DMSO D12	10	1
2	DMSO D12	10	1
2	DMSO D12	10	1
2	DMSO D12	10	1
2	DMSO D12	10	1
2	DMSO D12	10	1
2	DMSO D12	10	1
2	DMSO D12	10	1
2	DMSO D12	10	1
2	DMSO D12	10	1
2	DMSO D12	10	1
2	DMSO D12	10	0
2	DMSO D12	10	0
2	DMSO D12	10	0
2	DMSO D12	11	1
2	DMSO D12	11	1
2	DMSO D12	11	1
2	DMSO D12	11	1
2	DMSO D12	11	1
2	DMSO D12	11	1
2	DMSO D12	11	1
2	DMSO D12	11	1
2	DMSO D12	11	1
2	DMSO D12	11	1
2	DMSO D12	11	1
2	DMSO D12	11	1
2	DMSO D12	11	1
2	DMSO D12	11	1
2	DMSO D12	11	1
2	DMSO D12	11	1
2	DMSO D12	11	1
2	DMSO D12	11	1
2	DMSO D12	11	1
2	DMSO D12	11	1
2	DMSO D12	11	1
2	DMSO D12	11	1
2	DMSO D12	11	0
2	DMSO D12	11	0
2	DMSO D12	11	0
2	DMSO D12	11	0
2	DMSO D12	11	0
2	DMSO D12	11	0
2	DMSO D12	11	0
2	DMSO D12	11	0
2	DMSO D12	11	0
2	DMSO D12	12	1
2	DMSO D12	12	1
2	DMSO D12	12	1
2	DMSO D12	12	1
2	DMSO D12	12	1
2	DMSO D12	12	1
2	DMSO D12	12	1
2	DMSO D12	12	1
2	DMSO D12	12	1
2	DMSO D12	12	1
2	DMSO D12	12	1
2	DMSO D12	12	1
2	DMSO D12	12	1
2	DMSO D12	12	1
2	DMSO D12	12	1
2	DMSO D12	12	1
2	DMSO D12	12	1
2	DMSO D12	12	1
2	DMSO D12	12	1
2	DMSO D12	12	1
2	DMSO D12	12	0
2	DMSO D12	12	0
2	DMSO D12	12	0
2	DMSO D12	12	0
2	DMSO D12	12	0
2	DMSO D12	12	0
2	DMSO D12	12	0
2	DMSO D12	12	0
2	DMSO D12	12	0
2	DMSO D12	12	0
2	DMSO D12	12	0
2	DMSO D12	12	0
2	DMSO D12	12	0
2	DMSO D12	12	0
2	DMSO D12	12	0
2	DMSO D12	12	0
2	DMSO D12	12	0
2	DMSO D12	12	0
2	DMSO D12	12	0
2	DMSO D12	12	0
2	DMSO D12	12	0
2	DMSO D12	12	0
2	DMSO D12	12	0
2	DMSO D12	12	0
2	DMSO D12	12	0
2	DMSO D12	12	0
2	DMSO D12	12	0
2	DMSO D12	12	0
2	DMSO D12	12	0
2	DMSO D12	12	0
2	DMSO D12	12	0
2	DMSO D12	12	0
2	DMSO D12	12	0
2	DMSO D12	12	0
2	DMSO D12	12	0
2	DMSO D12	12	0
2	DMSO D12	12	0
2	DMSO D12	12	0
2	DMSO D12	12	0
2	DMSO D12	12	0
2	DMSO D12	12	0
2	DMSO D12	12	0
2	DMSO D12	12	0
2	DMSO D12	12	0
2	DMSO D12	12	0
2	DMSO D12	12	0
2	DMSO D12	12	0
2	DMSO D12	12	0
2	DMSO D12	12	0
2	DMSO D12	12	0
2	DMSO D12	12	0
2	DMSO D12	12	0
2	DMSO D12	12	0
2	DMSO D12	13	1
2	DMSO D12	13	1
2	DMSO D12	13	1
2	DMSO D12	13	1
2	DMSO D12	13	1
2	DMSO D12	13	1
2	DMSO D12	13	1
2	DMSO D12	13	1
2	DMSO D12	13	1
2	DMSO D12	13	1
2	DMSO D12	13	1
2	DMSO D12	13	1
2	DMSO D12	13	1
2	DMSO D12	13	1
2	DMSO D12	13	1
2	DMSO D12	13	1
2	DMSO D12	13	0
2	DMSO D12	13	0
2	DMSO D12	13	0
2	DMSO D12	13	0
2	DMSO D12	13	0
2	DMSO D12	13	0
2	DMSO D12	13	0
2	DMSO D12	13	0
2	DMSO D12	14	1
2	DMSO D12	14	1
2	DMSO D12	14	1
2	DMSO D12	14	1
2	DMSO D12	14	1
2	DMSO D12	14	1
2	DMSO D12	14	1
2	DMSO D12	14	1
2	DMSO D12	14	1
2	DMSO D12	14	1
2	DMSO D12	14	1
2	DMSO D12	14	1
2	DMSO D12	14	1
2	DMSO D12	14	1
2	DMSO D12	14	1
2	DMSO D12	14	1
2	DMSO D12	15	1
2	DMSO D12	15	1
2	DMSO D12	15	1
2	DMSO D12	15	1
2	DMSO D12	15	1
2	DMSO D12	15	1
2	DMSO D12	15	1
2	DMSO D12	15	1
2	DMSO D12	15	1
2	DMSO D12	15	1
2	DMSO D12	15	1
2	DMSO D12	15	1
2	DMSO D12	15	1
2	DMSO D12	15	1
2	DMSO D12	15	1
2	DMSO D12	15	1
2	DMSO D12	15	1
2	DMSO D12	15	1
2	DMSO D12	16	1
2	DMSO D12	16	1
2	DMSO D12	16	1
2	DMSO D12	16	1
2	DMSO D12	16	1
2	DMSO D12	16	1
2	DMSO D12	16	1
2	DMSO D12	16	1
2	DMSO D12	16	1
2	DMSO D12	16	1
2	DMSO D12	16	1
2	DMSO D12	16	1
2	DMSO D12	16	1
2	DMSO D12	16	1
2	DMSO D12	17	1
2	DMSO D12	17	1
2	DMSO D12	17	1
2	DMSO D12	17	1
2	DMSO D12	17	1
2	DMSO D12	17	1
2	DMSO D12	17	1
2	DMSO D12	17	1
2	DMSO D12	17	1
2	DMSO D12	17	1
2	DMSO D12	17	1
2	DMSO D12	18	1
2	DMSO D12	18	1
2	DMSO D12	19	1
2	DMSO D12	19	0
2	DMSO D12	19	0
2	DMSO D12	19	0
2	DMSO D12	19	0
2	DMSO D12	19	0
2	DMSO D12	19	0
2	DMSO D12	19	0
2	DMSO D12	19	0
2	DMSO D12	19	0
2	DMSO D12	19	0
2	DMSO D12	19	0
2	DMSO D12	19	0
2	DMSO D12	19	0
2	DMSO D12	19	0
2	DMSO D12	19	0
2	DMSO D12	19	0
2	DMSO D12	19	0
2	DMSO D12	19	0
2	DMSO D12	20	1
2	DMSO D12	20	1
2	DMSO D12	21	1
2	DMSO D12	21	1
2	DMSO D12	22	1
2	DMSO D12	25	0
2	DMSO D12	25	0
2	DMSO D12	25	0
2	DMSO D12	25	0
2	DMSO D12	25	0
2	DMSO D12	25	0
2	DMSO D12	25	0
2	DMSO D12	25	0
2	DMSO D12	25	0
2	DMSO D12	25	0
2	DMSO D12	25	0
2	DMSO D12	25	0
2	DMSO D12	25	0
3	Auxin D12	8	0
3	Auxin D12	8	0
3	Auxin D12	8	0
3	Auxin D12	8	0
3	Auxin D12	8	0
3	Auxin D12	8	0
3	Auxin D12	8	0
3	Auxin D12	8	0
3	Auxin D12	8	0
3	Auxin D12	8	0
3	Auxin D12	8	0
3	Auxin D12	8	0
3	Auxin D12	8	0
3	Auxin D12	8	0
3	Auxin D12	8	0
3	Auxin D12	8	0
3	Auxin D12	8	0
3	Auxin D12	8	0
3	Auxin D12	8	0
3	Auxin D12	8	0
3	Auxin D12	8	0
3	Auxin D12	8	0
3	Auxin D12	8	0
3	Auxin D12	8	0
3	Auxin D12	8	0
3	Auxin D12	8	0
3	Auxin D12	8	0
3	Auxin D12	8	0
3	Auxin D12	8	0
3	Auxin D12	8	0
3	Auxin D12	8	0
3	Auxin D12	8	0
3	Auxin D12	8	0
3	Auxin D12	8	0
3	Auxin D12	8	0
3	Auxin D12	8	0
3	Auxin D12	8	0
3	Auxin D12	8	0
3	Auxin D12	8	0
3	Auxin D12	8	0
3	Auxin D12	8	0
3	Auxin D12	8	0
3	Auxin D12	8	0
3	Auxin D12	8	0
3	Auxin D12	8	0
3	Auxin D12	8	0
3	Auxin D12	8	0
3	Auxin D12	8	0
3	Auxin D12	8	0
3	Auxin D12	9	0
3	Auxin D12	9	0
3	Auxin D12	9	0
3	Auxin D12	9	0
3	Auxin D12	9	0
3	Auxin D12	9	0
3	Auxin D12	9	0
3	Auxin D12	9	0
3	Auxin D12	9	0
3	Auxin D12	9	0
3	Auxin D12	9	0
3	Auxin D12	9	0
3	Auxin D12	9	0
3	Auxin D12	9	0
3	Auxin D12	9	0
3	Auxin D12	9	0
3	Auxin D12	9	0
3	Auxin D12	9	0
3	Auxin D12	9	0
3	Auxin D12	9	0
3	Auxin D12	9	0
3	Auxin D12	9	0
3	Auxin D12	9	0
3	Auxin D12	9	0
3	Auxin D12	9	0
3	Auxin D12	9	0
3	Auxin D12	9	0
3	Auxin D12	9	0
3	Auxin D12	9	0
3	Auxin D12	9	0
3	Auxin D12	9	0
3	Auxin D12	9	0
3	Auxin D12	9	0
3	Auxin D12	9	0
3	Auxin D12	9	0
3	Auxin D12	9	0
3	Auxin D12	9	0
3	Auxin D12	9	0
3	Auxin D12	9	0
3	Auxin D12	9	0
3	Auxin D12	9	0
3	Auxin D12	9	0
3	Auxin D12	9	0
3	Auxin D12	9	0
3	Auxin D12	9	0
3	Auxin D12	9	0
3	Auxin D12	9	0
3	Auxin D12	9	0
3	Auxin D12	9	0
3	Auxin D12	9	0
3	Auxin D12	9	0
3	Auxin D12	9	0
3	Auxin D12	9	0
3	Auxin D12	9	0
3	Auxin D12	9	0
3	Auxin D12	9	0
3	Auxin D12	9	0
3	Auxin D12	9	0
3	Auxin D12	9	0
3	Auxin D12	9	0
3	Auxin D12	9	0
3	Auxin D12	9	0
3	Auxin D12	9	0
3	Auxin D12	9	0
3	Auxin D12	10	1
3	Auxin D12	10	1
3	Auxin D12	10	1
3	Auxin D12	10	0
3	Auxin D12	10	0
3	Auxin D12	10	0
3	Auxin D12	10	0
3	Auxin D12	10	0
3	Auxin D12	10	0
3	Auxin D12	11	1
3	Auxin D12	11	1
3	Auxin D12	11	1
3	Auxin D12	11	1
3	Auxin D12	11	1
3	Auxin D12	11	1
3	Auxin D12	11	1
3	Auxin D12	11	0
3	Auxin D12	11	0
3	Auxin D12	11	0
3	Auxin D12	11	0
3	Auxin D12	11	0
3	Auxin D12	11	0
3	Auxin D12	11	0
3	Auxin D12	11	0
3	Auxin D12	11	0
3	Auxin D12	11	0
3	Auxin D12	11	0
3	Auxin D12	11	0
3	Auxin D12	11	0
3	Auxin D12	11	0
3	Auxin D12	11	0
3	Auxin D12	11	0
3	Auxin D12	11	0
3	Auxin D12	11	0
3	Auxin D12	11	0
3	Auxin D12	11	0
3	Auxin D12	11	0
3	Auxin D12	12	1
3	Auxin D12	12	1
3	Auxin D12	12	1
3	Auxin D12	12	1
3	Auxin D12	12	1
3	Auxin D12	12	1
3	Auxin D12	12	1
3	Auxin D12	12	1
3	Auxin D12	12	1
3	Auxin D12	12	1
3	Auxin D12	12	1
3	Auxin D12	12	1
3	Auxin D12	12	1
3	Auxin D12	12	1
3	Auxin D12	12	1
3	Auxin D12	12	0
3	Auxin D12	12	0
3	Auxin D12	12	0
3	Auxin D12	12	0
3	Auxin D12	12	0
3	Auxin D12	12	0
3	Auxin D12	12	0
3	Auxin D12	12	0
3	Auxin D12	12	0
3	Auxin D12	12	0
3	Auxin D12	12	0
3	Auxin D12	12	0
3	Auxin D12	13	1
3	Auxin D12	13	1
3	Auxin D12	13	1
3	Auxin D12	13	1
3	Auxin D12	13	1
3	Auxin D12	13	1
3	Auxin D12	13	1
3	Auxin D12	13	1
3	Auxin D12	13	1
3	Auxin D12	13	1
3	Auxin D12	13	1
3	Auxin D12	13	1
3	Auxin D12	13	1
3	Auxin D12	13	1
3	Auxin D12	13	0
3	Auxin D12	14	1
3	Auxin D12	14	1
3	Auxin D12	14	1
3	Auxin D12	14	1
3	Auxin D12	14	1
3	Auxin D12	14	1
3	Auxin D12	14	1
3	Auxin D12	14	1
3	Auxin D12	14	1
3	Auxin D12	14	1
3	Auxin D12	14	1
3	Auxin D12	14	1
3	Auxin D12	14	1
3	Auxin D12	14	1
3	Auxin D12	14	1
3	Auxin D12	14	1
3	Auxin D12	14	1
3	Auxin D12	14	1
3	Auxin D12	14	1
3	Auxin D12	14	1
3	Auxin D12	14	1
3	Auxin D12	14	0
3	Auxin D12	15	1
3	Auxin D12	15	1
3	Auxin D12	15	1
3	Auxin D12	15	1
3	Auxin D12	15	1
3	Auxin D12	15	1
3	Auxin D12	15	1
3	Auxin D12	15	1
3	Auxin D12	15	1
3	Auxin D12	15	1
3	Auxin D12	15	1
3	Auxin D12	15	1
3	Auxin D12	16	1
3	Auxin D12	16	1
3	Auxin D12	16	1
3	Auxin D12	16	1
3	Auxin D12	16	1
3	Auxin D12	16	1
3	Auxin D12	16	1
3	Auxin D12	16	1
3	Auxin D12	16	1
3	Auxin D12	16	1
3	Auxin D12	16	1
3	Auxin D12	16	1
3	Auxin D12	16	1
3	Auxin D12	16	1
3	Auxin D12	16	1
3	Auxin D12	16	1
3	Auxin D12	16	1
3	Auxin D12	16	1
3	Auxin D12	16	1
3	Auxin D12	17	1
3	Auxin D12	17	1
3	Auxin D12	17	1
3	Auxin D12	17	1
3	Auxin D12	17	1
3	Auxin D12	17	1
3	Auxin D12	17	1
3	Auxin D12	17	1
3	Auxin D12	17	1
3	Auxin D12	17	1
3	Auxin D12	17	1
3	Auxin D12	17	1
3	Auxin D12	17	1
3	Auxin D12	18	1
3	Auxin D12	18	1
3	Auxin D12	18	1
3	Auxin D12	18	1
3	Auxin D12	18	1
3	Auxin D12	19	1
3	Auxin D12	19	1
3	Auxin D12	19	1
3	Auxin D12	19	0
3	Auxin D12	19	0
3	Auxin D12	19	0
3	Auxin D12	19	0
3	Auxin D12	19	0
3	Auxin D12	19	0
3	Auxin D12	19	0
3	Auxin D12	19	0
3	Auxin D12	19	0
3	Auxin D12	19	0
3	Auxin D12	19	0
3	Auxin D12	19	0
3	Auxin D12	19	0
3	Auxin D12	19	0
3	Auxin D12	19	0
3	Auxin D12	19	0
3	Auxin D12	19	0
3	Auxin D12	19	0
3	Auxin D12	19	0
3	Auxin D12	19	0
3	Auxin D12	19	0
3	Auxin D12	19	0
3	Auxin D12	19	0
3	Auxin D12	19	0
3	Auxin D12	19	0
3	Auxin D12	19	0
3	Auxin D12	19	0
3	Auxin D12	19	0
3	Auxin D12	19	0
3	Auxin D12	19	0
3	Auxin D12	19	0
3	Auxin D12	20	1
3	Auxin D12	21	1
3	Auxin D12	21	1
3	Auxin D12	21	1
3	Auxin D12	21	1
3	Auxin D12	21	1
3	Auxin D12	21	1
3	Auxin D12	21	1
3	Auxin D12	21	0
3	Auxin D12	22	1
3	Auxin D12	22	1
3	Auxin D12	22	1
3	Auxin D12	24	1
3	Auxin D12	24	1
3	Auxin D12	25	1
3	Auxin D12	25	0
3	Auxin D12	25	0
3	Auxin D12	25	0
3	Auxin D12	25	0
3	Auxin D12	25	0
3	Auxin D12	25	0
3	Auxin D12	25	0
3	Auxin D12	25	0
3	Auxin D12	25	0
3	Auxin D12	25	0
3	Auxin D12	25	0
3	Auxin D12	25	0
3	Auxin D12	25	0
3	Auxin D12	25	0
3	Auxin D12	25	0
3	Auxin D12	25	0
3	Auxin D12	25	0
3	Auxin D12	25	0
3	Auxin D12	25	0
3	Auxin D12	25	0
3	Auxin D12	25	0
3	Auxin D12	31	0
3	Auxin D12	31	0
3	Auxin D12	31	0
3	Auxin D12	31	0
3	Auxin D12	31	0
3	Auxin D12	31	0
3	Auxin D12	31	0
3	Auxin D12	31	0
3	Auxin D12	31	0
3	Auxin D12	31	0
3	Auxin D12	33	1
3	Auxin D12	37	0
3	Auxin D12	37	0
3	Auxin D12	37	0
3	Auxin D12	37	0
3	Auxin D12	37	0
3	Auxin D12	37	0
3	Auxin D12	37	0
3	Auxin D12	37	0
3	Auxin D12	37	0
3	DMSO D12	6	0
3	DMSO D12	6	0
3	DMSO D12	6	0
3	DMSO D12	6	0
3	DMSO D12	8	0
3	DMSO D12	8	0
3	DMSO D12	8	0
3	DMSO D12	8	0
3	DMSO D12	8	0
3	DMSO D12	8	0
3	DMSO D12	8	0
3	DMSO D12	8	0
3	DMSO D12	8	0
3	DMSO D12	8	0
3	DMSO D12	8	0
3	DMSO D12	8	0
3	DMSO D12	8	0
3	DMSO D12	8	0
3	DMSO D12	8	0
3	DMSO D12	8	0
3	DMSO D12	8	0
3	DMSO D12	8	0
3	DMSO D12	8	0
3	DMSO D12	8	0
3	DMSO D12	8	0
3	DMSO D12	8	0
3	DMSO D12	8	0
3	DMSO D12	8	0
3	DMSO D12	8	0
3	DMSO D12	8	0
3	DMSO D12	8	0
3	DMSO D12	8	0
3	DMSO D12	8	0
3	DMSO D12	8	0
3	DMSO D12	8	0
3	DMSO D12	8	0
3	DMSO D12	8	0
3	DMSO D12	8	0
3	DMSO D12	8	0
3	DMSO D12	8	0
3	DMSO D12	8	0
3	DMSO D12	8	0
3	DMSO D12	8	0
3	DMSO D12	8	0
3	DMSO D12	8	0
3	DMSO D12	8	0
3	DMSO D12	8	0
3	DMSO D12	8	0
3	DMSO D12	8	0
3	DMSO D12	8	0
3	DMSO D12	8	0
3	DMSO D12	8	0
3	DMSO D12	8	0
3	DMSO D12	8	0
3	DMSO D12	8	0
3	DMSO D12	8	0
3	DMSO D12	8	0
3	DMSO D12	8	0
3	DMSO D12	8	0
3	DMSO D12	8	0
3	DMSO D12	8	0
3	DMSO D12	8	0
3	DMSO D12	8	0
3	DMSO D12	8	0
3	DMSO D12	8	0
3	DMSO D12	8	0
3	DMSO D12	8	0
3	DMSO D12	8	0
3	DMSO D12	8	0
3	DMSO D12	8	0
3	DMSO D12	8	0
3	DMSO D12	8	0
3	DMSO D12	8	0
3	DMSO D12	8	0
3	DMSO D12	8	0
3	DMSO D12	8	0
3	DMSO D12	8	0
3	DMSO D12	9	0
3	DMSO D12	9	0
3	DMSO D12	9	0
3	DMSO D12	9	0
3	DMSO D12	9	0
3	DMSO D12	9	0
3	DMSO D12	9	0
3	DMSO D12	9	0
3	DMSO D12	9	0
3	DMSO D12	9	0
3	DMSO D12	9	0
3	DMSO D12	9	0
3	DMSO D12	9	0
3	DMSO D12	9	0
3	DMSO D12	9	0
3	DMSO D12	9	0
3	DMSO D12	9	0
3	DMSO D12	9	0
3	DMSO D12	9	0
3	DMSO D12	9	0
3	DMSO D12	9	0
3	DMSO D12	9	0
3	DMSO D12	9	0
3	DMSO D12	9	0
3	DMSO D12	9	0
3	DMSO D12	9	0
3	DMSO D12	9	0
3	DMSO D12	9	0
3	DMSO D12	9	0
3	DMSO D12	9	0
3	DMSO D12	9	0
3	DMSO D12	9	0
3	DMSO D12	9	0
3	DMSO D12	9	0
3	DMSO D12	9	0
3	DMSO D12	9	0
3	DMSO D12	9	0
3	DMSO D12	9	0
3	DMSO D12	9	0
3	DMSO D12	9	0
3	DMSO D12	9	0
3	DMSO D12	9	0
3	DMSO D12	9	0
3	DMSO D12	9	0
3	DMSO D12	9	0
3	DMSO D12	9	0
3	DMSO D12	9	0
3	DMSO D12	9	0
3	DMSO D12	9	0
3	DMSO D12	9	0
3	DMSO D12	9	0
3	DMSO D12	9	0
3	DMSO D12	9	0
3	DMSO D12	9	0
3	DMSO D12	9	0
3	DMSO D12	9	0
3	DMSO D12	9	0
3	DMSO D12	9	0
3	DMSO D12	9	0
3	DMSO D12	9	0
3	DMSO D12	9	0
3	DMSO D12	9	0
3	DMSO D12	9	0
3	DMSO D12	9	0
3	DMSO D12	9	0
3	DMSO D12	9	0
3	DMSO D12	9	0
3	DMSO D12	9	0
3	DMSO D12	9	0
3	DMSO D12	10	1
3	DMSO D12	10	1
3	DMSO D12	10	1
3	DMSO D12	10	1
3	DMSO D12	10	1
3	DMSO D12	10	1
3	DMSO D12	11	1
3	DMSO D12	11	1
3	DMSO D12	11	1
3	DMSO D12	11	1
3	DMSO D12	11	1
3	DMSO D12	11	1
3	DMSO D12	11	1
3	DMSO D12	11	0
3	DMSO D12	11	0
3	DMSO D12	11	0
3	DMSO D12	11	0
3	DMSO D12	11	0
3	DMSO D12	11	0
3	DMSO D12	11	0
3	DMSO D12	11	0
3	DMSO D12	11	0
3	DMSO D12	11	0
3	DMSO D12	11	0
3	DMSO D12	11	0
3	DMSO D12	11	0
3	DMSO D12	11	0
3	DMSO D12	11	0
3	DMSO D12	11	0
3	DMSO D12	11	0
3	DMSO D12	11	0
3	DMSO D12	11	0
3	DMSO D12	12	1
3	DMSO D12	12	1
3	DMSO D12	12	1
3	DMSO D12	12	1
3	DMSO D12	12	1
3	DMSO D12	12	1
3	DMSO D12	12	1
3	DMSO D12	12	1
3	DMSO D12	12	0
3	DMSO D12	12	0
3	DMSO D12	12	0
3	DMSO D12	12	0
3	DMSO D12	12	0
3	DMSO D12	13	1
3	DMSO D12	13	1
3	DMSO D12	13	1
3	DMSO D12	13	1
3	DMSO D12	13	1
3	DMSO D12	13	1
3	DMSO D12	13	1
3	DMSO D12	13	1
3	DMSO D12	13	1
3	DMSO D12	14	1
3	DMSO D12	14	1
3	DMSO D12	14	1
3	DMSO D12	14	1
3	DMSO D12	14	1
3	DMSO D12	14	1
3	DMSO D12	14	1
3	DMSO D12	14	1
3	DMSO D12	14	1
3	DMSO D12	14	1
3	DMSO D12	14	1
3	DMSO D12	14	1
3	DMSO D12	14	1
3	DMSO D12	14	1
3	DMSO D12	14	1
3	DMSO D12	14	1
3	DMSO D12	14	1
3	DMSO D12	14	1
3	DMSO D12	14	1
3	DMSO D12	14	1
3	DMSO D12	15	1
3	DMSO D12	15	1
3	DMSO D12	15	1
3	DMSO D12	15	1
3	DMSO D12	15	1
3	DMSO D12	15	1
3	DMSO D12	15	1
3	DMSO D12	15	1
3	DMSO D12	15	1
3	DMSO D12	15	1
3	DMSO D12	15	1
3	DMSO D12	15	1
3	DMSO D12	15	1
3	DMSO D12	15	1
3	DMSO D12	15	1
3	DMSO D12	16	1
3	DMSO D12	16	1
3	DMSO D12	16	1
3	DMSO D12	16	1
3	DMSO D12	16	1
3	DMSO D12	16	1
3	DMSO D12	16	1
3	DMSO D12	16	1
3	DMSO D12	16	1
3	DMSO D12	16	1
3	DMSO D12	16	1
3	DMSO D12	16	1
3	DMSO D12	16	1
3	DMSO D12	16	1
3	DMSO D12	16	1
3	DMSO D12	16	1
3	DMSO D12	17	1
3	DMSO D12	17	1
3	DMSO D12	17	1
3	DMSO D12	17	1
3	DMSO D12	17	1
3	DMSO D12	17	1
3	DMSO D12	17	1
3	DMSO D12	17	1
3	DMSO D12	17	1
3	DMSO D12	17	1
3	DMSO D12	17	1
3	DMSO D12	17	1
3	DMSO D12	17	1
3	DMSO D12	17	1
3	DMSO D12	18	1
3	DMSO D12	18	1
3	DMSO D12	18	1
3	DMSO D12	18	1
3	DMSO D12	18	1
3	DMSO D12	18	1
3	DMSO D12	18	1
3	DMSO D12	18	1
3	DMSO D12	18	1
3	DMSO D12	19	1
3	DMSO D12	19	1
3	DMSO D12	19	1
[truncated: 58 more rows]

## Sheet: Q35 Aggregation
Trial	Group	Day	Death (1) /censor (0)
1	DMSO D12	17	1
1	DMSO D12	17	1			Comparison of Survival Curves
1	DMSO D12	17	1
1	DMSO D12	17	1			Log-rank (Mantel-Cox) test
1	DMSO D12	17	1			Chi square	13.29
1	DMSO D12	17	1			df	1
1	DMSO D12	17	1			P value	0.0003
1	DMSO D12	17	0			P value summary	***
1	DMSO D12	19	1			Are the survival curves sig different?	Yes
1	DMSO D12	19	1
1	DMSO D12	19	1			Gehan-Breslow-Wilcoxon test
1	DMSO D12	19	1			Chi square	7.748
1	DMSO D12	24	1			df	1
1	DMSO D12	24	1			P value	0.0054
1	DMSO D12	28	1			P value summary	**
1	Auxin D12	17	1			Are the survival curves sig different?	Yes
1	Auxin D12	17	1
1	Auxin D12	17	1			Median survival
1	Auxin D12	17	0			DMSO	19
1	Auxin D12	17	0			Auxin	37
1	Auxin D12	17	0			Ratio (and its reciprocal)	0.5135	1.947
1	Auxin D12	24	1			95% CI of ratio	0,2375 to 1,110	0,9007 to 4,210
1	Auxin D12	34	1
1	Auxin D12	37	1			Hazard Ratio (Mantel-Haenszel)	A/B	B/A
1	Auxin D12	37	1			Ratio (and its reciprocal)	8.01	0.1248
1	Auxin D12	44	1			95% CI of ratio	2,617 to 24,51	0,04080 to 0,3821
1	Auxin D12	46	1
1	Auxin D12	46	1			Hazard Ratio (logrank)	A/B	B/A
1	Auxin D12	46	1			Ratio (and its reciprocal)	2.819	0.3548
1	Auxin D12	52	1			95% CI of ratio	1,211 to 6,560	0,1524 to 0,8257
